# Supplementary material for: RASSF1A uncouples Wnt from Hippo signalling and promotes YAP mediated differentiation via p73
Source: Nat Commun. 2018 Jan 30;9:424. doi: 10.1038/s41467-017-02786-5 (PMC5789973; doi:10.1038/s41467-017-02786-5)
Supplement: Supplementary file 4 — Supplementary Data 1 [file 41467_2017_2786_MOESM4_ESM.xlsx]

## Sheet: RNAseq data
Supplementary Data 1. RNAseq data
	Enrichment RASSF1A KD vs Mock												Enrichment Mock vs RASSF1A KD
	Rep1.lane1.2.2vsshGFP	Rep1.lane2.2.2vsshGFP	Rep2.lane1.2.2vsshGFP	Rep2.lane2.2.2vsshGFP	gene	locus	RPrank.up.30	class1 < class2	class1 > class 2				Rep1.lane1.2.2vsshGFP	Rep1.lane2.2.2vsshGFP	Rep2.lane1.2.2vsshGFP	Rep2.lane2.2.2vsshGFP	gene	locus	RPrank.lo.30	class1 < class2	class1 > class 2	Rep1.lane1.2.2vsshGFP	Rep1.lane2.2.2vsshGFP	Rep2.lane1.2.2vsshGFP	Rep2.lane2.2.2vsshGFP
ENSMUSG00000001025	2.47442	2.24124	3.02189	2.52909	S100a6	3:90612893-90614414	47	1.0013	0			ENSMUSG00000000056	-2.66748	-3.30762	-2.75086	-2.18841	Narf	11:121237252-121255856	41	0	1.00128	0.157401	0.100997	0.148562	0.219393
ENSMUSG00000001507	4.09497	2.84233	3.0577	2.48678	Itga3	11:95044473-95076801	22	1.00077	0			ENSMUSG00000000594	-3.59868	-3.37876	-3.74475	-4.12918	Gm2a	11:55098114-55113029	10	0	1.00038	0.0825447	0.0961373	0.0745964	0.0571469
ENSMUSG00000007107	4.21728	3.03243	2.91456	2.00829	Atp1a4	1:172223512-172258414	26	1.00118	0			ENSMUSG00000000730	-3.72049	-3.64148	-3.79414	-3.70511	Dnmt3l	10:78030021-78063622	7	0	1.00028	0.0758614	0.0801319	0.0720859	0.0766745
ENSMUSG00000015652	2.09447	1.91704	2.373	1.99566	Steap1	5:5736316-5749326	107	1.00248	0			ENSMUSG00000001588	-2.15852	-2.68803	-1.8753	-2.4211	Acap1	11:69881566-69895539	81	0	1.00215	0.223986	0.155175	0.27257	0.186714
ENSMUSG00000015653	1.99381	2.83189	1.87302	2.23028	Steap2	5:5664830-5694578	87	1.00233	0			ENSMUSG00000003541	-3.10394	-2.25601	-2.51222	-2.1127	Ier3	17:35821683-35822923	61	0	1.00171	0.116311	0.20935	0.175286	0.231214
ENSMUSG00000016756	2.59762	2.74847	2.64882	3.18883	Cmah	13:24327419-24477285	34	1.00095	0			ENSMUSG00000004098	-1.09784	-2.89675	-1.8247	-3.45204	Col5a3	9:20770049-20815067	75	0	1.00531	0.467215	0.134274	0.2823	0.0913761
ENSMUSG00000019139	3.324	1.86797	3.13497	2.00874	Isyna1	8:70594480-70597288	51	1.00174	0			ENSMUSG00000004558	-3.16025	-3.14031	-3.28531	-3.41085	Ndrg2	14:51905270-51913488	17	0	1.00054	0.111859	0.113416	0.102571	0.0940225
ENSMUSG00000019970	2.4154	2.83248	2.66091	2.38924	Sgk1	10:21882183-21999903	48	1.00125	0			ENSMUSG00000011267	-2.35233	-3.09597	-2.28602	-2.77375	Zfp296	7:19577286-19580656	47	0	1.00123	0.195829	0.116955	0.20504	0.146224
ENSMUSG00000020226	2.62565	1.48468	2.52732	2.92781	Slc5a4b	10:76057493-76110961	61	1.00253	0			ENSMUSG00000015709	-2.04081	-2.37103	-2.44891	-2.21685	Arnt2	7:84246280-84409959	84	0	1.00207	0.243027	0.193308	0.183149	0.215111
ENSMUSG00000020415	3.30513	3.57462	3.87394	3.6402	Pttg1	11:43420249-43426251	11	1.00049	0			ENSMUSG00000017390	-2.36056	-3.2076	-2.13078	-3.05212	Aldoc	11:78322967-78327781	44	0	1.00133	0.194716	0.108247	0.228334	0.120565
ENSMUSG00000020650	1.84927	2.38196	2.51144	2.02275	Bcap29	12:31595353-31634658	89	1.00228	0			ENSMUSG00000018672	-2.8289	-1.98248	-2.26959	-2.49875	Copz2	11:96849869-96861203	70	0	1.00194	0.14074	0.253054	0.207389	0.17693
ENSMUSG00000021136	2.42299	2.82345	3.12278	1.95243	Smoc1	12:81026807-81186414	49	1.00148	0			ENSMUSG00000019301	-2.45121	-2.61993	-1.77026	-2.49968	Hsd17b1	11:101078410-101080527	78	0	1.00225	0.182857	0.162676	0.293156	0.176816
ENSMUSG00000021918	2.17498	2.30387	2.39312	2.10591	Nek4	14:30951485-30987439	82	1.00197	0			ENSMUSG00000019916	-2.53926	-2.76001	-3.00439	-2.36992	P4ha1	10:59323295-59373304	49	0	1.00125	0.172031	0.147623	0.12462	0.193456
ENSMUSG00000022103	3.34414	2.89952	4.10127	2.45065	Gfra2	14:70890129-70979838	18	1.00069	0			ENSMUSG00000020077	-3.16601	-2.47785	-3.52977	-2.76138	Srgn	10:62493832-62527451	27	0	1.00092	0.111413	0.179512	0.0865831	0.147483
ENSMUSG00000022346	2.09198	2.88221	1.64002	2.76765	Myc	15:61985390-61990374	66	1.00241	0			ENSMUSG00000020105	-2.09163	-2.32947	-2.50267	-2.53867	Lrig3	10:125966218-126015359	67	0	1.00164	0.234615	0.198957	0.17645	0.172101
ENSMUSG00000022464	2.51384	1.91824	2.46769	2.24372	Slc38a4	15:96994822-97055956	72	1.00184	0			ENSMUSG00000020108	-2.02021	-3.3395	-2.46789	-3.41475	Ddit4	10:59949674-59951770	32	0	1.00118	0.246522	0.0987894	0.180755	0.0937687
ENSMUSG00000022652	3.13357	3.01935	3.41209	3.25775	Morc1	16:48431236-48630905	19	1.00059	0			ENSMUSG00000020176	-3.21165	-2.70059	-2.80164	-2.28404	Grb10	11:11930507-12038683	40	0	1.00115	0.107944	0.15383	0.143424	0.205322
ENSMUSG00000023087	3.56022	3.6009	3.54561	3.78856	Ccrn4l	3:51224446-51251644	9	1.00038	0			ENSMUSG00000020277	-3.85092	-3.54875	-3.75296	-3.75326	Pfkl	10:77986946-78010083	9	0	1.00033	0.0693039	0.0854515	0.0741731	0.0741577
ENSMUSG00000024014	2.8352	1.73056	2.50694	2.0123	Pim1	17:29461895-29495445	76	1.00223	0			ENSMUSG00000021477	-2.87172	-3.22805	-2.99314	-3.37365	Ctsl	13:64363213-64370306	19	0	1.00064	0.136624	0.106724	0.125596	0.0964784
ENSMUSG00000024300	3.25088	2.86145	3.34466	3.13325	Myo1f	17:33555718-33607764	21	1.00064	0			ENSMUSG00000021701	-2.32471	-3.22766	-2.80484	-3.22061	Plk2	13:110395043-110400844	31	0	1.00089	0.199615	0.106752	0.143106	0.107275
ENSMUSG00000024395	2.2315	2.2509	2.75188	1.66308	Lims2	18:31931506-31958619	86	1.00243	0			ENSMUSG00000022892	-2.68891	-2.63453	-3.27346	-2.09685	App	16:84954439-85173707	50	0	1.00146	0.155081	0.161038	0.103417	0.233768
ENSMUSG00000024421	3.72376	3.22434	3.8008	3.32464	Lama3	18:12334023-12583013	13	1.00046	0			ENSMUSG00000023067	-2.05047	-2.38126	-2.6694	-2.10002	Cdkn1a	17:29090978-29100722	79	0	1.00212	0.241405	0.191942	0.157192	0.233255
ENSMUSG00000025492	4.55048	3.88589	4.59909	3.98942	Ifitm3	7:141009585-141010770	5	1.00026	0			ENSMUSG00000023092	-2.07627	-2.33051	-2.54254	-2.0754	Fhl1	X:56731786-56793346	87	0	1.00233	0.237127	0.198814	0.17164	0.23727
ENSMUSG00000026235	2.04379	2.1254	2.30677	2.04363	Epha4	1:77367184-77515088	100	1.0023	0			ENSMUSG00000023456	-3.12134	-2.88582	-2.98535	-2.89913	Tpi1	6:124808660-124814296	26	0	1.00077	0.114917	0.135295	0.126276	0.134052
ENSMUSG00000026389	3.40676	3.04576	2.79551	2.31786	Steap3	1:120190756-120272705	28	1.00089	0			ENSMUSG00000024331	-2.37682	-2.59879	-2.37155	-2.36657	Dsc2	18:20030632-20059554	63	0	1.00156	0.192533	0.165077	0.193238	0.193906
ENSMUSG00000026532	3.71827	4.1367	4.16379	4.11676	Spta1	1:174172775-174248450	8	1.00033	0			ENSMUSG00000024501	-3.56656	-3.72921	-3.77423	-2.59632	Dpysl3	18:43320978-43438286	13	0	1.00061	0.0844031	0.0754043	0.0730876	0.16536
ENSMUSG00000026626	2.36665	2.85719	2.31503	2.83502	Ppp2r5a	1:191351980-191397041	50	1.00135	0			ENSMUSG00000024640	-3.39087	-3.29446	-3.23184	-3.02981	Psat1	19:15904677-15947337	18	0	1.00059	0.0953337	0.101922	0.106444	0.122444
ENSMUSG00000026656	3.23247	2.47639	2.43237	3.01637	Fcgr2b	1:170960557-170976547	36	1.00105	0			ENSMUSG00000024738	-2.90093	-3.18002	-2.75007	-2.57867	Pga5	19:10668956-10678071	36	0	1.00095	0.133885	0.110336	0.148644	0.167395
ENSMUSG00000026676	4.69374	4.5183	4.79127	4.43682	Ccdc3	2:5137748-5230878	2	1.0002	0			ENSMUSG00000024827	-3.2306	-3.7674	-3.25565	-3.78657	Gldc	19:30098448-30175418	12	0	1.00043	0.106535	0.0734344	0.104701	0.0724651
ENSMUSG00000027082	2.27588	2.85174	2.7393	2.87417	Tfpi	2:84432854-84476775	41	1.00115	0			ENSMUSG00000024885	-2.47921	-2.64525	-2.49919	-2.72984	Aldh3b1	19:3913492-3929761	51	0	1.0012	0.179343	0.159845	0.176876	0.150743
ENSMUSG00000027317	2.49558	2.34682	2.73834	3.23728	Ppp1r14d	2:119218118-119229906	39	1.00107	0			ENSMUSG00000025140	-3.93625	-2.62906	-2.40982	-2.18763	Pycr1	11:120635711-120643769	37	0	1.00141	0.0653237	0.161649	0.188179	0.219512
ENSMUSG00000027401	1.86163	3.14013	2.90628	1.33873	Tgm3	2:130012348-130050399	77	1.00372	0			ENSMUSG00000025161	-3.00794	-3.48128	-3.30154	-3.26019	Slc16a3	11:120948479-120960868	14	0	1.00049	0.124314	0.0895427	0.101423	0.104372
ENSMUSG00000027500	2.07488	2.26591	2.30321	2.15813	Stmn2	3:8509526-8561604	88	1.0021	0			ENSMUSG00000026726	-3.5261	-1.36261	-4.07143	-1.98225	Cubn	2:13271601-13491924	48	0	1.004	0.0868037	0.388878	0.0594809	0.253095
ENSMUSG00000027562	3.90421	4.72205	3.71486	4.1808	Car2	3:14886425-14900769	6	1.00031	0			ENSMUSG00000027227	-2.14676	-2.36424	-2.10558	-2.77676	Sord	2:122234748-122265340	69	0	1.00184	0.225819	0.19422	0.232358	0.145919
ENSMUSG00000027794	4.63215	4.4363	4.7534	4.7117	Sohlh2	3:55182027-55209957	3	1.00023	0			ENSMUSG00000027907	-2.50105	-2.62375	-2.64547	-2.41995	S100a11	3:93520487-93526287	53	0	1.00135	0.176648	0.162245	0.159821	0.186863
ENSMUSG00000027995	2.8586	2.44665	2.73416	2.67215	Tlr2	3:83836272-83841767	38	1.00102	0			ENSMUSG00000027966	-2.58308	-2.55975	-1.88792	-2.69828	Col11a1	3:114030539-114220718	64	0	1.00182	0.166884	0.169605	0.270196	0.154077
ENSMUSG00000028034	2.40812	2.84013	2.4705	2.90041	Fubp1	3:152210457-152236830	43	1.0012	0			ENSMUSG00000028023	-2.70548	-2.12896	-2.2945	-2.40263	Pitx2	3:129199877-129219591	71	0	1.00174	0.15331	0.228623	0.203839	0.189119
ENSMUSG00000028444	2.94275	1.64086	2.915	1.78365	Cntfr	4:41657497-41697089	75	1.00279	0			ENSMUSG00000028464	-2.9365	-2.88466	-3.15663	-3.35533	Tpm2	4:43514710-43523765	22	0	1.00072	0.130625	0.135404	0.11214	0.0977114
ENSMUSG00000028978	2.82617	1.75711	2.6008	1.8276	Nos3	5:24364809-24392143	78	1.00238	0			ENSMUSG00000028645	-3.17322	-2.03214	-3.05389	-2.05659	Slc2a1	4:119108710-119138801	54	0	1.00192	0.110858	0.244492	0.120417	0.240384
ENSMUSG00000029084	2.42742	3.1088	2.61715	3.33931	Cd38	5:43868808-43912375	29	1.00092	0			ENSMUSG00000028773	-2.05008	-2.44805	-2.32451	-2.55917	Fabp3	4:130308161-130359943	76	0	1.00176	0.241471	0.183258	0.199642	0.169673
ENSMUSG00000029093	2.46381	1.6443	3.05989	2.63953	Sorcs2	5:36017179-36398139	58	1.00207	0			ENSMUSG00000029195	-2.90725	-1.95781	-3.18649	-2.77545	Klb	5:65348385-65384003	43	0	1.00143	0.1333	0.257419	0.109843	0.146052
ENSMUSG00000029361	2.53241	2.16531	2.45809	2.6206	Nos1	5:117781031-117958840	57	1.00143	0			ENSMUSG00000029385	-4.33071	-3.62777	-4.42286	-2.77633	Ccng2	5:93267256-93276231	5	0	1.00046	0.0496966	0.080897	0.0466215	0.145963
ENSMUSG00000029594	2.21181	2.15062	2.25265	1.70931	Rbm19	5:120116509-120197979	109	1.00282	0			ENSMUSG00000029752	-2.89837	-2.65992	-2.91101	-2.7228	Asns	6:7675168-7693254	39	0	1.00097	0.134123	0.158228	0.132953	0.15148
ENSMUSG00000029657	2.8019	3.14887	2.27434	3.24395	Hsph1	5:149614286-149636376	31	1.001	0			ENSMUSG00000030103	-3.72244	-3.30432	-2.79992	-3.34067	Bhlhe40	6:108577038-108666925	15	0	1.00056	0.0757589	0.101228	0.143595	0.0987093
ENSMUSG00000029695	2.06505	2.29155	2.51435	2.24036	Aass	6:23072172-23132986	73	1.00179	0			ENSMUSG00000030111	-2.41152	-2.72343	-2.80381	-2.16855	A2m	6:121636172-121679237	56	0	1.00148	0.187958	0.151414	0.143209	0.222434
ENSMUSG00000029718	2.29008	1.91235	2.56378	1.95921	Pcolce	5:137605102-137629002	90	1.0022	0			ENSMUSG00000030122	-1.67754	-2.94297	-1.74181	-3.11718	Ptms	6:124913680-124925844	73	0	1.00274	0.312615	0.13004	0.298994	0.115249
ENSMUSG00000030079	2.29292	1.67732	2.51767	1.92637	Ruvbl1	6:88465408-88497572	101	1.00284	0			ENSMUSG00000030246	-2.9321	-2.93342	-3.06791	-2.81397	Ldhb	6:142490248-142507957	25	0	1.00074	0.131024	0.130904	0.119252	0.142204
ENSMUSG00000030188	2.97232	2.00773	2.96546	2.44596	Magohb	6:131284387-131293244	46	1.00141	0			ENSMUSG00000030717	-2.82538	-3.10738	-2.3854	-3.4295	Nupr1	7:126623248-126627010	24	0	1.00084	0.141083	0.116034	0.191392	0.0928149
ENSMUSG00000031170	2.73835	2.87513	2.95708	2.89719	Slc38a5	X:8271132-8280179	30	1.00079	0			ENSMUSG00000031073	-3.59786	-2.46646	-3.35985	-2.44459	Fgf15	7:144894559-144900953	29	0	1.00102	0.0825917	0.180935	0.0974057	0.183698
ENSMUSG00000031562	2.84424	3.28866	3.09311	2.66862	Dctd	8:48099091-48153233	23	1.00072	0			ENSMUSG00000031239	-2.76537	-1.98327	-2.23972	-2.29671	Itm2a	X:107397098-107403376	80	0	1.0022	0.147076	0.252916	0.211727	0.203527
ENSMUSG00000031788	2.61594	1.68866	2.44294	1.94317	Kifc3	8:95081200-95142540	95	1.00256	0			ENSMUSG00000032231	-3.14989	-2.76217	-1.83515	-2.2453	Anxa2	9:69453619-69491795	60	0	1.00197	0.112665	0.147402	0.280262	0.21091
ENSMUSG00000031805	2.75274	2.10865	2.62995	1.70634	Jak3	8:71674956-71690575	71	1.00217	0			ENSMUSG00000033400	-2.76525	-2.10812	-1.99183	-2.29591	Agl	3:116739998-116808166	86	0	1.00235	0.147088	0.231949	0.25142	0.20364
ENSMUSG00000032125	2.66278	1.92641	2.44253	2.15488	Robo4	9:37401896-37414023	69	1.00187	0			ENSMUSG00000033577	-3.45127	-2.93256	-2.88448	-3.07354	Myo6	9:80165030-80311729	20	0	1.00069	0.0914248	0.130982	0.135421	0.118788
ENSMUSG00000032224	2.27002	2.04514	2.54789	2.35185	Fam81a	9:70089309-70142560	65	1.00169	0			ENSMUSG00000035105	-3.87486	-3.41226	-4.00424	-3.3591	Egln3	12:54178980-54203860	11	0	1.00041	0.0681633	0.0939307	0.0623166	0.0974563
ENSMUSG00000032323	2.21543	1.84095	2.75815	1.77846	Cyp11a1	9:58015012-58027020	98	1.00269	0			ENSMUSG00000035486	-1.99451	-2.64265	-2.35824	-2.46701	Plk5	10:80356458-80365489	72	0	1.00169	0.250953	0.160134	0.195029	0.180866
ENSMUSG00000032394	1.84004	2.26554	2.22278	2.35842	Igdcc3	9:65141153-65185857	93	1.00225	0			ENSMUSG00000037161	-2.64994	-3.27106	-2.42309	-2.94711	Mgarp	3:51388414-51396738	35	0	1.001	0.159327	0.103589	0.186456	0.129668
ENSMUSG00000032501	3.08576	2.5932	2.93365	2.8607	Trib1	15:59648349-59656550	33	1.00087	0			ENSMUSG00000038793	-2.04248	-3.54362	-2.0285	-3.36012	Lefty1	1:180935021-180938400	38	0	1.00153	0.242746	0.0857559	0.24511	0.0973875
ENSMUSG00000032999	4.43921	4.27917	3.74086	4.71732	Nlrp4f	13:65177110-65205716	4	1.00028	0			ENSMUSG00000039323	-3.80422	-4.80633	-3.62414	-4.85485	Igfbp2	1:72824502-72852474	2	0	1.00023	0.071584	0.0357397	0.0811008	0.0345577
ENSMUSG00000033644	3.28412	2.39333	2.42262	2.79732	Piwil2	14:70372479-70429094	40	1.00123	0			ENSMUSG00000040128	-3.13139	-2.94916	-3.27198	-2.86706	Pnrc1	4:33245422-33290163	21	0	1.00066	0.114119	0.129483	0.103523	0.137066
ENSMUSG00000034486	2.2499	3.08915	2.43134	3.29107	Gbx2	1:89927961-89933290	35	1.00128	0			ENSMUSG00000040618	-1.75011	-2.99445	-2.07021	-3.21302	Pck2	14:55540265-55550017	59	0	1.00205	0.297279	0.125482	0.238125	0.107841
ENSMUSG00000035000	1.99794	2.66258	1.62711	2.09148	Dpp4	2:62330072-62470913	108	1.00307	0			ENSMUSG00000041488	-2.98071	-1.84686	-3.02836	-2.38645	Stx3	19:11775118-11819403	55	0	1.00189	0.126683	0.277997	0.122567	0.191252
ENSMUSG00000035407	2.39822	2.67781	2.81165	2.71358	Kank4	4:98754897-98817537	42	1.00112	0			ENSMUSG00000042312	-1.85984	-3.26535	-2.3528	-2.28486	S100a13	3:90514434-90524581	62	0	1.00187	0.275507	0.104	0.195766	0.205205
ENSMUSG00000036030	2.1307	2.55337	2.09491	2.22972	Prtg	9:72806873-72917291	83	1.00202	0			ENSMUSG00000042684	-2.90335	-3.02419	-3.12739	-2.70732	Npl	1:153503015-153549714	28	0	1.00079	0.133661	0.122922	0.114436	0.153114
ENSMUSG00000036225	2.38699	2.75805	2.20981	2.03462	Kctd1	18:14968684-15151446	70	1.00182	0			ENSMUSG00000042724	-2.34875	-2.75763	-2.5494	-3.13664	Map3k9	12:81714949-81781170	42	0	1.00107	0.196316	0.147867	0.170826	0.113704
ENSMUSG00000036398	2.59341	1.78567	3.06033	2.30938	Ppp1r11	17:36948355-36951741	56	1.00171	0			ENSMUSG00000045394	-2.06278	-2.34344	-2.28363	-2.70673	Epcam	17:87635978-87651106	74	0	1.00179	0.239354	0.19704	0.20538	0.153177
ENSMUSG00000036912	2.92766	2.08959	3.045	1.97684	Piwil4	9:14696229-14740733	54	1.00159	0			ENSMUSG00000047139	-3.64383	-3.39332	-4.1422	-3.85627	Cd24a	10:43579168-43584262	6	0	1.00031	0.0800015	0.0951719	0.0566335	0.0690474
ENSMUSG00000037035	3.4888	3.66725	3.23382	3.67383	Inhbb	1:119415464-119422248	12	1.00043	0			ENSMUSG00000049382	-2.76532	-2.46373	-1.96466	-2.27867	Krt8	15:101996710-102004342	77	0	1.002	0.147081	0.181277	0.2562	0.206088
ENSMUSG00000037434	2.21786	2.76619	2.05619	2.67976	Slc30a1	1:191890232-191913247	60	1.00164	0			ENSMUSG00000050335	-2.15084	-3.26018	-2.46357	-3.43187	Lgals3	14:47367750-47386160	30	0	1.00105	0.225181	0.104373	0.181297	0.0926625
ENSMUSG00000037820	2.34106	2.18655	2.2606	2.19796	Tgm2	2:158028496-158146436	80	1.00189	0			ENSMUSG00000051343	-2.20497	-2.9268	-2.1639	-2.67863	Rab11fip5	6:85334962-85374634	58	0	1.00151	0.216889	0.131506	0.223152	0.15619
ENSMUSG00000038141	2.31584	1.55059	3.19249	2.21545	Tmem181a	17:6270474-6305783	68	1.00264	0			ENSMUSG00000051455	-4.23309	-2.13397	-3.53097	-2.41067	Gm1564	11:102663715-102682237	23	0	1.0013	0.0531757	0.22783	0.0865112	0.188068
ENSMUSG00000038155	2.59998	1.59653	2.76894	2.00251	Gstp2	19:4040350-4042165	81	1.00259	0			ENSMUSG00000052180	-3.00799	-2.89872	-2.37003	-3.2674	Serpinb6c	13:33879815-33905708	33	0	1.00087	0.12431	0.134091	0.193442	0.103852
ENSMUSG00000038482	1.89528	2.23741	2.16471	2.11081	Tfdp1	8:13339673-13377702	103	1.00246	0			ENSMUSG00000052310	-2.29946	-2.70528	-2.27318	-3.04339	Slc39a1	3:90248171-90253612	52	0	1.00138	0.203139	0.153331	0.206873	0.121297
ENSMUSG00000039193	3.37806	2.97642	3.85424	3.71152	Nlrc4	17:74426294-74459108	14	1.00054	0			ENSMUSG00000053398	-3.47756	-4.29903	-3.74508	-4.55837	Phgdh	3:98313169-98339990	4	0	1.00026	0.0897739	0.0507999	0.0745793	0.0424418
ENSMUSG00000039220	2.52525	3.20146	2.44781	3.28321	Ppp1r10	17:35916433-35932281	32	1.00097	0			ENSMUSG00000054889	-3.90486	-3.58707	-3.94984	-3.37237	Dsp	13:38151327-38198577	8	0	1.00036	0.0667606	0.0832117	0.0647112	0.0965641
ENSMUSG00000039224	2.81662	2.30321	2.25202	2.43331	D1Pas1	1:186967415-186970627	55	1.00146	0			ENSMUSG00000055044	-2.39335	-2.98271	-2.61975	-2.55795	Pdlim1	19:40221172-40271842	46	0	1.00112	0.19034	0.126507	0.162696	0.169817
ENSMUSG00000040650	3.54049	3.71186	3.08043	3.52015	Cyp2b23	7:26665226-26686437	15	1.00051	0			ENSMUSG00000060550	-2.0692	-2.64761	-2.71127	-2.21689	H2-Q7	17:35439154-35443773	65	0	1.00166	0.238292	0.159584	0.152696	0.215105
ENSMUSG00000041147	2.14057	3.06811	2.07416	3.33277	Brca2	5:150522629-150569746	44	1.00153	0			ENSMUSG00000061517	-4.34176	-3.99142	-4.4062	-3.84839	Sox21	14:118233231-118261199	3	0	1.0002	0.0493174	0.0628728	0.047163	0.0694255
ENSMUSG00000041329	2.24605	2.40556	2.52318	2.33851	Atp1b2	11:69599735-69605942	59	1.00151	0			ENSMUSG00000062070	-3.16582	-3.30767	-3.26701	-3.29482	Pgk1	X:106187099-106203699	16	0	1.00051	0.111428	0.100993	0.10388	0.101897
ENSMUSG00000043251	3.3133	2.27526	3.01649	2.31803	Exoc3l	8:105289923-105296098	37	1.0011	0			ENSMUSG00000062444	-2.58613	-2.33234	-1.73257	-2.50385	Ap3b2	7:81460398-81493925	85	0	1.00248	0.166532	0.198562	0.300915	0.176306
ENSMUSG00000044646	2.45676	1.78311	2.82919	1.62953	Zbtb7c	18:75820177-76148561	96	1.00297	0			ENSMUSG00000062901	-2.88861	-2.83079	-3.17159	-2.7369	Klhl24	16:20097553-20127744	34	0	1.00082	0.135034	0.140555	0.110983	0.150007
ENSMUSG00000044712	3.3145	3.04733	3.29009	2.77924	Slc38a6	12:73286778-73354049	20	1.00066	0			ENSMUSG00000063229	-2.30005	-2.47829	-2.24891	-2.52424	Ldha	7:46841474-46855627	68	0	1.00159	0.203056	0.179457	0.210383	0.173831
ENSMUSG00000046500	2.6614	2.04547	1.95652	1.93187	Fam19a4	6:96831208-97060411	92	1.00235	0			ENSMUSG00000066652	-2.15971	-2.56101	-1.83242	-2.57967	Lefty2	1:180893107-180899103	83	0	1.00228	0.223801	0.169457	0.280793	0.167279
ENSMUSG00000048373	1.9826	1.75731	2.26453	2.50785	Fgfbp1	5:43978864-43981762	97	1.00251	0			ENSMUSG00000066705	-1.76113	-3.28458	-2.06817	-2.7821	Fxyd6	9:45370184-45396158	57	0	1.00202	0.295017	0.102623	0.238462	0.14538
ENSMUSG00000049775	2.26861	2.33013	2.45029	2.2486	Tmsb4x	X:167207092-167209315	64	1.00161	0			ENSMUSG00000072825	-2.07971	-2.85859	-1.96997	-2.26191	Cep170b	12:112722173-112746591	82	0	1.00223	0.236562	0.137873	0.255258	0.208496
ENSMUSG00000052117	2.59429	1.97264	2.34255	2.06984	D630039A03Rik	4:57908482-57916297	79	1.00205	0			ENSMUSG00000078566	-5.25901	-4.47536	-5.28613	-4.79173	Bnip3	7:138890835-138909519	1	0	1.00018	0.0261144	0.0449555	0.0256281	0.0361032
ENSMUSG00000052551	3.04876	3.05435	2.89995	3.03715	Adarb2	13:8202865-8768747	25	1.00074	0			ENSMUSG00000081044	-2.50769	-2.88478	-2.65762	-2.64464	AU015836	X:93968658-93975470	45	0	1.0011	0.175837	0.135393	0.158481	0.159913
ENSMUSG00000053730	2.03463	2.39313	1.80202	1.99194	Tmem39b	4:129676354-129696838	110	1.00287	0			ENSMUSG00000091921	-2.49596	-2.18792	-2.27491	-2.66215	B930041F14Rik	4:155694341-155696481	66	0	1.00161	0.177272	0.219468	0.206625	0.157984
ENSMUSG00000055780	3.07251	3.84876	2.70264	4.1312	Usp26	X:51753958-51801233	16	1.00061	0			ENSMUSG00000031431	-1.82392	-2.67538	-1.97903	-1.85871	Tsc22d3	X:140539527-140600659	135	7.40741e-05	1.0032	0.282452	0.156542	0.25366	0.275723
ENSMUSG00000056602	2.19732	2.50033	2.0609	2.17615	Fry	5:150259929-150497752	84	1.002	0			ENSMUSG00000022429	-1.72948	-1.96083	-2.45044	-2.13847	Dmc1	15:79561499-79605084	134	7.46269e-05	1.0031	0.301561	0.256881	0.182955	0.227121
ENSMUSG00000057895	1.90486	2.60517	2.223	2.91895	Zfp105	9:122923071-122931028	62	1.00192	0			ENSMUSG00000030022	-2.55686	-1.46549	-2.32345	-2.00605	Adamts9	6:92772698-93272889	133	7.5188e-05	1.00402	0.169945	0.362113	0.199789	0.248954
ENSMUSG00000059854	2.57571	2.77347	2.51143	2.20364	Hydin	8:110265247-110610253	53	1.00138	0			ENSMUSG00000024565	-2.07655	-2.31116	-2.14148	-1.80568	Sall3	18:80966375-80988575	132	7.57576e-05	1.003	0.237081	0.201498	0.226647	0.286046
ENSMUSG00000059901	2.20096	1.71454	2.43122	2.14255	Adamts14	10:61197111-61273438	102	1.00261	0			ENSMUSG00000030605	-1.86724	-2.23844	-1.9863	-2.2436	Mfge8	7:79133768-79149060	131	7.63359e-05	1.00266	0.274097	0.211915	0.252385	0.211159
ENSMUSG00000060499	3.21571	3.41758	3.55831	3.35074	Rpl10l	12:66283380-66284401	17	1.00056	0			ENSMUSG00000005892	-1.85686	-2.3518	-1.79417	-2.36029	Trh	6:92242060-92244650	130	7.69231e-05	1.00289	0.276077	0.195901	0.288337	0.194752
ENSMUSG00000066000	1.35774	2.95525	1.45217	3.12391	2610305D13Rik	4:147611936-147642513	99	1.00487	0			ENSMUSG00000041736	-1.82532	-2.47132	-1.71759	-2.41607	Tspo	15:83563572-83574201	129	7.75194e-05	1.00305	0.282179	0.180326	0.304056	0.187366
ENSMUSG00000067261	2.3083	2.64594	1.99254	3.37751	Foxd3	4:99656298-99658671	52	1.00156	0			ENSMUSG00000039865	-2.02143	-1.99849	-1.94786	-2.37687	Slc44a3	3:121459528-121535438	128	7.8125e-05	1.00271	0.246314	0.250262	0.2592	0.192527
ENSMUSG00000068101	2.41285	2.55826	2.46819	2.00133	Cenpm	15:82233778-82244747	63	1.00166	0			ENSMUSG00000002900	-1.76943	-1.99683	-2.38728	-2.17406	Lamb1	12:31265233-31329644	127	7.87402e-05	1.00294	0.293325	0.25055	0.191142	0.221586
ENSMUSG00000069793	3.35641	3.93297	4.03991	3.2896	Slfn9	11:82979628-82991830	10	1.00041	0			ENSMUSG00000014602	-1.804	-2.15194	-1.6181	-2.75795	Kif1a	1:93015455-93101865	126	7.93651e-05	1.00356	0.286379	0.22501	0.325764	0.147834
ENSMUSG00000070777	2.38142	1.97507	2.0422	2.26538	Ceacam20	7:19965411-19991113	91	1.00212	0			ENSMUSG00000025283	-1.79377	-2.37931	-1.8969	-2.31762	Sat1	X:155213131-155216449	125	8e-05	1.00276	0.288417	0.192201	0.26852	0.200598
ENSMUSG00000071229	2.32899	1.75296	2.26277	2.6272	Timm8a2	14:122034673-122038420	85	1.00215	0			ENSMUSG00000033826	-2.7597	-1.71414	-2.30596	-1.69737	Dnah8	17:30624353-30875264	124	8.06452e-05	1.00377	0.147655	0.304784	0.202226	0.308348
ENSMUSG00000073568	6.49095	5.84181	6.0854	6.09611	Arl14epl	18:46925981-46934222	1	1.00018	0			ENSMUSG00000022453	-1.84223	-2.24211	-1.52857	-2.76685	Naga	15:82329531-82338826	123	8.13008e-05	1.00366	0.27889	0.211377	0.346621	0.146925
ENSMUSG00000075602	2.47496	2.67693	3.35985	3.39986	Ly6a	15:74994877-74997634	24	1.00082	0			ENSMUSG00000031387	-1.48335	-2.8518	-1.60092	-2.63744	Renbp	X:73922120-73930850	122	8.19672e-05	1.00413	0.357657	0.138523	0.329667	0.160713
ENSMUSG00000078952	3.36977	2.40629	3.1884	2.7211	Gm2373	13:97434969-97497007	27	1.00084	0			ENSMUSG00000002799	-2.01784	-2.2817	-1.97082	-2.22796	Jag2	12:112908589-112929495	121	8.26446e-05	1.00261	0.246928	0.205655	0.255108	0.21346
ENSMUSG00000081291	2.61659	2.11986	3.07514	2.46241	Gm14738	X:82205992-82208472	45	1.00133	0			ENSMUSG00000097142	-2.34081	-1.87061	-2.70416	-1.52339	Gm26778	14:102976580-102982637	120	8.33333e-05	1.00387	0.197399	0.273458	0.15345	0.347868
ENSMUSG00000082082	1.86931	2.21218	1.89728	2.30643	Gm13230	4:145410244-145450888	106	1.00276	0			ENSMUSG00000020303	-1.84004	-2.314	-1.74512	-2.6373	Stc2	11:31357306-31370074	119	8.40336e-05	1.00292	0.279314	0.201102	0.298309	0.160729
ENSMUSG00000083068	2.1643	2.72108	2.21449	2.27838	Gm11800	4:8118619-8119736	67	1.00176	0			ENSMUSG00000058571	-2.58198	-2.53866	-2.19026	-1.4053	Gpc6	14:116925296-117979529	118	8.47458e-05	1.00392	0.167012	0.172103	0.219112	0.37754
ENSMUSG00000084762	2.41031	1.96776	1.78624	2.11152	Gm14074	2:135648906-135652063	105	1.00274	0			ENSMUSG00000072812	-1.75371	-2.36089	-1.81664	-2.66204	Ahnak2	12:112772193-112802657	117	8.54701e-05	1.00279	0.296538	0.194671	0.283881	0.157996
ENSMUSG00000084989	2.53779	2.41229	2.16931	1.95929	E030010N08Rik	1:93215898-93231072	74	1.00194	0			ENSMUSG00000038301	-2.67072	-2.00641	-2.3057	-1.61358	Snx10	6:51523900-51590679	116	8.62069e-05	1.0033	0.157048	0.248892	0.202262	0.326786
ENSMUSG00000095909	1.43796	3.13033	1.51469	2.78628	Gm10324	13:66119546-66122836	94	1.00423	0			ENSMUSG00000092274	-2.48288	-1.6799	-2.60041	-1.8637	Neat1	19:5824707-5845478	115	8.69565e-05	1.00343	0.178887	0.312104	0.164892	0.274771
ENSMUSG00000096528	4.31265	4.63401	3.9454	3.44135	G430049J08Rik	18:3471629-3474315	7	1.00036	0			ENSMUSG00000039450	-2.26115	-2.53381	-1.46752	-2.39241	Dcxr	11:120725398-120727281	114	8.77193e-05	1.00333	0.208606	0.172682	0.361603	0.190464
ENSMUSG00000097076	2.70318	1.60216	2.4181	1.73791	C330046G13Rik	10:84547416-84553338	104	1.00323	0			ENSMUSG00000086841	-2.01982	-2.14961	-2.28828	-2.11859	2410006H16Rik	11:62602876-62604807	113	8.84956e-05	1.00253	0.246589	0.225374	0.204719	0.230272
ENSMUSG00000031885	1.74677	2.23868	1.69361	2.07691	Cbfb	8:105170673-105217986	142	1.00354	7.04225e-05			ENSMUSG00000007594	-2.39612	-2.50099	-2.14217	-1.57703	Hapln4	8:70083528-70090862	112	8.92857e-05	1.00323	0.189975	0.176655	0.226539	0.335171
ENSMUSG00000024085	1.67627	2.04642	1.73212	2.27745	Man2a1	17:64600735-64755110	141	1.00361	7.0922e-05			ENSMUSG00000025403	-1.90779	-2.49855	-1.68623	-2.59734	Shmt2	10:127514938-127522444	111	9.00901e-05	1.00282	0.2665	0.176954	0.310738	0.165243
ENSMUSG00000069806	1.93664	1.94484	2.26231	1.69388	Cacng7	7:3332954-3368216	140	1.00336	7.14286e-05			ENSMUSG00000038415	-2.75853	-1.91586	-2.35609	-1.68862	Foxq1	13:31556133-31560970	110	9.09091e-05	1.00315	0.147775	0.265014	0.19532	0.310224
ENSMUSG00000097393	1.42976	2.26244	2.45178	1.73453	D030068K23Rik	8:109075221-109273811	139	1.00395	7.19424e-05			ENSMUSG00000024242	-2.77505	-1.61712	-2.93231	-1.5064	Map4k3	17:80580511-80728093	109	9.17431e-05	1.00459	0.146092	0.325986	0.131005	0.351988
ENSMUSG00000046324	2.19355	1.8446	2.18089	1.65978	Ermp1	19:29608213-29648415	138	1.00341	7.24638e-05			ENSMUSG00000022884	-2.65333	-1.8501	-2.57773	-1.64132	Eif4a2	16:23107443-23127737	108	9.25926e-05	1.00346	0.158953	0.277373	0.167504	0.320563
ENSMUSG00000079478	2.20232	1.42962	2.57264	1.69467	Sssca1	19:5727205-5731732	137	1.0039	7.29927e-05			ENSMUSG00000038151	-2.34537	-2.67472	-1.91852	-1.76594	Prdm1	10:44437176-44528501	107	9.34579e-05	1.00284	0.196777	0.156613	0.264526	0.294035
ENSMUSG00000024952	1.85609	2.14639	2.39481	1.58911	Rps6ka4	19:6829084-6840601	136	1.00348	7.35294e-05			ENSMUSG00000028756	-1.79092	-2.26784	-2.13217	-2.54594	Pink1	4:138313408-138326307	106	9.43396e-05	1.00256	0.288988	0.207641	0.228114	0.171236
ENSMUSG00000051705	2.34313	2.22134	1.28678	2.02892	Senp8	9:59734258-59750649	135	1.00428	7.40741e-05			ENSMUSG00000051652	-1.51815	-3.08847	-1.64075	-2.62025	Lrrc3	10:77897574-77902536	105	9.52381e-05	1.00379	0.349133	0.117565	0.32069	0.16264
ENSMUSG00000023186	1.82954	1.98393	2.11895	1.94604	Vwa5a	9:38718267-38743337	134	1.0031	7.46269e-05			ENSMUSG00000021876	-2.36786	-1.96745	-2.45425	-1.9279	Rnase4	14:51091076-51106151	104	9.61538e-05	1.00259	0.193733	0.255705	0.182472	0.262811
ENSMUSG00000043496	1.68435	2.17583	2.23417	1.87728	Tril	6:53815470-53820825	133	1.00333	7.5188e-05			ENSMUSG00000025666	-2.45105	-2.56524	-2.64471	-1.2282	Tmem47	X:81070693-81097872	103	9.70874e-05	1.00467	0.182878	0.168961	0.159905	0.42685
ENSMUSG00000026114	2.41844	1.52251	2.59815	1.45466	Cnga3	1:37218335-37263384	132	1.0042	7.57576e-05			ENSMUSG00000059040	-1.89169	-2.61347	-1.85417	-2.52181	Gm5506	18:48045334-48048378	102	9.80392e-05	1.00251	0.269491	0.163406	0.276592	0.174124
ENSMUSG00000087547	2.53765	1.95672	2.5073	0.978131	2410019O14Rik	2:157595582-157597320	131	1.00609	7.63359e-05			ENSMUSG00000027985	-2.02953	-2.35111	-2.21418	-2.3036	Lef1	3:131110470-131224356	101	9.90099e-05	1.0023	0.244935	0.195995	0.215509	0.202557
ENSMUSG00000030208	2.40615	1.72735	2.02543	1.77484	Emp1	6:135362930-135383173	130	1.00325	7.69231e-05			ENSMUSG00000028211	-2.78591	-1.65436	-2.78613	-1.80554	Trp53inp1	4:11156430-11174379	100	0.0001	1.00354	0.144997	0.317679	0.144974	0.286074
ENSMUSG00000060600	2.22099	1.72693	2.41742	1.70113	Eno3	11:70657201-70662513	129	1.0033	7.75194e-05			ENSMUSG00000015305	-2.07985	-2.0983	-2.05626	-2.6166	Sash1	10:8722218-8886880	99	0.00010101	1.00241	0.236539	0.233533	0.240439	0.163052
ENSMUSG00000020717	2.29585	1.92846	1.84897	1.86676	Pecam1	11:106654216-106750628	128	1.00305	7.8125e-05			ENSMUSG00000036278	-1.59634	-2.19772	-2.45455	-2.63302	Macrod1	19:7056767-7198061	98	0.000102041	1.00264	0.330715	0.217982	0.182434	0.161206
ENSMUSG00000033356	2.36838	1.88051	1.88099	1.84878	Pus7l	15:94522687-94543547	127	1.00312	7.87402e-05			ENSMUSG00000028927	-2.09121	-2.0737	-2.62761	-2.0871	Padi2	4:140906343-140957902	97	0.000103093	1.00246	0.234684	0.237549	0.161812	0.235353
ENSMUSG00000020017	2.02232	1.94266	1.95847	2.00018	Hal	10:93488767-93519304	126	1.00292	7.93651e-05			ENSMUSG00000032374	-2.75228	-1.75972	-2.48858	-2.02976	Plod2	9:92542222-92608428	96	0.000104167	1.00269	0.148416	0.295305	0.178182	0.244896
ENSMUSG00000018293	2.14558	1.73188	2.27433	1.91555	Pfn1	11:70651849-70654644	125	1.003	8e-05			ENSMUSG00000041688	-2.795	-1.67015	-2.03786	-2.50779	Amot	X:145446424-145505181	95	0.000105263	1.00287	0.144086	0.314221	0.243525	0.175825
ENSMUSG00000021993	1.89125	2.04998	1.90458	2.141	Mipep	14:60768133-60903610	124	1.00294	8.06452e-05			ENSMUSG00000024521	-2.37549	-2.29686	-2.2744	-2.00952	Pmaip1	18:66458603-66465550	94	0.000106383	1.00238	0.192711	0.203506	0.206699	0.248356
ENSMUSG00000004891	2.01551	1.52612	2.44115	2.15129	Nes	3:87971077-87980451	123	1.00338	8.13008e-05			ENSMUSG00000030695	-2.11635	-2.31479	-2.15197	-2.35836	Aldoa	7:126795233-126800751	93	0.000107527	1.00217	0.23063	0.200992	0.225005	0.195013
ENSMUSG00000038264	1.7166	1.8203	2.18754	2.327	Sema7a	9:57940112-57962864	122	1.00318	8.19672e-05			ENSMUSG00000007038	-1.65783	-2.67282	-1.64922	-3.04911	Neu1	17:34931252-34935953	92	0.000108696	1.00328	0.316915	0.15682	0.318812	0.120817
ENSMUSG00000027864	2.46906	1.69999	2.14208	1.77043	Ptgfrn	3:101040231-101110278	121	1.0032	8.26446e-05			ENSMUSG00000028480	-2.28093	-2.04644	-2.60203	-2.01341	Glipr2	4:43957400-43979118	91	0.00010989	1.00243	0.205765	0.242081	0.164707	0.247687
ENSMUSG00000024313	1.99794	1.85754	2.68899	1.61499	Mep1b	18:21072343-21100199	120	1.00343	8.33333e-05			ENSMUSG00000029446	-1.55011	-2.70607	-1.8251	-2.83783	Psph	5:129765557-129787252	90	0.000111111	1.00307	0.341484	0.153247	0.282222	0.139871
ENSMUSG00000048490	1.63705	2.20843	1.71347	2.48989	Nrip1	16:76287399-76373827	119	1.00356	8.40336e-05			ENSMUSG00000028179	-2.13317	-2.3543	-2.04245	-2.43159	Cth	3:157894247-157925077	89	0.00011236	1.0021	0.227956	0.195562	0.242751	0.185361
ENSMUSG00000019989	2.37583	1.66805	2.19992	1.91578	Enpp3	10:24773813-24836195	118	1.00302	8.47458e-05			ENSMUSG00000031838	-1.54572	-2.89258	-1.7101	-2.85146	Ifi30	8:70762773-70766663	88	0.000113636	1.00348	0.342525	0.134662	0.305639	0.138556
ENSMUSG00000049164	1.47598	2.73127	1.24691	3.01619	Zfp518a	19:40894702-40917947	117	1.00544	8.54701e-05			ENSMUSG00000022462	-2.19852	-1.83157	-2.22198	-1.65939	Slc38a2	15:96687393-96699698	158	0.000126582	1.00395	0.217861	0.280959	0.214347	0.316573
ENSMUSG00000009418	1.92633	2.35307	1.68051	2.07871	Nav1	1:135434579-135599950	116	1.00315	8.62069e-05			ENSMUSG00000006717	-2.30771	-1.66693	-2.3078	-1.58614	Acot13	13:24817947-24831517	157	0.000127389	1.00446	0.201981	0.314923	0.201968	0.333061
ENSMUSG00000023913	2.55864	1.54317	2.36475	1.74203	Pla2g7	17:43568097-43612201	115	1.00351	8.69565e-05			ENSMUSG00000043439	-1.83211	-2.16485	-1.87431	-2.07861	E130012A19Rik	11:97627392-97629716	156	0.000128205	1.00338	0.280854	0.223005	0.272757	0.236742
ENSMUSG00000029544	2.6371	1.83318	2.3408	1.38376	Cabp1	5:115168688-115194381	114	1.00377	8.77193e-05			ENSMUSG00000041359	-1.76417	-2.02758	-1.97835	-2.1748	Tcl1	12:105216749-105222793	155	0.000129032	1.00336	0.294396	0.245266	0.25378	0.221473
ENSMUSG00000085723	NaN	2.00961	NaN	2.05012	Gm15915	10:93640680-93747207	113	1.00266	8.84956e-05			ENSMUSG00000008193	-1.99392	-1.93816	-1.38978	-2.64444	Spib	7:44525994-44532071	154	0.00012987	1.00441	0.251056	0.260949	0.381623	0.159935
ENSMUSG00000097768	2.16178	2.03847	2.06306	1.91537	2310043M15Rik	16:93711906-93810585	112	1.00271	8.92857e-05			ENSMUSG00000056204	-1.44123	-2.3718	-1.71502	-2.54316	Pgpep1	8:70646435-70659738	153	0.000130719	1.00428	0.368253	0.193204	0.304598	0.171567
ENSMUSG00000047751	2.40943	1.81431	2.25038	1.81534	Utf1	7:139943788-139945112	111	1.00289	9.00901e-05			ENSMUSG00000021895	-2.09546	-1.94339	-1.98484	-1.99592	Arhgef3	14:27238038-27403904	152	0.000131579	1.00325	0.233993	0.260005	0.252641	0.250708
ENSMUSG00000025742	1.7125	2.159	1.75501	1.90693	Prps2	X:167346321-167382749	157	1.00369	0.000127389			ENSMUSG00000024266	-1.65293	-2.10911	-2.00576	-2.27293	Adad2	8:119612746-119616926	151	0.00013245	1.00341	0.317994	0.23179	0.249004	0.206909
ENSMUSG00000020592	2.48416	1.71601	1.87037	1.48671	Sdc1	12:8771322-8793715	156	1.0041	0.000128205			ENSMUSG00000048787	-2.16976	-1.91831	-1.64794	-2.29639	Dcun1d3	7:119853162-119916756	150	0.000133333	1.00364	0.222248	0.264564	0.319095	0.203572
ENSMUSG00000063856	2.17425	1.69565	2.05452	1.6784	Gpx1	9:108339079-108340338	155	1.00366	0.000129032			ENSMUSG00000035202	-1.96941	-2.10198	-1.92693	-2.05664	Lars2	9:123366939-123462664	149	0.000134228	1.00312	0.255357	0.232938	0.262988	0.240375
ENSMUSG00000050424	2.3901	1.35436	1.70741	2.1726	Pnma5	X:73033980-73037103	154	1.00436	0.00012987			ENSMUSG00000006567	-1.45692	-2.45091	-1.58763	-2.67783	Atp7b	8:21992784-22060305	148	0.000135135	1.00454	0.36427	0.182895	0.332718	0.156276
ENSMUSG00000032549	2.22388	1.73475	1.67623	1.92877	Rab6b	9:103112073-103185270	153	1.00364	0.000130719			ENSMUSG00000050917	-2.04733	-1.89463	-2.02738	-2.1031	Fgf4	7:144861385-144865243	147	0.000136054	1.00318	0.241931	0.268943	0.2453	0.232758
ENSMUSG00000031803	2.15952	1.28198	1.9331	2.2516	B3gnt3	8:71691718-71701800	152	1.00444	0.000131579			ENSMUSG00000042156	-2.62252	-2.01104	-1.73865	-1.80336	Dzip1	14:118875519-118925314	146	0.000136986	1.00372	0.162384	0.248094	0.29965	0.286507
ENSMUSG00000038147	1.9099	1.76314	1.93424	1.93346	Cd84	1:171839696-171890718	151	1.00346	0.00013245			ENSMUSG00000089944	-1.49528	-1.71403	-1.96051	-3.00868	Gm8292	1:55248657-55363469	145	0.000137931	1.00451	0.354712	0.304807	0.256938	0.12425
ENSMUSG00000020387	1.55845	2.19449	1.57564	2.27608	Phf15	11:51813454-51857653	150	1.00402	0.000133333			ENSMUSG00000024587	-1.75479	-2.49786	-1.68475	-2.30154	Nars	18:64499664-64516557	144	0.000138889	1.00351	0.296316	0.177039	0.311057	0.202846
ENSMUSG00000066607	1.58282	2.03552	1.56243	2.4271	6030419C18Rik	9:58488602-58499742	149	1.00408	0.000134228			ENSMUSG00000047501	-1.2672	-2.91649	-1.69921	-2.37997	Cldn4	5:134945125-134946934	143	0.00013986	1.00493	0.415465	0.132449	0.307955	0.192113
ENSMUSG00000060508	2.32873	2.08287	1.60044	1.6345	Nlrp9b	7:20008022-20073306	148	1.00382	0.000135135			ENSMUSG00000064193	-1.47839	-2.81462	-1.64879	-2.38397	Gm4735	2:80837126-80838762	142	0.000140845	1.0042	0.358889	0.14214	0.318908	0.191581
ENSMUSG00000016481	1.81894	2.22405	1.91347	1.70148	Cr1l	1:195103788-195131570	147	1.00359	0.000136054			ENSMUSG00000040570	-2.80933	-1.28601	-2.36376	-1.81373	Rundc3b	5:8490333-8622952	141	0.000141844	1.00521	0.142662	0.410084	0.194284	0.284455
ENSMUSG00000040972	2.26634	1.60828	2.32127	1.60278	Igsf21	4:140026845-140246784	146	1.00374	0.000136986			ENSMUSG00000046341	-1.75855	-2.24915	-2.015	-2.23108	Gm11223	4:69925200-69926171	140	0.000142857	1.00297	0.295545	0.210348	0.247414	0.212999
ENSMUSG00000024349	1.90975	1.58835	3.01034	1.41864	Tmem173	18:35733677-35740554	145	1.00456	0.000137931			ENSMUSG00000037493	-2.07114	-2.46598	-1.81393	-1.97658	Cib2	9:54538983-54560218	139	0.000143885	1.00302	0.237971	0.180995	0.284415	0.254091
ENSMUSG00000021037	1.96107	1.8716	1.99402	1.86948	Ahsa1	12:87266745-87273997	144	1.00328	0.000138889			ENSMUSG00000003283	-1.7393	-2.75202	-1.67915	-2.18528	Hck	2:153108467-153151441	138	0.000144928	1.00359	0.299515	0.148443	0.312267	0.21987
ENSMUSG00000036639	2.19822	1.7894	2.50126	1.34305	Nudt1	5:140327673-140338137	143	1.00415	0.00013986			ENSMUSG00000002043	-2.3609	-2.29145	-1.51497	-2.1462	Trappc6a	7:19508669-19516145	137	0.000145985	1.00361	0.19467	0.20427	0.349904	0.225907
ENSMUSG00000024008	2.03572	1.62001	2.45899	1.406	Cpne5	17:29156549-29237797	163	1.00449	0.000184049			ENSMUSG00000029330	-0.893187	-2.62543	-2.76878	-2.13642	Cds1	5:101765129-101823858	136	0.000147059	1.00754	0.538423	0.162057	0.146728	0.227443
ENSMUSG00000021194	2.59432	1.77791	1.51369	1.56608	Chga	12:102554968-102565027	162	1.00462	0.000185185			ENSMUSG00000060802	-1.56227	-2.28029	-1.77348	-2.24669	B2m	2:122120107-122186189	164	0.000182927	1.00397	0.338618	0.205856	0.292502	0.210707
ENSMUSG00000038914	1.81946	1.89609	1.59886	2.11082	Dido1	2:180657963-180709999	161	1.00379	0.000186335			ENSMUSG00000022564	-1.46297	-2.59437	-1.69436	-2.24042	Grina	15:76246806-76249904	163	0.000184049	1.00444	0.362746	0.165583	0.308992	0.211625
ENSMUSG00000075327	1.95114	2.20537	0.916125	2.41981	Zbtb2	10:4367073-4388108	160	1.00679	0.0001875			ENSMUSG00000024769	-1.39071	-2.48697	-1.3721	-2.69039	Cdc42bpg	19:6306455-6325652	162	0.000185185	1.00552	0.381377	0.178381	0.386328	0.154922
ENSMUSG00000068245	2.14773	2.21115	1.77629	1.41917	Phf11d	14:59347406-59365470	159	1.00413	0.000188679			ENSMUSG00000035929	-2.06767	-1.85376	-2.32612	-1.55523	H2-Q4	17:35377020-35385290	161	0.000186335	1.00418	0.238544	0.27667	0.19942	0.340274
ENSMUSG00000057215	1.41773	1.60149	2.14603	2.39043	Gm15514	7:107243021-107300396	158	1.00451	0.000189873			ENSMUSG00000090071	-2.66035	-2.00016	-0.649529	-2.66601	Cdk5r2	1:74850894-74879953	160	0.0001875	1.01123	0.158181	0.249972	0.637488	0.157562
ENSMUSG00000022269	1.82733	1.38069	1.92493	2.07684	2011-03-01	15:26309047-26409576	178	1.00459	0.000224719			ENSMUSG00000025915	-1.74092	-1.83583	-2.42707	-1.90397	Sgk3	1:9798129-9902556	159	0.000188679	1.00384	0.299179	0.28013	0.185943	0.267207
ENSMUSG00000027315	2.01661	1.87668	1.46421	1.85821	Spint1	2:119237361-119249527	177	1.00431	0.000225989			ENSMUSG00000028654	-1.40342	-2.22251	-2.30452	-1.70371	Mycl	4:122995651-123002485	178	0.000224719	1.00485	0.378032	0.214268	0.202428	0.306996
ENSMUSG00000033906	1.37245	2.04437	1.89764	1.89727	Zdhhc15	X:104536968-104671064	176	1.00464	0.000227273			ENSMUSG00000021944	-1.80024	-1.87883	-2.2144	-1.73018	Gata4	14:63198921-63271692	177	0.000225989	1.00408	0.287127	0.271904	0.215476	0.301414
ENSMUSG00000060803	2.16176	1.3924	2.28903	1.53461	Gstp1	19:4035410-4037912	175	1.00503	0.000228571			ENSMUSG00000026255	-1.59387	-2.60064	-1.20447	-2.32952	Efhd1	1:87264362-87310839	176	0.000227273	1.0058	0.331282	0.164865	0.433929	0.19895
ENSMUSG00000031489	2.08562	1.36378	2.23388	1.69081	Adrb3	8:27225775-27229588	174	1.00469	0.000229885			ENSMUSG00000025584	-1.79063	-1.56337	-2.48607	-1.80553	Pde8a	7:81213595-81334533	175	0.000228571	1.0048	0.289046	0.33836	0.178492	0.286076
ENSMUSG00000031160	1.82962	1.58606	2.12018	1.76974	Eras	X:7919821-7928607	173	1.004	0.000231214			ENSMUSG00000028832	-1.69065	-2.48893	-1.49229	-2.10732	Stmn1	4:134468319-134473843	174	0.000229885	1.00456	0.309787	0.178138	0.355448	0.232078
ENSMUSG00000022488	1.30284	2.48603	1.37142	2.15331	Nckap1l	15:103453824-103498800	172	1.00575	0.000232558			ENSMUSG00000002341	-1.83275	-2.11354	-1.81602	-1.90303	Ncan	8:70093084-70120873	173	0.000231214	1.00382	0.280729	0.231079	0.284003	0.267381
ENSMUSG00000013076	2.07407	1.5409	1.73764	1.9509	Amotl1	9:14541965-14615483	171	1.00405	0.000233918			ENSMUSG00000028184	-1.52352	-2.23845	-2.2833	-1.68554	Lphn2	3:148815585-148989316	172	0.000232558	1.00449	0.347836	0.211914	0.205427	0.310887
ENSMUSG00000055629	1.8007	1.57346	2.02102	1.92024	B4galnt4	7:141061273-141072119	170	1.00392	0.000235294			ENSMUSG00000032261	-2.47995	-1.95011	-1.77539	-1.52286	Sh3bgrl2	9:83548337-83600292	171	0.000233918	1.00462	0.179251	0.258796	0.292115	0.347995
ENSMUSG00000022432	1.37397	2.78887	1.3092	1.98432	Smc1b	15:85064690-85131957	169	1.00585	0.000236686			ENSMUSG00000022629	-2.91475	-1.17381	-2.22406	-1.47617	Kif21a	15:90933275-91049948	170	0.000235294	1.0072	0.132609	0.443249	0.214038	0.359442
ENSMUSG00000022191	1.92488	1.60838	1.73736	2.04796	Drosha	15:12824814-12935290	168	1.00384	0.000238095			ENSMUSG00000026688	-1.96686	-2.07683	-1.79451	-1.88438	Mgst3	1:167371965-167393841	169	0.000236686	1.00374	0.255809	0.237035	0.288269	0.27086
ENSMUSG00000031837	1.91602	1.54512	2.26018	1.71437	Necab2	8:119446718-119472640	167	1.00397	0.000239521			ENSMUSG00000002204	-1.75769	-1.75609	-1.78743	-2.43231	Napsa	7:44572431-44590624	168	0.000238095	1.00405	0.295721	0.296049	0.289688	0.185269
ENSMUSG00000035376	2.16217	1.6964	1.93651	1.58116	Ptplb	16:35022420-35109175	166	1.00387	0.000240964			ENSMUSG00000049422	-1.57079	-2.2974	-1.58222	-2.36704	Chchd10	10:75935572-75940672	167	0.000239521	1.00436	0.336624	0.203429	0.333968	0.193843
ENSMUSG00000021256	2.03779	2.26975	2.02293	1.08206	Vash1	12:86678699-86692091	165	1.00573	0.000242424			ENSMUSG00000062328	-2.11681	-1.79853	-1.96536	-1.86549	Rpl17	18:75000476-75003381	166	0.000240964	1.0039	0.230556	0.287467	0.256075	0.27443
ENSMUSG00000096883	1.93722	2.65327	1.4369	1.54513	AI848285	15:82206951-82212815	164	1.0049	0.000243902			ENSMUSG00000079641	-1.85925	-1.92998	-1.88601	-2.08526	Rpl39	X:37082519-37085402	165	0.000242424	1.00369	0.27562	0.262433	0.270554	0.235654
ENSMUSG00000022587	2.10688	1.73724	2.27205	1.13521	Ly6e	15:74955050-74959905	183	1.00567	0.000273224			ENSMUSG00000020059	-1.94396	-1.82264	-1.80737	-1.87165	Sycp3	10:88452744-88504073	196	0.000255102	1.00426	0.259902	0.282703	0.285711	0.273261
ENSMUSG00000029311	1.97948	1.63687	2.1387	1.48213	Hsd17b11	5:103989761-104021919	182	1.00454	0.000274725			ENSMUSG00000029675	-1.27018	-2.54424	-0.866716	-2.78076	Eln	5:134703780-134747241	195	0.00025641	1.00967	0.414608	0.171438	0.548394	0.145515
ENSMUSG00000032012	2.01015	1.65753	1.82769	1.67419	Pvrl1	9:43744575-43807454	181	1.00418	0.000276243			ENSMUSG00000026638	-1.66076	-1.81117	-1.86415	-2.15647	Irf6	1:193153111-193201703	194	0.000257732	1.00431	0.316272	0.28496	0.274685	0.224304
ENSMUSG00000061259	1.88518	1.25804	2.16992	1.92093	Tmprss11d	5:86302216-86373420	180	1.00518	0.000277778			ENSMUSG00000044080	-1.91188	-1.28415	-2.24066	-2.03973	S100a1	3:90511033-90514392	193	0.000259067	1.00557	0.265746	0.410613	0.21159	0.243209
ENSMUSG00000092392	1.38003	1.9545	1.58212	2.21322	Gm20546	17:36248635-36253679	179	1.00513	0.00027933			ENSMUSG00000006360	-2.08082	-1.557	-1.54121	-2.33341	Crip1	12:113152011-113153877	192	0.000260417	1.005	0.23638	0.339857	0.343597	0.198415
ENSMUSG00000037669	1.70121	1.92398	1.23413	2.16606	1110057K04Rik	12:8208106-8285758	195	1.0056	0.000307692			ENSMUSG00000042686	-1.67772	-1.26047	-2.257	-2.30409	Jph1	1:16994937-17097889	191	0.00026178	1.00596	0.312576	0.417408	0.209207	0.202488
ENSMUSG00000020483	1.94542	1.52635	2.09298	1.53049	Dynll2	11:87979524-87987533	194	1.00475	0.000309278			ENSMUSG00000099032	-1.49588	-2.60842	-1.5346	-2.0058	Tcf24	1:9960162-9967932	190	0.000263158	1.00505	0.354564	0.163979	0.345175	0.248997
ENSMUSG00000031762	0.90947	2.95158	0.793801	2.65682	Mt2	8:94172617-94173567	193	1.01316	0.000310881			ENSMUSG00000003379	-1.63423	-1.94656	-1.95842	-2.019	Cd79a	7:24897380-24902197	189	0.00026455	1.0041	0.322142	0.259434	0.25731	0.246729
ENSMUSG00000031952	1.93868	1.81661	1.77243	1.53115	Chst5	8:111889134-111910199	192	1.00438	0.0003125			ENSMUSG00000024248	-1.74265	-2.06366	-1.62523	-2.17604	Cox7a2l	17:83501918-83514333	188	0.000265957	1.00415	0.29882	0.239208	0.324158	0.221282
ENSMUSG00000020484	1.76801	1.76062	1.78287	1.73081	Xbp1	11:5520658-5525893	191	1.00426	0.000314136			ENSMUSG00000037108	-2.2961	-1.14694	-2.42896	-1.64393	Zcwpw1	5:137787797-137836268	187	0.00026738	1.00686	0.203613	0.451582	0.185699	0.319984
ENSMUSG00000018334	1.97321	1.43315	2.21802	1.57414	Ksr1	11:79013439-79146407	190	1.00498	0.000315789			ENSMUSG00000030630	-1.53474	-2.06883	-2.10482	-1.90681	Fah	7:84585158-84606722	186	0.000268817	1.00423	0.345142	0.238353	0.23248	0.266682
ENSMUSG00000023902	2.3251	1.4454	1.82975	1.54533	Zscan10	17:23600855-23611019	189	1.00508	0.00031746			ENSMUSG00000009633	-1.5173	-2.30198	-1.8332	-2.00883	G0s2	1:193272160-193273188	185	0.00027027	1.00433	0.349339	0.202785	0.280641	0.248475
ENSMUSG00000033282	1.65401	1.97306	1.68289	1.76181	Rpgrip1l	8:91217029-91313262	188	1.00433	0.000319149			ENSMUSG00000003309	-1.96689	-2.30662	-1.97544	-1.33907	Ap1m2	9:21295456-21312333	184	0.000271739	1.00516	0.255804	0.202133	0.254292	0.395275
ENSMUSG00000036941	1.66574	2.25451	1.64497	1.55474	Elac1	18:73735037-73754479	187	1.00482	0.000320856			ENSMUSG00000037580	-1.91629	-2.82433	-0.798673	-2.12975	Gch1	14:47153894-47189413	183	0.000273224	1.00883	0.264935	0.141186	0.574878	0.228497
ENSMUSG00000024697	2.0656	2.04775	1.39368	1.60256	Gna14	19:16435666-16610818	186	1.00505	0.000322581			ENSMUSG00000051335	-1.6291	-1.57359	-2.23446	-2.23455	Gfod1	13:43195518-43304172	182	0.000274725	1.00472	0.32329	0.335971	0.212501	0.212488
ENSMUSG00000022101	1.26263	1.90387	1.73459	2.17839	Fgf17	14:70636204-70642268	185	1.00539	0.000324324			ENSMUSG00000005251	-1.84494	-2.03968	-2.28492	-1.36172	Ripk4	16:97741932-97763737	181	0.000276243	1.00498	0.278367	0.243218	0.205197	0.389118
ENSMUSG00000039157	1.65423	1.53972	1.85525	2.13795	Fam102a	2:32535331-32569756	184	1.00446	0.000326087			ENSMUSG00000042444	-2.13677	-1.62859	-2.26409	-1.57355	Fam63b	9:70599013-70657860	180	0.000277778	1.00482	0.227388	0.323404	0.208181	0.335981
ENSMUSG00000044447	1.8432	1.97226	1.21402	1.95851	Dock5	14:67751927-67933572	197	1.00554	0.00035533			ENSMUSG00000028610	-2.25103	-1.36838	-2.10778	-1.88919	Dmrtb1	4:107676289-107684230	179	0.00027933	1.00508	0.210074	0.387326	0.232004	0.269959
ENSMUSG00000017724	1.54292	1.56624	1.87174	2.04179	Etv4	11:101769741-101785371	196	1.00477	0.000357143			ENSMUSG00000060935	-2.52912	-1.15549	-2.52922	-1.17367	AI597468	10:85102626-85117747	197	0.000304569	1.00865	0.173244	0.448914	0.173232	0.443292
ENSMUSG00000035314	1.76229	1.73398	2.01555	1.4239	Gdpd5	7:99381548-99460983	205	1.005	0.000390244			ENSMUSG00000096755	-1.85548	-1.56059	-2.43804	-1.51241	Gm20746	10:130592135-130592705	199	0.000351759	1.00554	0.276341	0.339012	0.184534	0.350525
ENSMUSG00000002068	1.6903	1.82254	1.53399	1.89831	Ccne1	7:38097983-38107534	204	1.00472	0.000392157			ENSMUSG00000035863	-1.38268	-2.56187	-1.59445	-2.00843	Palm	10:79793571-79820896	198	0.000353535	1.00547	0.383506	0.169356	0.331148	0.248543
ENSMUSG00000051769	1.45999	2.17449	1.52093	1.80961	Wfdc15a	2:164198862-164200130	203	1.00526	0.000394089			ENSMUSG00000031352	-2.1952	-1.37096	-1.90458	-1.67314	Hccs	X:168795098-169320372	227	0.000396476	1.00601	0.218363	0.386634	0.267094	0.31357
ENSMUSG00000052776	2.15832	0.687381	2.59994	1.67928	Oas1a	5:120896255-120907521	202	1.01016	0.00039604			ENSMUSG00000035852	-1.99154	-1.26683	-2.01258	-2.12081	Misp	10:79821020-79830452	201	0.00039801	1.00562	0.25147	0.415572	0.24783	0.229918
ENSMUSG00000041757	1.47001	1.96577	2.47212	1.15335	Plekha6	1:133246096-133303435	201	1.00622	0.00039801			ENSMUSG00000039824	-1.15824	-1.72196	-1.94443	-2.42961	Myl6b	10:128494156-128498685	226	0.00039823	1.00647	0.448059	0.303137	0.259817	0.185616
ENSMUSG00000030708	2.01053	1.5157	2.49987	1.07741	Dnajb13	7:100503017-100514960	200	1.00647	0.0004			ENSMUSG00000021196	-1.86787	-1.74738	-1.79517	-1.99936	Pfkp	13:6548156-6648777	200	0.0004	1.00438	0.273978	0.297842	0.288138	0.250111
ENSMUSG00000079012	1.70837	1.77604	1.85509	1.64135	Serpina3m	12:104338485-104394257	199	1.00441	0.00040201			ENSMUSG00000026721	-2.20172	-1.38297	-2.25947	-1.32459	Rabgap1l	1:160219173-160792938	225	0.0004	1.00699	0.217378	0.383429	0.208849	0.399263
ENSMUSG00000041245	1.60265	2.09704	1.43967	1.8611	Wnk3	X:151198077-151471842	198	1.00521	0.00040404			ENSMUSG00000050708	-1.65111	-2.05192	-1.50671	-2.06434	Ftl1	7:45457943-45459884	224	0.000401786	1.00495	0.318395	0.241163	0.351913	0.239096
ENSMUSG00000061186	1.44127	1.64656	1.9326	1.86497	Sfmbt2	2:10339282-10595253	212	1.00516	0.000424528			ENSMUSG00000007039	-1.53022	-2.19049	-1.35448	-2.22445	Ddah2	17:35059034-35062095	223	0.000403587	1.00567	0.346225	0.219077	0.391076	0.21398
ENSMUSG00000032712	1.02584	2.52444	1.0266	2.44013	2810474O19Rik	6:149309413-149335658	211	1.00935	0.00042654			ENSMUSG00000035678	-1.99585	-2.00049	-2.03785	-1.125	Tnfsf9	17:57092034-57107757	222	0.000405405	1.00691	0.25072	0.249915	0.243526	0.458502
ENSMUSG00000030966	2.08952	0.715071	2.49969	1.77635	Trim21	7:102557921-102565469	210	1.00982	0.000428571			ENSMUSG00000022867	-1.58143	-1.70987	-2.21487	-1.76235	Usp25	16:77014068-77116779	221	0.00040724	1.00513	0.334151	0.305688	0.215406	0.294768
ENSMUSG00000005672	1.07075	2.84455	2.12727	1.11792	Kit	5:75574915-75656722	209	1.00808	0.000430622			ENSMUSG00000028173	-1.56022	-1.97512	-1.62844	-2.12199	Wls	3:159839736-159935833	220	0.000409091	1.0049	0.339099	0.254349	0.323438	0.22973
ENSMUSG00000045009	2.24437	0.519688	2.52566	1.73736	Prrt3	6:113494094-113501818	208	1.01358	0.000432692			ENSMUSG00000049516	-1.96938	-1.61335	-1.96927	-1.66952	Spty2d1	7:46990395-47008411	219	0.000410959	1.00511	0.255363	0.326839	0.255382	0.314358
ENSMUSG00000035199	2.10899	1.55149	1.8989	1.40837	Arl6ip5	6:97210688-97233315	207	1.00524	0.000434783			ENSMUSG00000025791	-1.70703	-2.02812	-1.42584	-2.12872	Pgm2	4:99765401-99987294	218	0.000412844	1.00518	0.30629	0.245174	0.372203	0.228661
ENSMUSG00000007872	1.00969	2.74339	1.19754	2.18188	Id3	4:136143496-136145755	206	1.00824	0.000436893			ENSMUSG00000034731	-2.27868	-1.48954	-1.74894	-1.76743	Dgkh	14:78569608-78725089	217	0.000414747	1.00549	0.206086	0.356126	0.29752	0.293732
ENSMUSG00000021257	1.79384	1.30713	2.03811	1.66569	Angel1	12:86700501-86726460	227	1.00552	0.000440529			ENSMUSG00000057897	-1.72495	-2.24844	-1.70915	-1.64934	Camk2b	11:5969643-6066362	216	0.000416667	1.00487	0.302509	0.210452	0.30584	0.318786
ENSMUSG00000038774	1.222	2.14667	1.51713	1.88753	Ascc3	10:50592668-50851202	226	1.00611	0.000442478			ENSMUSG00000046607	-1.47532	-2.30111	-1.49615	-2.13158	Hrk	5:118164647-118189478	215	0.000418605	1.00534	0.359654	0.202907	0.354498	0.228208
ENSMUSG00000025384	1.73046	1.82789	1.39999	1.78564	2310003H01Rik	11:120369054-120378764	225	1.00531	0.000444444			ENSMUSG00000063524	-1.83674	-1.82602	-1.85915	-1.75778	Eno1	4:150236720-150248879	214	0.000420561	1.00464	0.279954	0.282042	0.275639	0.295703
ENSMUSG00000057497	1.69304	1.55129	2.0848	1.50871	Fam136a	6:86365682-86370057	224	1.00529	0.000446429			ENSMUSG00000062006	-1.50225	-2.07948	-1.78741	-1.9741	Rpl34	3:130726830-130730398	213	0.000422535	1.00477	0.353002	0.2366	0.289692	0.254529
ENSMUSG00000095440	1.85251	1.26928	1.92562	1.7426	Fignl2	15:101050193-101054399	223	1.00557	0.00044843			ENSMUSG00000068876	-1.33664	-2.19162	-1.26059	-2.58158	Cgn	3:94760068-94786492	212	0.000424528	1.00668	0.395942	0.218905	0.417373	0.167058
ENSMUSG00000074272	1.69035	1.63798	1.57524	1.89387	Ceacam1	7:25461701-25477625	222	1.00511	0.00045045			ENSMUSG00000036478	-1.56167	-1.766	-1.98771	-2.06255	Btg1	10:96617000-96622813	211	0.00042654	1.00475	0.338759	0.294023	0.252139	0.239393
ENSMUSG00000028602	2.61924	2.3991	0	2.17894	Tnfrsf8	4:145267136-145315164	221	1.10921	0.000452489			ENSMUSG00000038578	-1.1125	-2.4801	-1.94451	-1.88806	Susd1	4:59314682-59438633	210	0.000428571	1.00637	0.462492	0.179232	0.259803	0.27017
ENSMUSG00000024960	2.11703	1.33604	2.11673	1.34656	Plcb3	19:6953713-6969759	220	1.00593	0.000454545			ENSMUSG00000027070	-2.07764	-0.993166	-3.29567	-0.938036	Lrp2	2:69424339-69586065	209	0.000430622	1.0123	0.236902	0.502374	0.101837	0.521943
ENSMUSG00000027296	2.30544	1.22085	2.31968	1.12943	Itpka	2:119742336-119751263	219	1.00699	0.000456621			ENSMUSG00000028518	-2.49157	-1.10404	-2.28917	-1.4079	Prkaa2	4:105029873-105109890	208	0.000432692	1.0079	0.177813	0.465212	0.204593	0.37686
ENSMUSG00000020089	1.70622	1.6813	1.67611	1.7331	Ppa1	10:61648551-61674168	218	1.00485	0.000458716			ENSMUSG00000030762	-1.50324	-1.6619	-1.79805	-2.23117	Aqp8	7:123462293-123468003	231	0.0004329	1.00536	0.35276	0.316023	0.287563	0.212986
ENSMUSG00000024251	1.63008	1.6342	1.77653	1.80693	Thada	17:84190055-84466196	217	1.00493	0.000460829			ENSMUSG00000034708	-1.35914	-2.31718	-1.4776	-2.28565	Grn	11:102430314-102447682	207	0.000434783	1.00573	0.389815	0.200659	0.359086	0.205093
ENSMUSG00000079018	1.8166	NaN	1.67976	1.62323	Ly6c1	15:75045016-75048837	216	1.0048	0.000462963			ENSMUSG00000039879	-2.30261	-1.51579	-1.5737	-1.79214	Heca	10:17900465-17948067	230	0.000434783	1.00588	0.202696	0.349705	0.335946	0.288743
ENSMUSG00000024472	1.05197	2.42986	1.11986	2.29008	Dcp2	18:44380499-44424969	215	1.00842	0.000465116			ENSMUSG00000031139	-1.85658	-1.71487	-2.22316	-1.35129	Mcf2	X:60055955-60179089	229	0.000436681	1.00614	0.27613	0.30463	0.214172	0.391941
ENSMUSG00000035754	1.83603	1.6343	1.72068	1.68487	Wdr18	10:79960151-79969246	214	1.00467	0.00046729			ENSMUSG00000071604	-1.2929	-2.38472	-1.55214	-2.2018	Fam189a2	19:23972750-24031019	206	0.000436893	1.00578	0.40813	0.191482	0.341004	0.217366
ENSMUSG00000028159	1.51293	1.8001	1.88118	1.69241	Dapp1	3:137931006-137981545	213	1.00495	0.000469484			ENSMUSG00000072889	-2.22413	-1.53112	-2.06372	-1.34425	Nfxl1	5:72513300-72559684	228	0.000438596	1.00642	0.214028	0.346009	0.239198	0.393859
ENSMUSG00000034462	1.48807	1.67827	1.91886	1.63434	Pkd2	5:104459449-104505819	232	1.00536	0.000474138			ENSMUSG00000038781	-1.68962	-2.85863	-1.22099	-1.64819	Stap2	17:55997080-56005570	205	0.000439024	1.0065	0.310009	0.137869	0.428988	0.31904
ENSMUSG00000026192	1.87456	1.77553	1.51085	1.56227	Atic	1:71557149-71579631	231	1.00534	0.00047619			ENSMUSG00000031066	-1.71251	-1.68779	-2.10372	-1.90753	Usp11	X:20703905-20720539	204	0.000441176	1.00469	0.305129	0.310402	0.232658	0.266549
ENSMUSG00000033170	1.88194	1.13238	2.4431	1.42045	Card10	15:78775137-78803042	230	1.00655	0.000478261			ENSMUSG00000023982	-1.16252	-2.08976	-2.2847	-1.86153	Guca1a	17:47394559-47400584	203	0.00044335	1.00616	0.446732	0.23492	0.205228	0.275184
ENSMUSG00000085152	1.69673	1.25273	1.61699	2.16846	Gm11496	11:88993039-88996544	229	1.00601	0.000480349			ENSMUSG00000027230	-1.70547	-1.25425	-2.59968	-1.84331	Creb3l1	2:91982327-92024502	202	0.000445545	1.00635	0.306621	0.419211	0.164975	0.278682
ENSMUSG00000025726	1.89654	1.24998	2.3667	1.36509	Slc28a1	7:81114798-81170416	228	1.00616	0.000482456			ENSMUSG00000040952	-1.52813	-2.02719	-1.60606	-1.94575	Rps19	7:24884370-24889806	238	0.000504202	1.00529	0.346726	0.245332	0.328494	0.25958
ENSMUSG00000052928	1.30809	1.92962	1.87207	1.5784	Ctif	18:75431223-75697696	235	1.00578	0.000510638			ENSMUSG00000022178	-1.83446	-1.74364	-2.10276	-1.37996	Ajuba	14:54567468-54577661	237	0.000506329	1.00598	0.280396	0.298615	0.232812	0.384229
ENSMUSG00000034422	1.30265	1.89324	1.65464	1.82723	Parp14	16:35832873-35871544	234	1.0057	0.000512821			ENSMUSG00000023484	-1.61448	-1.77728	-1.76478	-1.99125	Prph	15:99055173-99058978	236	0.000508475	1.00503	0.326583	0.291733	0.294272	0.251521
ENSMUSG00000051256	1.29971	1.70833	1.52316	2.1504	Jagn1	6:113442568-113448229	233	1.00604	0.000515021			ENSMUSG00000027447	-1.85182	-1.87701	-1.7375	-1.58582	Cst3	2:148871721-148875692	235	0.000510638	1.00523	0.277043	0.272247	0.299889	0.333135
ENSMUSG00000021843	1.68299	1.67731	1.39211	1.90215	Ktn1	14:47663755-47736563	237	1.00549	0.000590717			ENSMUSG00000018906	-2.01836	-1.7812	-1.8405	-1.42227	P4ha2	11:54100094-54131665	234	0.000512821	1.00565	0.246839	0.290941	0.279225	0.373125
ENSMUSG00000049396	0.489873	1.91545	1.92708	2.27913	Gemin4	11:76046225-76250619	236	1.01502	0.00059322			ENSMUSG00000026600	-1.93995	-1.57754	-1.64975	-1.96094	Soat1	1:156428107-156474328	233	0.000515021	1.00542	0.260625	0.335053	0.318695	0.256861
ENSMUSG00000003849	1.67118	1.8149	1.51353	1.66845	Nqo1	8:107388224-107403206	238	1.00542	0.000630252			ENSMUSG00000022150	-1.93128	-1.53853	-1.77435	-1.876	Dab2	15:6299787-6440712	232	0.000517241	1.00544	0.262196	0.344236	0.292326	0.272438
ENSMUSG00000034926	1.93331	1.38559	1.92366	1.40085	Dhcr24	4:106561037-106589113	239	1.00583	0.000669456			ENSMUSG00000055717	-1.40982	-1.91309	-2.1303	-1.61282	Slain1	14:103650227-103704907	239	0.000543933	1.00585	0.376359	0.265523	0.22841	0.326959
ENSMUSG00000070837	1.9785	1.17583	2.08669	1.47184	Aurkc	7:6995442-7002945	240	1.00629	0.000708333			ENSMUSG00000021848	-2.24222	-1.17015	-2.24875	-1.30516	Otx2	14:48657678-48667644	240	0.000625	1.00813	0.211361	0.444375	0.210406	0.404676
ENSMUSG00000068686	1.53954	1.50338	1.97139	1.5595	Cd59b	2:104069848-104091187	245	1.00565	0.000734694			ENSMUSG00000038508	-0.581488	-2.41767	-1.36308	-2.67973	Gdf15	8:70629392-70632456	245	0.000653061	1.01437	0.668274	0.187158	0.388751	0.156071
ENSMUSG00000024209	1.6239	1.50582	1.81261	1.65415	1700061G19Rik	17:56875476-56888904	244	1.00547	0.000737705			ENSMUSG00000024423	-1.94064	-1.40705	-1.99113	-1.58475	Impact	18:12972251-12992948	244	0.000655738	1.00627	0.260501	0.377082	0.251542	0.333382
ENSMUSG00000034330	1.90069	1.55014	1.48828	1.64981	Plcg2	8:117498290-117635140	243	1.00562	0.000740741			ENSMUSG00000044303	-1.6539	-1.6296	-1.50963	-2.25315	Cdkn2a	4:89274470-89294653	243	0.000658436	1.00593	0.31778	0.323178	0.351201	0.209766
ENSMUSG00000060989	1.66801	1.29113	1.18496	2.47302	Gm11847	4:12232779-12238024	242	1.0071	0.000743802			ENSMUSG00000026956	-1.67801	-1.85768	-1.6232	-1.87581	Uap1l1	2:25359888-25365682	242	0.000661157	1.00526	0.312513	0.27592	0.324615	0.272474
ENSMUSG00000087128	1.91471	1.1084	1.67665	1.90012	Gm12655	4:94460930-94477180	241	1.00645	0.000746888			ENSMUSG00000063457	-1.55186	-1.91035	-1.64373	-1.93372	Rps15	10:80292452-80294114	241	0.0006639	1.00539	0.34107	0.266028	0.320028	0.261753
ENSMUSG00000004360	1.87337	1.39143	0.85937	2.40388	9330159F19Rik	10:29211642-29230779	246	1.00896	0.000813008			ENSMUSG00000040848	-1.5112	-2.00238	-1.4105	-2.10948	Sft2d2	1:165174340-165194433	246	0.000691057	1.00609	0.350819	0.249588	0.376181	0.231731
ENSMUSG00000050197	1.69089	1.06475	1.87371	1.89878	Rhox13	X:38121218-38129966	248	1.00668	0.000846774			ENSMUSG00000021819	-1.14748	-1.90897	-1.4592	-2.48613	Zswim8	14:20707551-20723618	248	0.000725806	1.00748	0.451413	0.266283	0.363695	0.178484
ENSMUSG00000078932	1.361	1.32677	1.33077	2.4773	CN725425	15:91231577-91260885	247	1.00704	0.000850202			ENSMUSG00000071719	-1.41384	-2.10827	-1.84401	-1.59053	Tmem28	X:99821020-99848790	247	0.000728745	1.00604	0.375311	0.231925	0.278546	0.332049
ENSMUSG00000026211	2.15578	1.20411	1.81749	1.34026	Obsl1	1:75474568-75506452	252	1.00658	0.000873016			ENSMUSG00000041037	-1.73168	-1.86022	-1.42742	-1.91108	Irgq	7:24530647-24538599	254	0.000748031	1.00583	0.301101	0.275434	0.371795	0.265893
ENSMUSG00000039640	1.76168	1.51881	1.38271	1.80583	Mrpl12	11:120484612-120489065	251	1.00591	0.000876494			ENSMUSG00000041895	-2.14556	-1.33556	-1.66082	-1.75214	Wipi1	11:109573330-109611967	253	0.000750988	1.00655	0.226007	0.396238	0.316259	0.296861
ENSMUSG00000031684	1.6802	1.66226	1.38657	1.74681	Slc10a7	8:78509334-78734005	250	1.0058	0.00088			ENSMUSG00000003153	-2.09817	-1.35018	-1.98569	-1.41619	Slc2a3	6:122727808-122801640	252	0.000753968	1.00704	0.233554	0.392243	0.252492	0.374701
ENSMUSG00000097134	0.991336	1.69507	2.04	1.77498	1110002J07Rik	10:66912488-66920258	249	1.00741	0.000883534			ENSMUSG00000052293	-2.88197	-0.701136	-2.84849	-0.49854	Taf9	13:100651342-100666413	251	0.000756972	1.02409	0.135656	0.615088	0.138841	0.707823
ENSMUSG00000072944	1.6532	1.42136	1.20435	2.16752	Nup62cl	X:140006804-140062712	257	1.00666	0.000894942			ENSMUSG00000038550	-1.12747	-2.17557	-2.25299	-1.37477	Gm129	3:95871521-95892005	250	0.00076	1.00774	0.457718	0.221354	0.209789	0.385614
ENSMUSG00000030532	1.23863	2.02323	2.20799	1.04533	Hddc3	7:80343136-80346097	256	1.0079	0.000898438			ENSMUSG00000017400	-1.79051	-1.6751	-2.00795	-1.42311	Stac2	11:98036622-98053462	249	0.000763052	1.00619	0.28907	0.313144	0.248626	0.372908
ENSMUSG00000042349	1.494	1.76019	1.72246	1.4436	Ikbke	1:131254342-131279606	255	1.00598	0.000901961			ENSMUSG00000037239	-1.96204	-2.20408	-1.96811	-0.654148	Spred3	7:29158828-29169841	259	0.000772201	1.01214	0.256665	0.217023	0.255588	0.635451
ENSMUSG00000071856	2.19427	1.30929	1.87161	1.12201	Mcc	18:44425060-44812182	254	1.00702	0.000905512			ENSMUSG00000097188	-1.51345	-1.734	-1.79984	-1.8666	Snhg1	19:8723495-8726442	258	0.000775194	1.0056	0.350273	0.300617	0.287206	0.274219
ENSMUSG00000015846	1.86089	2.09661	1.21887	1.26189	Rxra	2:27676439-27762957	253	1.00676	0.000909091			ENSMUSG00000071415	-1.45912	-1.89093	-1.70631	-1.88555	Rpl23	11:97777526-97782437	257	0.00077821	1.0057	0.363715	0.269633	0.306443	0.270641
ENSMUSG00000020661	1.54784	1.62249	1.71824	1.50963	Dnmt3a	12:3806006-3914443	258	1.00588	0.000930233			ENSMUSG00000019997	-1.21169	-2.52225	-0.920785	-2.34008	Ctgf	10:24549440-24598683	256	0.00078125	1.00977	0.431763	0.174071	0.528222	0.197499
ENSMUSG00000023051	1.60152	1.41438	1.7704	1.57266	Tarbp2	15:102518191-102523676	266	1.00606	0.00101504			ENSMUSG00000074129	-1.37552	-2.22753	-1.18269	-2.16046	Rpl13a	7:45125557-45136432	255	0.000784314	1.00738	0.385414	0.213524	0.440529	0.223685
ENSMUSG00000020064	1.24094	1.89324	1.099	2.08329	Herc4	10:63243073-63317881	265	1.00777	0.00101887			ENSMUSG00000047473	-1.13006	-1.80494	-2.17651	-1.80009	Zfp30	7:29783997-29794702	260	0.000807692	1.0071	0.456897	0.286193	0.22121	0.287157
ENSMUSG00000020182	1.03373	1.86143	1.67038	1.75694	Ddc	11:11814100-11898144	264	1.0073	0.00102273			ENSMUSG00000032314	-1.56553	-2.02308	-1.47446	-1.8098	Etfa	9:55454507-55512243	264	0.000833333	1.00606	0.337854	0.246032	0.359868	0.28523
ENSMUSG00000048330	1.39296	1.95137	1.42761	1.56649	Ric3	7:109010824-109083331	263	1.00632	0.00102662			ENSMUSG00000020184	-1.94088	-1.67061	-1.50516	-1.73686	Mdm2	10:117688887-117710758	263	0.000836502	1.00611	0.260458	0.31412	0.352291	0.300022
ENSMUSG00000021871	1.91665	1.29557	1.718	1.40769	Pnp	14:50944301-50965237	262	1.00635	0.00103053			ENSMUSG00000051811	-1.41543	-2.17112	-1.46219	-1.88398	Cox6b2	7:4751791-4753094	262	0.000839695	1.00629	0.374898	0.222038	0.362942	0.270935
ENSMUSG00000026463	1.81271	1.725	1.42756	1.35604	Atp2b4	1:133702673-133801041	261	1.00619	0.00103448			ENSMUSG00000086596	-1.68696	-1.8802	-1.49737	-1.80785	Susd5	9:114057353-114098733	261	0.000842912	1.00575	0.310581	0.271646	0.354198	0.285616
ENSMUSG00000034520	1.56179	1.55421	1.62946	1.60336	Gjc1	11:102799578-102819700	260	1.00596	0.00103846			ENSMUSG00000025359	-1.38425	-2.21679	-1.40319	-1.87371	Pmel	10:128706257-128744056	269	0.000892193	1.00666	0.383089	0.215119	0.378092	0.272871
ENSMUSG00000046152	1.51563	1.27529	2.43577	1.22207	Fut10	8:31187330-31261738	269	1.00728	0.00104089			ENSMUSG00000040891	-2.08453	-1.38192	-1.26558	-2.06217	Foxa3	7:19013281-19023538	268	0.000895522	1.00741	0.235773	0.383708	0.415932	0.239456
ENSMUSG00000025934	2.01148	0.664856	1.44727	2.25791	Gsta3	1:21240588-21265361	259	1.01165	0.00104247			ENSMUSG00000023906	-1.37638	-1.98401	-1.74845	-1.71624	Cldn6	17:23679364-23682446	267	0.000898876	1.00624	0.385184	0.252786	0.297621	0.304341
ENSMUSG00000021610	1.16341	1.94466	1.41732	1.76645	Clptm1l	13:73604001-73620639	268	1.00684	0.00104478			ENSMUSG00000027555	-1.74612	-1.6176	-2.08843	-1.37303	Car13	3:14641726-14663002	266	0.000902256	1.00658	0.298102	0.325877	0.235136	0.38608
ENSMUSG00000025366	1.8605	1.24809	1.92372	1.29095	Esyt1	10:128510247-128525859	267	1.00663	0.00104869			ENSMUSG00000076435	-1.66189	-1.94577	-1.56189	-1.64551	Acsf2	11:94557101-94601871	265	0.00090566	1.00591	0.316025	0.259576	0.338707	0.319633
ENSMUSG00000023935	1.8029	1.67428	0.648873	2.11083	Spats1	17:45448936-45474938	273	1.01162	0.0010989			ENSMUSG00000027313	-0.255571	-2.48421	-1.32984	-2.66956	Chac1	2:119351228-119354381	274	0.000948905	1.02382	0.837656	0.178722	0.397812	0.157175
ENSMUSG00000091562	1.49127	1.77633	1.40499	1.57898	Gm9581	16:59558012-59600886	272	1.00624	0.00110294			ENSMUSG00000090733	-2.28411	-1.35812	-1.88537	-1.11752	Rps27	3:90212724-90213615	273	0.000952381	1.00857	0.205312	0.39009	0.270674	0.460885
ENSMUSG00000033576	1.53443	1.42664	1.67847	1.6322	Apol6	15:77015488-77057107	271	1.00614	0.00110701			ENSMUSG00000038600	-1.44894	-1.91869	-1.43	-1.82639	Atp6v0a4	6:38048482-38254009	293	0.000955631	1.00684	0.36629	0.264495	0.371131	0.281969
ENSMUSG00000046020	1.31121	2.00955	1.00308	1.92587	Pofut1	2:153241532-153270247	270	1.00818	0.00111111			ENSMUSG00000060461	-1.68217	-1.62998	-1.74313	-1.6709	Dppa5a	9:78367051-78368177	272	0.000955882	1.00622	0.311614	0.323093	0.298721	0.314057
ENSMUSG00000042357	1.87761	1.21137	1.93574	1.22227	Gjb5	4:127354808-127358181	276	1.00712	0.00112319			ENSMUSG00000013418	-1.83769	-1.00106	-1.52151	-2.19601	B4galnt2	11:95865942-95914891	292	0.000958904	1.00878	0.279769	0.499633	0.348321	0.21824
ENSMUSG00000039476	1.15912	1.88353	1.76447	1.43549	Prrx2	2:30834971-30881255	275	1.00686	0.00112727			ENSMUSG00000030669	-0.994418	-1.81921	-1.51358	-2.41948	Calca	7:114631479-114636357	271	0.00095941	1.00834	0.501938	0.283376	0.350241	0.186924
ENSMUSG00000003934	1.38379	1.85467	1.50725	1.51156	Efnb3	11:69554091-69560205	274	1.00637	0.00113139			ENSMUSG00000025007	-1.37924	-2.19112	-1.0064	-2.08899	Aldh18a1	19:40550256-40588463	291	0.000962199	1.0086	0.384421	0.218981	0.497787	0.235045
ENSMUSG00000041323	1.87689	1.27872	1.96693	1.12251	Ak7	12:105705981-105782447	277	1.00738	0.00115523			ENSMUSG00000070407	-1.35264	-2.1599	-1.68506	-1.57188	Hs3st3b1	11:63885791-63922290	270	0.000962963	1.00673	0.391575	0.223772	0.31099	0.33637
ENSMUSG00000033114	1.47273	2.00275	0.953903	1.71898	Slc35d2	13:64096309-64129330	284	1.00826	0.00116197			ENSMUSG00000026034	-1.80123	-1.65903	-1.4818	-1.63159	Clk1	1:58410188-58424066	301	0.000963455	1.00663	0.28693	0.316652	0.358042	0.322732
ENSMUSG00000030606	0.77282	2.44554	1.16781	1.834	Hapln3	7:79117026-79131018	283	1.01185	0.00116608			ENSMUSG00000031451	-1.53247	-1.60943	-1.80908	-1.66334	Gas6	8:13465373-13494535	290	0.000965517	1.00653	0.345685	0.327728	0.285373	0.315707
ENSMUSG00000000902	1.47039	1.32028	1.80886	1.48937	Smarcb1	10:75896768-75921617	300	1.00671	0.00116667			ENSMUSG00000033581	-1.93977	-1.19032	-2.191	-1.20018	Igf2bp2	16:22059008-22163299	300	0.000966667	1.00907	0.260658	0.438206	0.219	0.435221
ENSMUSG00000037860	1.50954	1.42841	1.64369	1.60384	Aim2	1:173334253-173466040	282	1.00627	0.00117021			ENSMUSG00000042873	-1.08209	-2.09348	-1.86315	-1.53592	Lhfpl4	6:113168089-113195384	289	0.000968858	1.00795	0.472344	0.234315	0.274875	0.344859
ENSMUSG00000097695	0.872323	2.25568	0.803866	2.149	Gm26905	8:58171434-58298866	299	1.01408	0.00117057			ENSMUSG00000048546	-1.38597	-2.01217	-1.32624	-1.86717	Tob2	15:81848269-81858796	299	0.0009699	1.00728	0.382632	0.2479	0.398806	0.274111
ENSMUSG00000029205	1.5872	1.33091	1.6452	1.6263	Chrna9	5:65934920-65977326	281	1.00642	0.00117438			ENSMUSG00000028062	-1.36445	-1.65695	-1.48148	-2.18501	Lamtor2	3:88549818-88553074	288	0.000972222	1.00712	0.388382	0.317109	0.358121	0.219911
ENSMUSG00000098678	2.13193	1.10171	1.9391	0.956902	Mroh6	15:75884136-75888770	298	1.00959	0.0011745			ENSMUSG00000052889	-1.74189	-1.31742	-1.52441	-2.0157	Prkcb	7:122288750-122634402	298	0.000973154	1.0073	0.298978	0.401252	0.347622	0.247294
ENSMUSG00000079445	1.76989	1.28957	1.71176	1.36701	B3gnt7	1:86303220-86307303	289	1.0066	0.00117647			ENSMUSG00000038280	-1.64263	-1.84101	-1.31551	-1.84015	Ostm1	10:42583821-42702459	287	0.00097561	1.00671	0.320272	0.279126	0.401783	0.279293
ENSMUSG00000026115	1.62919	1.05919	1.91906	1.51494	Vwa3b	1:37153843-37187605	297	1.00748	0.00117845			ENSMUSG00000046731	-1.06281	-2.55422	-1.15469	-1.90256	Kctd11	11:69878264-69880985	297	0.000976431	1.0093	0.478699	0.170256	0.449163	0.267468
ENSMUSG00000032015	1.87962	1.83882	1.4647	0.99423	Pou2f3	9:43123938-43210369	280	1.00774	0.00117857			ENSMUSG00000024038	-1.68634	-1.85443	-1.3026	-1.77673	Ndufv3	17:31520114-31531321	286	0.000979021	1.00681	0.310714	0.276542	0.405395	0.291844
ENSMUSG00000006456	1.57561	1.50398	1.58186	1.47358	Rbm14	19:4711207-4811634	288	1.0064	0.00118056			ENSMUSG00000041935	-1.89918	-1.13792	-2.19035	-1.31153	AW549877	15:3982035-3995752	296	0.00097973	1.0087	0.268096	0.454414	0.219098	0.402893
ENSMUSG00000022427	1.31576	1.58905	1.34381	1.81167	Tomm22	15:79670860-79672862	296	1.00689	0.00118243			ENSMUSG00000031709	-0.694483	-2.75491	-1.20335	-2.0702	Tbc1d9	8:83165080-83272934	285	0.000982456	1.01364	0.617931	0.148146	0.434266	0.238126
ENSMUSG00000078868	1.10218	1.95222	1.05867	2.07261	Gm14412	2:177314519-177324307	279	1.00907	0.0011828			ENSMUSG00000029650	-1.62242	-0.81348	-1.85025	-2.24166	Slc46a3	5:147878436-147894815	295	0.000983051	1.0105	0.32479	0.569008	0.277344	0.211443
ENSMUSG00000030213	1.31128	1.8921	1.07766	1.84707	Atf7ip	6:136518850-136607377	287	1.00787	0.00118467			ENSMUSG00000033039	-1.43428	-1.91224	-1.43656	-1.88837	Micall1	15:79108971-79141251	284	0.000985915	1.0066	0.370032	0.26568	0.369447	0.270112
ENSMUSG00000030321	1.8143	0.818334	1.82819	1.63955	Efcab12	6:115810728-115838412	295	1.00948	0.00118644			ENSMUSG00000035901	-1.89915	-1.49562	-1.7872	-1.36688	Dennd5a	7:109893779-109960470	294	0.000986395	1.00735	0.268101	0.354628	0.289734	0.387729
ENSMUSG00000036943	1.54896	1.22139	1.76297	1.70003	Rab8b	9:66843671-66919705	278	1.00653	0.00118705			ENSMUSG00000030257	-2.06887	-1.23105	-1.34695	-1.99944	Srgap3	6:112717970-112947266	283	0.000989399	1.00787	0.238346	0.426007	0.393122	0.250097
ENSMUSG00000032946	1.79021	1.42083	1.1531	1.79691	Rasgrp2	19:6399339-6418606	286	1.00707	0.00118881			ENSMUSG00000006342	-1.17016	-1.91371	-1.45288	-2.15274	Susd2	10:75636618-75644008	282	0.000992908	1.00756	0.444372	0.265409	0.365291	0.224885
ENSMUSG00000097604	1.15895	1.74768	1.08633	2.05558	Gm17322	9:57998040-58007451	294	1.00857	0.00119048			ENSMUSG00000040276	-1.80573	-1.30008	-1.25749	-2.17515	Pacsin1	17:27655508-27711106	302	0.000993377	1.00792	0.286036	0.406104	0.418271	0.221419
ENSMUSG00000048583	1.72969	1.78927	1.10023	1.54006	Igf2	7:142650765-142670356	285	1.00717	0.00119298			ENSMUSG00000061983	-1.31456	-2.02161	-1.36714	-1.99648	Rps12	10:23785210-23787195	281	0.000996441	1.00725	0.402048	0.246283	0.387659	0.250611
ENSMUSG00000001228	1.80993	1.34855	1.66157	1.27532	Uhrf1	17:56303320-56323486	293	1.00673	0.00119454			ENSMUSG00000069682	-1.59858	-2.0661	-1.04893	-1.93933	Gm10275	10:29698745-29699379	280	0.001	1.00782	0.330202	0.238804	0.483326	0.260738
ENSMUSG00000007987	1.72994	1.39826	1.05242	1.89145	Rabl5	5:136908149-136913244	301	1.00785	0.00119601			ENSMUSG00000055200	-1.31743	-1.31606	-1.83227	-2.09761	Sertad3	7:27473767-27477359	309	0.00100324	1.00767	0.401249	0.40163	0.280822	0.233645
ENSMUSG00000039043	1.62745	1.29211	1.95729	1.22854	2610034B18Rik	7:79925360-79935359	292	1.00715	0.00119863			ENSMUSG00000069662	-1.73179	-1.52942	-1.78277	-1.63842	Marcks	10:37133374-37138920	279	0.00100358	1.0064	0.301078	0.346417	0.290625	0.321208
ENSMUSG00000054013	2.17103	1.05096	1.92204	1.01203	Tmem179	12:112500183-112511160	291	1.00946	0.00120275			ENSMUSG00000005373	-1.4098	-1.6888	-1.94604	-1.49744	Mlxipl	5:135106890-135138382	308	0.00100649	1.00717	0.376364	0.310185	0.259528	0.354181
ENSMUSG00000041734	1.43387	1.49561	1.59698	1.58774	Kirrel	3:87078592-87174747	290	1.0065	0.0012069			ENSMUSG00000044562	-1.52216	-2.24974	-1.73554	-1.1852	Rasip1	7:45621810-45639093	278	0.00100719	1.00764	0.348164	0.210262	0.300297	0.439764
ENSMUSG00000039844	1.71598	1.47942	1.61184	1.1968	Rapgef1	2:29619719-29740978	303	1.00697	0.00125413			ENSMUSG00000021585	-1.66748	-1.64714	-1.43552	-1.82459	Cast	13:74694285-74807921	307	0.00100977	1.00678	0.314803	0.319272	0.369714	0.282321
ENSMUSG00000057982	1.23558	1.9872	0.959407	1.82026	Zfp809	9:22225713-22243197	302	1.00917	0.00125828			ENSMUSG00000004864	-1.75442	-1.82947	-1.4572	-1.64758	Mapk13	17:28769306-28778698	277	0.00101083	1.00632	0.296392	0.281368	0.364199	0.319175
ENSMUSG00000017221	1.8043	1.14715	1.76293	1.32466	Psmd3	11:98682553-98695979	304	1.00746	0.00128289			ENSMUSG00000038612	-1.74099	-1.42775	-1.82498	-1.50671	Mcl1	3:95658720-95663176	306	0.00101307	1.00715	0.299164	0.37171	0.282245	0.351913
ENSMUSG00000036339	1.9596	1.27609	1.04259	1.72943	Tmem260	14:48446127-48515135	305	1.00834	0.00131148			ENSMUSG00000031502	-1.85237	-1.44484	-1.85011	-1.486	Col4a1	8:11187754-11449287	276	0.00101449	1.00689	0.276937	0.367333	0.277371	0.357001
ENSMUSG00000097415	0.888834	1.94274	1.74316	1.39819	AU020206	7:75769761-75782099	308	1.00951	0.00133117			ENSMUSG00000020080	-1.37156	-2.10894	-1.47539	-1.59883	Hkdc1	10:62383136-62422491	305	0.00101639	1.00733	0.386473	0.231817	0.359636	0.330145
ENSMUSG00000043252	1.14373	1.9197	1.21629	1.69193	Tmem64	4:15265830-15286753	307	1.00805	0.0013355			ENSMUSG00000060938	-1.81152	-1.45789	-1.76877	-1.6304	Rpl26	11:68901582-68906989	275	0.00101818	1.00645	0.284891	0.364025	0.293459	0.322999
ENSMUSG00000024424	1.72331	1.18248	1.72787	1.36832	Ttc39c	18:12599925-12737050	306	1.00736	0.00133987			ENSMUSG00000040466	-1.48982	-1.97282	-1.37165	-1.70992	Blvrb	7:27447977-27466144	304	0.00101974	1.00702	0.356057	0.254755	0.386449	0.305677
ENSMUSG00000071654	1.2873	1.55384	1.33556	1.77867	AI462493	19:8880015-8880933	310	1.0072	0.00135484			ENSMUSG00000001334	-1.37279	-1.65352	-1.66248	-1.93267	Fndc5	4:129136998-129144593	303	0.0010231	1.00694	0.386144	0.317864	0.315896	0.261944
ENSMUSG00000067150	1.10234	1.69489	1.26551	1.89338	Xpo5	17:46202854-46242299	309	1.00813	0.00135922			ENSMUSG00000040258	-2.39132	-1.25244	-1.4247	-1.41237	Nxph4	10:127525472-127534559	310	0.00103226	1.00855	0.190608	0.419738	0.372497	0.375694
ENSMUSG00000026576	1.7441	1.36817	1.62484	1.20787	Atp1b1	1:164437266-164458355	314	1.00723	0.00136943			ENSMUSG00000052146	-1.50597	-1.72582	-1.51452	-1.78888	Rps10	17:27630421-27636862	311	0.00106109	1.00676	0.352093	0.302327	0.350013	0.289397
ENSMUSG00000024067	1.51352	1.37705	1.75381	1.3348	Dpy30	17:74299473-74323944	313	1.00694	0.0013738			ENSMUSG00000090877	-1.44153	-1.86869	-1.45355	-1.72829	Hspa1b	17:34956435-34959238	318	0.00110063	1.00707	0.368177	0.273822	0.365122	0.301809
ENSMUSG00000031171	1.6279	1.73553	1.29414	1.28907	Ftsj1	X:8238667-8252406	312	1.00725	0.00137821			ENSMUSG00000020376	-2.1166	-1.66656	-1.68091	-0.970871	Rnf130	11:50025345-50104758	317	0.0011041	1.00948	0.23059	0.315004	0.311886	0.510198
ENSMUSG00000000751	1.68569	1.40892	1.54408	1.33843	Rpa1	11:75298165-75348324	311	1.00681	0.00138264			ENSMUSG00000020326	-1.91277	-1.25687	-1.87343	-1.35444	Ccng1	11:40748551-40755311	316	0.00110759	1.00808	0.265582	0.418451	0.272924	0.391087
ENSMUSG00000074867	0.305454	2.77414	0.447402	2.48989	Zfp808	13:62129915-62173419	315	1.03613	0.00146032			ENSMUSG00000039105	-1.39265	-2.00412	-1.21707	-1.8729	Atp6v1g1	4:63544771-63550750	315	0.00111111	1.00761	0.380865	0.249287	0.430155	0.273024
ENSMUSG00000024219	1.74461	1.28667	1.78602	1.09013	Anks1	17:27909339-28062600	320	1.00798	0.00153125			ENSMUSG00000035121	-2.16094	-1.60955	-0.734798	-1.9459	Neil2	14:63182442-63193541	314	0.00111465	1.01146	0.223611	0.327701	0.600902	0.259553
ENSMUSG00000074863	1.98951	1.22276	1.11238	1.62	Gm5665	13:62699405-62726689	319	1.00829	0.00153605			ENSMUSG00000019124	-1.34715	-2.0166	-0.930957	-2.20353	Scrn1	6:54505889-54566489	313	0.00111821	1.00956	0.393068	0.24714	0.52451	0.217106
ENSMUSG00000067377	1.42823	1.5192	1.8659	1.11629	Tspan6	X:133891067-133898429	318	1.00764	0.00154088			ENSMUSG00000040219	-1.61975	-1.80694	-1.43975	-1.63234	Ttc12	9:49436962-49486225	312	0.00112179	1.00697	0.325392	0.285796	0.368631	0.322565
ENSMUSG00000004929	1.33563	1.46047	1.95818	1.17592	Thop1	10:81070034-81082559	317	1.00772	0.00154574			ENSMUSG00000002324	-1.77654	-1.57559	-2.09169	-0.989669	Rec8	14:55618036-55625395	319	0.00112853	1.0094	0.291883	0.335506	0.234606	0.503593
ENSMUSG00000002365	1.45035	1.64427	1.41045	1.41949	Snx9	17:5841327-5931033	316	1.00691	0.00155063			ENSMUSG00000031983	-1.37228	-1.77465	-1.51072	-1.8122	2310022B05Rik	8:124635765-124663369	322	0.00114907	1.00722	0.38628	0.292265	0.350936	0.284756
ENSMUSG00000050910	1.45135	1.40513	2.02625	1.03465	Cdr2l	11:115381915-115396132	321	1.00847	0.00165109			ENSMUSG00000048696	-0.992085	-1.782	-1.15388	-2.50999	Mex3d	10:80380354-80387659	321	0.00115265	1.01019	0.502751	0.29078	0.449415	0.175557
ENSMUSG00000037033	1.53343	1.18128	1.60415	1.48098	Clca4	3:144822622-144849357	333	1.00751	0.00171171			ENSMUSG00000032446	-1.80963	-1.51007	-1.6853	-1.41389	Eomes	9:118478211-118486132	320	0.00115625	1.00751	0.285264	0.351094	0.310938	0.375298
ENSMUSG00000040483	1.12227	1.6868	1.44773	1.53131	Xaf1	11:72301628-72313733	332	1.00803	0.00171687			ENSMUSG00000054404	-1.24425	-1.53652	-1.41074	-2.2877	Slfn5	11:82910549-82962941	325	0.00116923	1.00811	0.422127	0.344716	0.376119	0.204802
ENSMUSG00000018189	1.82911	1.37941	1.33779	1.24726	Uchl5	1:143777277-143807466	331	1.00782	0.00172205			ENSMUSG00000022952	-1.71473	-0.876085	-2.30808	-1.38592	Runx1	16:92601466-92826066	324	0.00117284	1.0112	0.30466	0.544844	0.201929	0.382645
ENSMUSG00000030041	2.01143	1.29351	1.9001	0.607901	M1ap	6:82946901-83030183	330	1.01374	0.00172727			ENSMUSG00000031842	-1.55485	-1.03131	-1.78773	-2.0202	Pde4c	8:70723719-70751186	323	0.00117647	1.00873	0.340364	0.489266	0.289627	0.246524
ENSMUSG00000031950	1.34485	1.57283	1.35035	1.49694	Gabarapl2	8:111940702-111953612	335	1.00743	0.00173134			ENSMUSG00000050675	-1.09082	-2.57248	-1.04308	-1.75244	Gp1ba	11:70639121-70642036	328	0.00118902	1.01032	0.469494	0.168115	0.48529	0.296799
ENSMUSG00000051339	1.88278	1.46054	0.8217	1.64025	2900026A02Rik	5:113086322-113163351	329	1.01013	0.00173252			ENSMUSG00000031227	-1.56768	-1.59639	-1.37535	-1.89424	Magee1	X:105120395-105123909	327	0.00119266	1.00746	0.33735	0.330703	0.385459	0.269015
ENSMUSG00000001827	1.80115	1.28174	1.58214	1.17793	Folr1	7:101858330-101870788	323	1.0078	0.00173375			ENSMUSG00000089876	-2.21349	-1.59098	-1.09495	-1.48038	Tmem102	11:69803602-69805624	326	0.00119632	1.00886	0.215612	0.331946	0.468152	0.358394
ENSMUSG00000027108	1.11529	1.65821	1.01496	1.97923	Ola1	2:73092800-73218924	334	1.0099	0.00173653			ENSMUSG00000003273	-1.84284	-0.659814	-2.01143	-1.7464	Car11	7:45699842-45704682	330	0.00124242	1.01306	0.278772	0.63296	0.248027	0.298045
ENSMUSG00000057000	1.03223	1.71792	1.5422	1.49691	Nxf3	X:136072098-136085255	328	1.0085	0.0017378			ENSMUSG00000056749	-1.05118	-1.77561	-1.11255	-2.47688	Nfil3	13:52967208-52981073	329	0.0012462	1.01008	0.482573	0.292071	0.462476	0.179632
ENSMUSG00000073758	1.79917	0.210328	1.43954	2.32172	Sh3d21	4:126150601-126163491	322	1.02496	0.00173913			ENSMUSG00000035992	-1.56036	-1.64585	-1.99395	-1.14658	Fnip1	11:54438198-54518235	332	0.00126506	1.00821	0.339066	0.319558	0.251051	0.451695
ENSMUSG00000058186	0.891553	2.10648	0.784747	2.02045	Gm13242	4:145585165-145711968	327	1.01429	0.00174312			ENSMUSG00000021359	-1.19918	-1.29233	-2.05963	-1.82292	Tfap2a	13:40715674-40735145	331	0.00126888	1.00842	0.435523	0.408291	0.239878	0.282648
ENSMUSG00000063146	1.65819	1.44243	1.80735	0.9337	Clip2	5:134489385-134552434	326	1.00899	0.00174847			ENSMUSG00000034723	-1.44007	-1.89167	-1.56635	-1.43996	Tmx4	2:134594184-134644145	335	0.00128358	1.00759	0.368549	0.269495	0.337662	0.368578
ENSMUSG00000040321	0.908968	1.96158	1.21754	1.70709	Zfp770	2:114193460-114201469	325	1.01024	0.00175385			ENSMUSG00000024580	-1.59636	-1.71305	-1.39247	-1.6515	Grpel2	18:61712439-61726331	334	0.00128743	1.00743	0.33071	0.305015	0.380912	0.318309
ENSMUSG00000001642	1.56485	1.33571	1.55548	1.36128	Akr1b3	6:34290264-34324249	324	1.00733	0.00175926			ENSMUSG00000032609	-1.55386	-1.86588	-1.03528	-1.91792	Klhdc8b	9:108447657-108452377	333	0.00129129	1.00824	0.340598	0.274356	0.487921	0.264636
ENSMUSG00000073633	2.00538	1.19293	1.21486	1.38158	Fbxo36	1:84839840-84900487	337	1.00855	0.00181009			ENSMUSG00000030432	-1.02347	-1.9447	-1.41575	-1.99864	Rpl28	7:4792873-4794562	336	0.00133929	1.00891	0.491932	0.259769	0.374815	0.250236
ENSMUSG00000001123	1.74818	1.01251	1.93931	1.06746	Lgals9	11:78962973-78984946	336	1.00987	0.00181548			ENSMUSG00000020647	-1.95532	-1.21608	-1.72457	-1.35639	Ncoa1	12:4247362-4477182	338	0.00136095	1.00847	0.257864	0.430451	0.302589	0.390558
ENSMUSG00000039814	1.533	1.71149	1.06663	1.42287	Xkr5	8:18932728-18950975	338	1.00837	0.00186391			ENSMUSG00000038840	-0.996172	-2.11962	-1.70183	-1.5086	Birc7	2:180929022-180934010	337	0.00136499	1.00917	0.501328	0.230108	0.307396	0.351452
ENSMUSG00000026820	1.67124	1.41711	1.39385	1.25778	Ptges2	2:32395895-32402739	340	1.00756	0.00197059			ENSMUSG00000026879	-1.43197	-1.13226	-1.57623	-2.17555	Gsn	2:35279662-35307892	342	0.00137427	1.00868	0.370624	0.456201	0.335357	0.221357
ENSMUSG00000025574	1.64549	1.50563	1.32373	1.27647	Tk1	11:117809667-117839908	339	1.00761	0.0019764			ENSMUSG00000032449	-1.81405	-1.12736	-1.8772	-1.39585	Slc25a36	9:97075596-97111157	341	0.0013783	1.00889	0.284391	0.457753	0.272212	0.380021
ENSMUSG00000067367	1.28153	1.57349	1.54561	1.313	Lyar	5:38220469-38234306	341	1.00767	0.00202346			ENSMUSG00000000948	-1.2489	-1.79534	-1.14768	-2.14385	Snrpn	7:59982494-60140219	340	0.00138235	1.0085	0.420769	0.288104	0.45135	0.226275
ENSMUSG00000024981	1.13385	0.844093	2.38947	1.5408	Acsl5	19:55253368-55296627	342	1.01178	0.00204678			ENSMUSG00000030402	-1.23659	-1.88804	-1.36308	-1.84847	Ppm1n	7:19276806-19280049	339	0.00138643	1.008	0.424375	0.270174	0.388751	0.277687
ENSMUSG00000052157	2.24369	0	1.89688	2.02093	Gm650	X:155304198-155305749	343	1.10924	0.00206997			ENSMUSG00000063427	-0.849049	-2.28321	-1.46389	-1.76809	Rps10-ps2	16:20822102-20822677	343	0.00139942	1.01068	0.555151	0.20544	0.362514	0.293597
ENSMUSG00000001604	1.6751	1.48746	1.08645	1.47569	Tcea3	4:136247728-136274898	349	1.00831	0.00209169			ENSMUSG00000020644	-1.27096	-1.71658	-1.61167	-1.66807	Id2	12:25093800-25096092	346	0.00141618	1.00769	0.414384	0.304269	0.327219	0.314674
ENSMUSG00000034227	2.00189	1.49863	1.53264	0.681867	Foxj1	11:116330703-116335399	348	1.01233	0.0020977			ENSMUSG00000049866	-1.24885	-1.83594	-1.72888	-1.45567	Arl4c	1:88673124-88702221	345	0.00142029	1.00798	0.420783	0.280109	0.301686	0.364586
ENSMUSG00000062190	0.822412	1.91567	1.37764	1.58421	Lancl2	6:57702600-57825154	347	1.01094	0.00210375			ENSMUSG00000034484	-1.58075	-1.40321	-1.79743	-1.45795	Snx2	18:53176364-53220860	344	0.00142442	1.00777	0.334308	0.378087	0.287687	0.36401
ENSMUSG00000059834	1.02209	2.20032	0.97565	1.54885	Sclt1	3:41626716-41742514	346	1.0112	0.00210983			ENSMUSG00000046447	-1.42027	-2.06279	-1.04492	-1.70347	Camk2n1	4:138454313-138460123	347	0.00144092	1.00899	0.373642	0.239353	0.484672	0.307047
ENSMUSG00000041498	1.74296	1.42233	1.52617	1.02155	Kif14	1:136467957-136531511	345	1.00865	0.00211594			ENSMUSG00000028161	-1.93687	-1.40165	-1.42313	-1.4415	Ppp3ca	3:136670123-136937727	349	0.00148997	1.00816	0.261182	0.378496	0.372902	0.368184
ENSMUSG00000034121	1.48764	1.22006	1.53271	1.50806	Mks1	11:87853214-87863803	344	1.00769	0.00212209			ENSMUSG00000002625	-1.45162	-1.90758	-1.4899	-1.39824	Akap8l	17:32321424-32350581	348	0.00149425	1.00785	0.365611	0.266539	0.356037	0.379392
ENSMUSG00000048355	1.37449	1.35815	1.531	1.42501	Arxes1	X:136033366-136034946	352	1.00754	0.00213068			ENSMUSG00000037465	-1.33527	-1.59229	-1.71874	-1.6129	Klf10	15:38294412-38300707	351	0.00153846	1.00779	0.396318	0.331645	0.303814	0.32694
ENSMUSG00000027544	1.33301	0.897613	1.81895	1.65446	Nfatc2	2:168476409-168601657	351	1.00995	0.00213675			ENSMUSG00000054659	-1.47412	-1.71281	-1.65798	-1.40363	Pm20d2	4:33174229-33189737	350	0.00154286	1.00772	0.359953	0.305065	0.316883	0.377977
ENSMUSG00000078496	1.58287	1.99568	0.64013	1.4234	Gm13152	4:147492416-147513486	355	1.0134	0.00214085			ENSMUSG00000043333	-1.41997	-1.63721	-1.02876	-2.15663	Rhbdl2	4:123787873-123829904	355	0.0015493	1.0092	0.37372	0.321478	0.490131	0.22428
ENSMUSG00000040857	1.35104	1.44112	1.36157	1.54278	Erf	7:25242560-25250761	350	1.00759	0.00214286			ENSMUSG00000052656	-1.4363	-1.87126	-1.93943	-0.913531	Rnf103	6:71493893-71525020	354	0.00155367	1.01055	0.369514	0.273335	0.260719	0.530884
ENSMUSG00000048109	1.51409	1.18659	1.50312	1.50063	Rbm15	3:107326109-107333289	354	1.00793	0.00214689			ENSMUSG00000028234	-1.25917	-1.70177	-1.44595	-1.83385	Rps20	4:3831333-3835665	353	0.00155807	1.00803	0.417784	0.307409	0.36705	0.280515
ENSMUSG00000097322	1.26523	2.03326	1.24074	1.118	A530083I20Rik	9:122885079-122903184	353	1.00941	0.00215297			ENSMUSG00000059751	-1.70015	-1.3043	-1.62861	-1.54091	Rps3a3	13:108449947-109953461	352	0.0015625	1.00805	0.307754	0.404918	0.3234	0.343669
ENSMUSG00000037679	1.67762	1.27317	1.53718	1.18746	Inf2	12:112588783-112615556	358	1.00816	0.00217877			ENSMUSG00000058297	-1.11149	-1.46255	-1.18764	-2.38175	Spock2	10:60106218-60135198	361	0.00160665	1.01	0.462816	0.362851	0.43902	0.191877
ENSMUSG00000097624	0.669806	1.61793	1.5849	1.7623	Gm5091	17:15231584-15240783	357	1.01272	0.00218487			ENSMUSG00000034452	-1.78828	-1.73889	-1.58356	-1.0229	Slc24a1	9:64922860-64951607	360	0.00161111	1.00951	0.289517	0.2996	0.333658	0.492126
ENSMUSG00000029304	1.7638	1.18861	1.84599	0.882965	Spp1	5:104435117-104441050	361	1.01047	0.00218837			ENSMUSG00000022500	-1.16452	-1.91589	-0.956787	-2.13555	Litaf	16:10959274-11066157	359	0.0016156	1.0106	0.446113	0.265008	0.515203	0.227581
ENSMUSG00000038010	1.25449	1.3728	1.42461	1.61789	Ccdc138	10:58497969-58576242	356	1.00795	0.00219101			ENSMUSG00000002500	-1.74111	-1.76384	-1.45197	-1.19718	Rpl3l	17:24727819-24736143	358	0.00162011	1.00844	0.299139	0.294463	0.365522	0.436127
ENSMUSG00000024665	1.41721	1.1967	1.90019	1.16763	Fads2	19:10064163-10101503	360	1.00878	0.00219444			ENSMUSG00000050621	-1.85435	-1.08184	-1.98944	-1.13798	Gm9846	9:114978568-115232225	357	0.00162465	1.01066	0.276557	0.472426	0.251837	0.454395
ENSMUSG00000094152	1.91234	0.561321	1.53296	1.65102	Slc6a16	7:45241084-45272689	359	1.01458	0.00220056			ENSMUSG00000052911	-0.890349	-1.98855	-1.38698	-1.94207	Lamb2	9:108479861-108490530	356	0.00162921	1.01039	0.539484	0.251992	0.382364	0.260243
ENSMUSG00000039209	1.25451	1.44518	1.35782	1.58791	Rpl39l	16:10170225-10174911	362	1.008	0.00223757			ENSMUSG00000026426	-1.29577	-1.9898	-1.2064	-1.62936	Arl8a	1:135146823-135156269	362	0.00162983	1.00863	0.407319	0.251774	0.433349	0.323232
ENSMUSG00000062661	1.51378	1.38639	1.6768	1.06661	Ncs1	2:31245822-31295989	365	1.00863	0.00224658			ENSMUSG00000030905	-0.507162	-1.64089	-1.96574	-2.06243	Crym	7:120186379-120202111	363	0.00165289	1.01642	0.703605	0.320659	0.256008	0.239412
ENSMUSG00000021868	1.65849	1.28043	1.88055	0.861385	Ppif	14:25694153-25700468	364	1.01032	0.00225275			ENSMUSG00000025232	-1.43809	-2.02536	-0.924988	-1.71322	Hexa	9:59539666-59565105	364	0.00167582	1.01006	0.369056	0.245644	0.526685	0.304979
ENSMUSG00000050737	1.24596	0.529365	2.60688	1.34019	Ptges	2:30889470-30929863	363	1.01758	0.00225895			ENSMUSG00000061859	-1.61262	-1.49972	-1.81446	-1.14032	Inadl	4:98395784-98719603	367	0.00168937	1.00914	0.327004	0.353622	0.284311	0.453659
ENSMUSG00000056917	1.50545	1.63309	1.54625	0.942294	Sipa1	19:5651184-5663707	367	1.00938	0.00234332			ENSMUSG00000015957	-1.76215	-0.550488	-2.42586	-1.20368	Wnt11	7:98835111-98855195	366	0.00169399	1.01777	0.294808	0.682789	0.186099	0.434166
ENSMUSG00000021116	1.19333	1.59551	1.23971	1.60376	Eif2s1	12:78861818-78887010	366	1.00852	0.00234973			ENSMUSG00000075590	-1.68832	-1.56543	-1.86668	-0.957532	Nrbp2	15:76085594-76090013	365	0.00169863	1.01024	0.310288	0.337877	0.274204	0.514937
ENSMUSG00000028836	1.73074	1.10682	1.74911	1.04633	Slc30a2	4:134343180-134354484	368	1.00964	0.00236413			ENSMUSG00000043639	-1.70549	-1.63367	-1.55824	-1.17616	Rbm20	19:53677305-53867080	369	0.00170732	1.00881	0.306617	0.322267	0.339565	0.442528
ENSMUSG00000052446	1.25107	1.65231	1.34819	1.31527	Zfp961	8:71951037-72009626	371	1.00844	0.00242588			ENSMUSG00000020515	-1.22285	-1.54211	-1.01673	-2.36641	Cnot8	11:58104152-58118594	368	0.00171196	1.01063	0.428436	0.343383	0.494235	0.193928
ENSMUSG00000020205	0.858321	1.56206	1.67221	1.50382	Phlda1	10:111506285-111508645	370	1.0105	0.00243243			ENSMUSG00000035725	-1.75032	-1.24672	-1.70743	-1.34193	Prkx	X:77761410-77796278	371	0.00175202	1.00896	0.297236	0.421405	0.306205	0.394493
ENSMUSG00000005973	1.62684	0.933378	1.62384	1.44413	Rcn1	2:105386290-105399319	369	1.00954	0.00243902			ENSMUSG00000018570	-2.32031	-1.2975	-1.18922	-1.20043	2810408A11Rik	11:69897351-69900987	370	0.00175676	1.01086	0.200224	0.406831	0.43854	0.435146
ENSMUSG00000027763	0.741662	2.00216	0.738638	2.03443	Mbnl1	3:60501251-60629748	374	1.01755	0.00248663			ENSMUSG00000040502	-1.65108	-1.7589	-1.29651	-1.35647	2009-03-01	10:127055010-127060184	373	0.00179625	1.00839	0.318402	0.295473	0.40711	0.390537
ENSMUSG00000046691	1.18896	1.65938	1.36081	1.33299	Chtf8	8:106870241-106893601	373	1.00868	0.0024933			ENSMUSG00000028378	-0.893211	-2.04381	-0.78971	-2.34697	Ptgr1	4:58965438-58987119	372	0.00180108	1.01511	0.538414	0.242522	0.57846	0.196558
ENSMUSG00000028479	2.2636	0.388935	1.71191	1.20509	Gne	4:44034074-44084177	372	1.02025	0.0025			ENSMUSG00000031373	-1.6352	-1.5569	-1.54317	-1.33276	Car5b	X:163976821-164027997	374	0.00184492	1.00818	0.321926	0.339881	0.343131	0.397008
ENSMUSG00000039943	1.35524	1.46359	1.6574	1.07012	Plcb4	2:135659010-136014593	376	1.00894	0.0025			ENSMUSG00000057322	-1.29062	-1.7222	-1.33533	-1.71739	Rpl38	11:114668523-114672331	376	0.0018883	1.00831	0.408775	0.303086	0.396301	0.304098
ENSMUSG00000085412	1.50094	1.34817	1.33833	1.37802	Gm15055	6:52102948-52112532	375	1.00811	0.00250667			ENSMUSG00000015806	-1.25985	-1.93568	-1.06758	-1.77641	Qdpr	5:45434031-45450235	375	0.00189333	1.00961	0.417587	0.261398	0.477119	0.291909
ENSMUSG00000030341	0.88155	2.24054	1.70329	0.735959	Tnfrsf1a	6:125349361-125362484	378	1.01576	0.00253968			ENSMUSG00000033307	-1.15984	-1.87804	-1.18624	-1.78562	Mif	10:75859352-75860250	377	0.00190981	1.00925	0.447562	0.272053	0.439447	0.290051
ENSMUSG00000021361	1.79958	0.635961	2.3635	0.89527	Tmem14c	13:41016249-41022575	377	1.01692	0.00254642			ENSMUSG00000068739	-1.08904	-1.79295	-1.28546	-1.88126	Sars	3:108424864-108445209	379	0.00192612	1.00933	0.470074	0.288581	0.41024	0.271447
ENSMUSG00000036915	1.86561	0.470509	1.91854	1.27184	Kirrel2	7:30447533-30457690	384	1.01782	0.00260417			ENSMUSG00000020642	-1.13009	-2.0073	-1.79927	-1.02471	Rnf144a	12:26306796-26415256	378	0.00193122	1.01105	0.456887	0.248738	0.28732	0.491509
ENSMUSG00000022407	1.51277	1.37082	1.38022	1.27134	Adsl	15:80948489-80970947	380	1.00821	0.00260526			ENSMUSG00000096956	-1.83027	-0.601053	-1.77008	-1.68635	0610007N19Rik	15:32240568-32244662	380	0.00197368	1.01492	0.281212	0.659273	0.293192	0.310712
ENSMUSG00000022574	2.27072	0.740087	1.57942	0.982546	Naprt1	15:75890963-75894481	383	1.01437	0.00261097			ENSMUSG00000066632	-2.92259	-1.43946	-0.878806	-0.748449	Pgk1-rs7	12:10898565-10900296	385	0.00202597	1.0183	0.13189	0.368705	0.543817	0.595243
ENSMUSG00000038976	1.6963	1.36462	1.13171	1.34762	Ppp1r9b	11:94991034-95006899	379	1.00881	0.00261214			ENSMUSG00000026311	-1.55127	-1.43851	-1.33309	-1.66328	Asb1	1:91540564-91559590	384	0.00203125	1.00837	0.34121	0.368948	0.396917	0.315721
ENSMUSG00000037070	1.36996	1.21842	1.68008	1.26055	Rbmxl1	8:78505270-78508928	382	1.0087	0.0026178			ENSMUSG00000025351	-1.02755	-1.87416	-1.21721	-1.88559	Cd63	10:128908918-128912816	383	0.00203655	1.00998	0.490542	0.272786	0.430114	0.270633
ENSMUSG00000035355	1.01174	1.62636	1.47284	1.41569	Kcnh4	11:100740375-100759942	385	1.00943	0.00262338			ENSMUSG00000039770	-1.29071	-1.54489	-1.61836	-1.57876	Ypel5	17:72836703-72851195	382	0.00204188	1.00829	0.40875	0.342722	0.325706	0.33477
ENSMUSG00000029014	1.06935	1.5942	1.15058	1.70623	Dnajc2	5:21757266-21785251	381	1.00977	0.00262467			ENSMUSG00000015217	-1.65715	-1.30757	-1.4178	-1.60455	Hmgb3	X:71555917-71560676	381	0.00204724	1.00852	0.317065	0.404001	0.374283	0.328838
ENSMUSG00000012609	1.52321	1.43207	1.69639	0.853341	Ttll5	12:85824658-86079041	394	1.01045	0.00263959			ENSMUSG00000037235	-1.01879	-1.83747	-1.62954	-1.46661	Mxd4	5:34173886-34187720	393	0.00208651	1.00969	0.49353	0.279812	0.323191	0.361832
ENSMUSG00000030798	1.59235	1.19115	1.45355	1.29614	Cd37	7:45215752-45239115	386	1.0086	0.00264249			ENSMUSG00000067878	-1.58565	-1.68815	-1.39064	-1.27096	Mtap7d3	X:56797857-56822326	392	0.00209184	1.00894	0.333175	0.310325	0.381396	0.414384
ENSMUSG00000044456	1.29837	1.05667	1.49979	1.6726	Rin3	12:102283047-102390855	393	1.00928	0.00264631			ENSMUSG00000049047	-1.94512	-1.37161	-0.874224	-1.67828	Armcx3	X:134756594-134761455	391	0.00209719	1.01141	0.259693	0.38646	0.545547	0.312455
ENSMUSG00000087107	0.839243	NaN	1.7924	1.51338	AI662270	11:83223575-83226604	392	1.01105	0.00265306			ENSMUSG00000021114	-1.40918	-1.576	-1.42756	-1.57514	Atp6v1d	12:78842988-78861638	390	0.00210256	1.00826	0.376526	0.335411	0.371759	0.335611
ENSMUSG00000035620	0.968293	1.89911	1.00806	1.63481	Ric8b	10:84917615-85016446	391	1.01149	0.00265985			ENSMUSG00000068220	-0.901849	-2.31063	-0.661277	-2.15546	Lgals1	15:78926724-78930465	389	0.00210797	1.01737	0.5352	0.201572	0.632318	0.224462
ENSMUSG00000022210	2.36294	1.2648	1.37088	0.550539	Dhrs4	14:55478757-55490338	387	1.01644	0.0026615			ENSMUSG00000090625	-1.78761	-1.67332	-1.39611	-1.08411	Gm20721	2:174281236-174346744	388	0.0021134	1.00972	0.289651	0.313531	0.379952	0.471683
ENSMUSG00000038188	2.39136	0.939383	1.55521	0.678547	Scarf1	11:75513539-75526582	390	1.01602	0.00266667			ENSMUSG00000041117	-1.68692	-1.73378	-1.09987	-1.42962	Ccdc8	7:16992707-16997516	387	0.00211886	1.00927	0.310589	0.300663	0.466559	0.371229
ENSMUSG00000045005	1.52399	1.33696	1.32384	1.32892	Fzd5	1:64730559-64737750	389	1.00839	0.00267352			ENSMUSG00000050957	-1.59485	-1.5011	-2.02035	-0.789306	Insl6	19:29321343-29325356	386	0.00212435	1.01269	0.331057	0.353284	0.246498	0.578622
ENSMUSG00000056155	1.52013	1.08959	1.44194	1.49013	Nanos3	8:84173732-84176552	388	1.00883	0.00268041			ENSMUSG00000008090	-1.09682	-1.73054	-1.31604	-1.79397	Fgfrl1	5:108694228-108706950	394	0.00213198	1.00946	0.467546	0.301339	0.401636	0.288377
ENSMUSG00000019952	0.9662	1.60444	1.37359	1.56063	Poc1b	10:99107035-99198074	395	1.00993	0.00268354			ENSMUSG00000020432	-1.36617	-1.67233	-1.01778	-1.90225	Tcn2	11:3917191-3932159	396	0.00214646	1.00982	0.38792	0.313746	0.493876	0.267526
ENSMUSG00000086646	1.95759	0.993348	0.982229	1.59322	5133400J02Rik	11:51189832-51220418	396	1.01141	0.00270202			ENSMUSG00000030350	-1.30447	-1.02764	-2.00637	-1.52522	Prmt8	6:127689010-127769472	395	0.0021519	1.01079	0.40487	0.490512	0.248899	0.347427
ENSMUSG00000040624	0.610195	1.89726	1.31988	1.62984	Plekhg1	10:3740363-3967303	397	1.01495	0.0027204			ENSMUSG00000036908	-1.04617	-1.84324	-1.13492	-1.9013	Unc93b1	19:3935185-3949340	398	0.0021608	1.01047	0.484252	0.278695	0.45536	0.267702
ENSMUSG00000049950	0.870392	2.07439	1.08924	1.43987	Rpp38	2:3328948-3332643	399	1.01251	0.00273183			ENSMUSG00000079523	-1.13338	-1.87201	-1.11262	-1.78556	Tmsb10	6:72957346-72958748	397	0.00216625	1.01003	0.455846	0.273193	0.462453	0.290063
ENSMUSG00000032667	2.01031	1.27334	0.776159	1.4276	Pon2	6:5264146-5298455	398	1.01225	0.00273869			ENSMUSG00000031591	-1.39141	-1.37387	-1.51073	-1.62469	Asah1	8:41340196-41374773	399	0.00218045	1.00876	0.381192	0.385855	0.350934	0.32428
ENSMUSG00000097833	1.58888	1.12763	1.39557	NaN	Gm5976	1:52503233-52504229	405	1.00891	0.00276543			ENSMUSG00000069114	-2.21697	-0.424502	-2.17249	-0.924717	Zbtb10	3:9250601-9285333	400	0.0022	1.02313	0.215093	0.745096	0.221827	0.526784
ENSMUSG00000041346	1.94161	1.24124	1.23302	1.05636	Wrap53	11:69561757-69580255	404	1.01008	0.00277228			ENSMUSG00000006289	-1.01959	-2.09901	-1.17154	-1.56371	Osgep	14:50906477-50924893	405	0.00222222	1.01099	0.493257	0.233418	0.443947	0.33828
ENSMUSG00000029376	2.05934	1.35147	1.19344	0.90528	Mthfd2l	5:90931195-91021360	403	1.01125	0.00277916			ENSMUSG00000085396	-1.65265	-1.33726	-1.59057	-1.27255	6720401G13Rik	X:50555743-50635321	404	0.00222772	1.00938	0.318055	0.395772	0.33204	0.413927
ENSMUSG00000055322	1.68439	0.986582	1.48562	1.34174	Tns1	1:73910230-74124447	402	1.00969	0.00278607			ENSMUSG00000033852	-0.892277	-1.12208	-1.93499	-1.93524	Pla2g4b	2:120027482-120043033	403	0.00223325	1.01227	0.538763	0.459431	0.261523	0.261478
ENSMUSG00000058360	1.68228	1.14857	1.35303	1.31638	Gm10040	3:68733136-68738077	401	1.00902	0.00279302			ENSMUSG00000025608	-1.79929	-0.982229	-1.25909	-1.77448	Podxl	6:31519487-31563981	402	0.00223881	1.01107	0.287316	0.506197	0.417807	0.2923
ENSMUSG00000021953	1.54593	1.14563	1.55737	1.23142	Tdh	14:63492346-63509092	400	1.00904	0.0028			ENSMUSG00000053819	-1.52097	-1.63617	-1.05256	-1.68999	Camk2d	3:126596301-126844913	401	0.00224439	1.00959	0.348452	0.321709	0.482112	0.309929
ENSMUSG00000028403	0.671994	1.84122	0.553434	2.31918	Zdhhc21	4:82798737-82859958	408	1.02275	0.00284314			ENSMUSG00000061175	-1.49543	-1.36082	-1.536	-1.44843	Fnip2	3:79345375-79567796	407	0.00226044	1.00901	0.354675	0.389361	0.34484	0.36642
ENSMUSG00000038299	1.15913	1.49082	1.2548	1.56387	Wdr36	18:32663641-32866420	407	1.00915	0.00285012			ENSMUSG00000040852	-1.63105	-1.21737	-1.51392	-1.47289	Plekhh2	17:84511894-84622142	406	0.00226601	1.00935	0.322853	0.430066	0.350158	0.36026
ENSMUSG00000020780	1.23449	1.51208	1.2255	1.4896	Srp68	11:116245165-116274217	406	1.00886	0.00285714			ENSMUSG00000028476	-1.30396	-1.24794	-1.64364	-1.64951	Reck	4:43875529-43944806	410	0.00234146	1.00943	0.405013	0.421049	0.320048	0.318748
ENSMUSG00000091609	1.65236	1.50585	0.881114	1.41648	Acer2	4:86874395-86934822	409	1.01039	0.00286064			ENSMUSG00000020953	-1.99864	-0.787952	-2.01373	-0.893379	Coch	12:51593340-51605773	409	0.00234719	1.01671	0.250236	0.579166	0.247632	0.538352
ENSMUSG00000083410	1.49645	1.60316	1.17812	1.1718	Gm14300	2:179442430-179899373	410	1.0092	0.00290244			ENSMUSG00000044199	-1.46379	-2.17182	-0.452919	-1.77604	S1pr4	10:81497744-81500132	408	0.00235294	1.01901	0.362539	0.221931	0.730563	0.291984
ENSMUSG00000020027	1.28338	1.27948	1.43068	1.44931	Socs2	10:95385361-95417180	411	1.00873	0.00291971			ENSMUSG00000082062	-1.17854	-1.61704	-1.22679	-1.82331	Ftl2	4:125490699-125714173	416	0.00235577	1.00964	0.441798	0.326004	0.427267	0.282572
ENSMUSG00000041949	1.29944	1.54289	1.51173	1.07859	Tango6	8:106683067-106851439	412	1.00925	0.00293689			ENSMUSG00000028789	-1.467	-1.00286	-1.98902	-1.33094	Adc	4:128930232-128962442	411	0.0023601	1.01133	0.361734	0.49901	0.25191	0.397509
ENSMUSG00000039842	1.36538	1.44272	1.01594	1.6156	Mcph1	8:18595130-18803189	414	1.00967	0.00299517			ENSMUSG00000028893	-1.41356	-1.52818	-1.35439	-1.56945	Sesn2	4:132492031-132510501	415	0.00236145	1.00904	0.375384	0.346714	0.3911	0.336937
ENSMUSG00000022098	1.44199	0.569397	1.49219	1.92351	Bmp1	14:70474556-70520260	413	1.01558	0.00300242			ENSMUSG00000040043	-1.48435	-1.44741	-1.67501	-1.22047	Rbms2	10:128129469-128180297	414	0.00236715	1.00954	0.35741	0.366679	0.313164	0.429143
ENSMUSG00000025980	1.42153	1.3273	1.3352	1.33715	Hspd1	1:55077834-55091307	416	1.00876	0.00305288			ENSMUSG00000056174	-1.05273	-1.50825	-1.46355	-1.85844	Col8a2	4:126286792-126314330	413	0.00237288	1.00985	0.482055	0.351537	0.3626	0.275774
ENSMUSG00000056367	1.26817	1.65215	1.2173	1.25418	Actr3b	5:25759996-25850342	415	1.00922	0.00306024			ENSMUSG00000008668	-1.33521	-1.63046	-1.32117	-1.57712	Rps18	17:33951998-33966984	412	0.00237864	1.00909	0.396334	0.322985	0.40021	0.33515
ENSMUSG00000009108	1.45	1.41837	1.21331	1.33037	Gnat2	3:108092788-108101432	418	1.00889	0.00320574			ENSMUSG00000028495	-1.36365	-1.41115	-1.51249	-1.52729	Rps6	4:86854659-86857412	418	0.00239234	1.00912	0.388598	0.376012	0.350506	0.346928
ENSMUSG00000037826	1.15943	1.12368	1.57699	1.56957	Ppm1k	6:57506501-57535426	417	1.00961	0.00321343			ENSMUSG00000000861	-1.65374	-1.78938	-1.09542	-1.26482	Bcl11a	11:24078055-24174123	417	0.00239808	1.01021	0.317815	0.289296	0.468	0.416151
ENSMUSG00000032602	1.52194	1.02841	1.4008	1.45989	Slc25a20	9:108662097-108684641	420	1.00956	0.0032381			ENSMUSG00000043415	-1.56078	-0.740315	-1.74765	-1.67867	Otud1	2:19658061-19660590	421	0.00239905	1.01327	0.338968	0.598609	0.297786	0.31237
ENSMUSG00000079003	1.2364	1.52405	1.36413	1.25276	Samd1	8:83997671-84000386	419	1.00912	0.00324582			ENSMUSG00000091971	-1.59542	-2.47084	-2.20571	0	Hspa1a	17:34969198-34972154	420	0.00240476	1.0964	0.330926	0.180386	0.216778	1
ENSMUSG00000030310	0.984233	1.61903	1.22812	1.5737	Slc6a1	6:114282634-114317522	422	1.01034	0.00327014			ENSMUSG00000047220	-0.835741	-1.32779	-1.26163	-2.38792	Ccdc36	9:108403641-108428484	419	0.0024105	1.01371	0.560295	0.398378	0.417072	0.191058
ENSMUSG00000020074	1.24144	1.2338	1.45892	1.46573	Ccar1	10:62743927-62792368	421	1.00909	0.00327791			ENSMUSG00000029560	-0.825308	-1.90808	-0.881736	-2.19846	Snx8	5:140340303-140389251	422	0.00246445	1.01534	0.564362	0.266447	0.542714	0.21787
ENSMUSG00000072294	0.878858	1.79417	0.843297	1.83697	Klf12	14:99874485-100149764	425	1.01434	0.00329412			ENSMUSG00000051022	-1.71782	-1.07413	-1.38593	-1.55456	Hs3st1	5:39613934-39755475	424	0.0025	1.01037	0.304008	0.474957	0.382643	0.340432
ENSMUSG00000092622	1.49979	1.10069	1.36944	1.42784	Khdc3	9:73101835-73123333	424	1.0093	0.00330189			ENSMUSG00000020038	-1.43073	-1.29786	-1.4795	-1.574	Cry1	10:85131701-85185054	423	0.00250591	1.00922	0.370943	0.406729	0.358613	0.335876
ENSMUSG00000027427	1.0633	1.88617	0.947316	1.48176	Polr3f	2:144527717-144541995	423	1.01154	0.00330969			ENSMUSG00000001583	-0.892706	-1.6459	-1.22619	-2.0679	Tnk1	11:69846375-69858730	425	0.00251765	1.01175	0.538603	0.319547	0.427445	0.238506
ENSMUSG00000022548	0.987866	1.74771	1.20091	1.41511	Apod	16:31296191-31314808	426	1.01076	0.00338028			ENSMUSG00000030641	-1.55403	-0.935639	-1.93324	-1.27664	4632434I11Rik	7:92857528-92874213	426	0.00255869	1.0118	0.340557	0.522811	0.26184	0.412756
ENSMUSG00000020444	1.67842	1.15924	1.16194	1.38656	Guk1	11:59183874-59192212	427	1.00972	0.0035363			ENSMUSG00000036928	-1.83049	-1.31498	-1.64086	-0.910244	Stag3	5:138280239-138312393	427	0.00257611	1.01209	0.281169	0.401931	0.320665	0.532095
ENSMUSG00000039067	1.31591	1.1726	1.56656	1.29878	Psmd7	8:107580380-107588482	428	1.00933	0.00357477			ENSMUSG00000046280	-1.55918	-1.06622	-1.76891	-1.30843	She	3:89831369-89858834	431	0.00259861	1.01092	0.339344	0.477569	0.29343	0.40376
ENSMUSG00000005514	1.69487	0.902459	1.61958	1.15542	Por	5:135670032-135735326	429	1.01118	0.00358974			ENSMUSG00000044533	-1.16908	-1.66915	-1.18303	-1.72223	Rps2	17:24718115-24721929	430	0.00260465	1.00995	0.444705	0.314439	0.440426	0.30308
ENSMUSG00000031931	1.2969	1.68717	0.626559	1.68096	Ankrd49	9:14780208-14782964	430	1.01466	0.00360465			ENSMUSG00000024044	-1.63069	-0.95894	-1.9579	-1.12981	Epb4.1l3	17:69156809-69289985	429	0.00261072	1.01241	0.322934	0.514435	0.257403	0.456976
ENSMUSG00000047248	1.78208	1.00988	1.45169	1.10867	C2cd3	7:100372232-100486432	432	1.01073	0.00363426			ENSMUSG00000028465	-1.99186	-1.10594	-1.46538	-1.09495	Tln1	4:43531518-43587487	432	0.00261574	1.01183	0.251415	0.4646	0.36214	0.468152
ENSMUSG00000032892	1.13644	1.16724	1.58968	1.45612	Rangrf	11:68968130-68975185	431	1.0098	0.00364269			ENSMUSG00000061787	-1.11653	-1.6575	-1.22637	-1.75713	Rps17	7:81342731-81345254	428	0.00261682	1.01011	0.461202	0.316988	0.427391	0.295836
ENSMUSG00000058056	1.26271	1.00661	2.12148	1.01165	Palld	8:61513245-61922834	433	1.01204	0.00364896			ENSMUSG00000098161	-2.07322	-1.44737	-1.12506	-1.01042	Gm26975	9:118404096-118406099	434	0.00264977	1.01243	0.237629	0.366689	0.458483	0.496402
ENSMUSG00000014907	0.771384	1.7643	0.914811	1.84637	Naf1	8:66860216-66890564	434	1.01508	0.00368664			ENSMUSG00000056216	-1.60998	-1.62362	-1.34261	-1.15421	Cebpg	7:35046421-35056503	433	0.00265589	1.01016	0.327603	0.32452	0.394307	0.449312
ENSMUSG00000022774	1.0284	1.1901	1.59359	1.53118	Ncbp2	16:31948512-31961781	440	1.01029	0.00372727			ENSMUSG00000036894	-1.48735	-1.48263	-1.57163	-1.17709	Rap2b	3:61362249-61368703	435	0.00268966	1.00987	0.356667	0.357836	0.336428	0.442243
ENSMUSG00000044626	1.67761	0.861926	1.77268	1.05327	Liph	16:21953825-21995542	439	1.0124	0.00373576			ENSMUSG00000018569	-0.777019	-2.00422	-1.25328	-1.65441	Cldn7	11:69964778-69967885	437	0.00272311	1.01353	0.583571	0.24927	0.419493	0.317668
ENSMUSG00000056076	1.71403	1.08435	1.49382	1.05378	Eif3b	5:140419304-140443358	441	1.01063	0.0037415			ENSMUSG00000032548	-1.57744	-1.29167	-1.94345	-0.837506	Slco2a1	9:103008488-103087849	436	0.00272936	1.01348	0.335076	0.408478	0.259994	0.55961
ENSMUSG00000045414	0.371648	2.01353	0.986214	1.88891	1190002N15Rik	9:94517863-94538081	438	1.02358	0.00374429			ENSMUSG00000019982	-1.33707	-1.29833	-0.834198	-2.23711	Myb	10:21124929-21160984	438	0.00276256	1.01345	0.395824	0.406597	0.560895	0.212111
ENSMUSG00000029817	0.863508	1.95871	0.668039	1.80819	Tra2a	6:49243920-49264052	435	1.01745	0.00374713			ENSMUSG00000052040	-1.60977	-1.67992	-1.68252	-0.685596	Klf13	7:63886346-63938915	439	0.00284738	1.01455	0.327651	0.3121	0.311538	0.621749
ENSMUSG00000021044	1.65479	0.987774	1.34652	1.36852	Adck1	12:88360553-88461719	437	1.01011	0.00375286			ENSMUSG00000055653	-1.8326	-1.34956	-1.76726	-0.639951	Gpc3	X:52272425-52619047	441	0.00285714	1.01603	0.280758	0.392412	0.293766	0.641735
ENSMUSG00000035161	0.466079	1.91275	0.760533	2.14598	Ints6	14:62663666-62830126	436	1.02366	0.00376147			ENSMUSG00000033967	-1.35343	-1.67434	-0.737885	-1.95247	2310014L17Rik	7:12927415-12931072	440	0.00286364	1.0135	0.39136	0.313309	0.599618	0.258373
ENSMUSG00000022723	1.20317	1.43266	1.00435	1.67648	Crybg3	16:59471774-59555752	442	1.01065	0.00377828			ENSMUSG00000017754	-1.03903	-1.83358	-1.18174	-1.6274	Pltp	2:164830731-164857711	443	0.00286682	1.01102	0.486655	0.280568	0.44082	0.323671
ENSMUSG00000064360	0.0744226	2.32289	0.387796	2.31971	mt-Nd3	MT:9458-9806	445	1.05026	0.00382022			ENSMUSG00000073702	-0.935513	-1.78969	-1.14759	-1.82943	Rpl31	1:39367850-39478747	442	0.0028733	1.01173	0.522857	0.289234	0.451379	0.281376
ENSMUSG00000092390	0.57927	2.30275	0.383253	1.96084	Gm20541	17:38009646-38012396	444	1.0299	0.00382883			ENSMUSG00000027452	-1.14032	-1.46199	-0.905524	-2.18159	Acss1	2:150618104-150668935	444	0.00288288	1.01264	0.453659	0.362992	0.533839	0.220433
ENSMUSG00000042745	1.0394	1.55783	1.13903	1.57835	Id1	2:152736250-152737410	443	1.01058	0.00383747			ENSMUSG00000040441	-1.58714	-1.46677	-1.1339	-1.44313	Slc26a10	10:127172425-127180645	450	0.00288889	1.01013	0.332831	0.361791	0.455682	0.367769
ENSMUSG00000051147	1.57475	0.848304	1.7923	1.09901	Nat2	8:67494866-67502580	446	1.0123	0.00390135			ENSMUSG00000030541	-1.08045	-1.79536	-1.06356	-1.73554	Idh2	7:80094845-80115392	449	0.00289532	1.01139	0.472881	0.2881	0.47845	0.300297
ENSMUSG00000031246	1.39884	1.32217	1.04063	1.52829	Sh3bgrl	X:109095364-109200439	447	1.01003	0.00402685			ENSMUSG00000032262	-1.77268	-1.17206	-1.59833	-1.05977	Elovl4	9:83778691-83806277	452	0.00289823	1.01167	0.292665	0.443787	0.330259	0.479709
ENSMUSG00000032690	1.26623	1.15328	1.6504	1.18859	Oas2	5:120730332-120749853	448	1.01	0.0040625			ENSMUSG00000020131	-1.65971	-1.36651	-1.8136	-0.757956	Pcsk4	10:80321282-80329498	445	0.00289888	1.01416	0.316503	0.387828	0.28448	0.591334
ENSMUSG00000033166	1.0418	1.4441	1.20386	1.59542	Dis3	14:99076633-99254493	450	1.01037	0.00406667			ENSMUSG00000021662	-0.731375	-1.54646	-1.38972	-2.08876	Arhgef28	13:97898594-98206165	448	0.00290179	1.01406	0.60233	0.342349	0.381639	0.235083
ENSMUSG00000098148	1.3356	0.887371	1.82992	1.21959	Gm20204	8:117210777-117215997	452	1.01167	0.0040708			ENSMUSG00000030088	-1.07664	-1.44695	-1.43317	-1.70625	Aldh1l1	6:90486426-90600203	451	0.00290466	1.01034	0.474132	0.366796	0.370316	0.306456
ENSMUSG00000031783	1.41924	1.15821	1.57363	1.12353	Polr2c	8:94857449-94876312	449	1.00998	0.00407572			ENSMUSG00000035637	-0.963508	-2.09095	-0.97171	-1.63618	Grhpr	4:44981394-44990734	447	0.00290828	1.01316	0.512808	0.234726	0.509901	0.321707
ENSMUSG00000006219	1.37228	1.30384	1.47245	1.11528	Fblim1	4:141576061-141606096	451	1.00974	0.00407982			ENSMUSG00000030035	-1.50194	-1.42573	-1.54522	-1.16913	Wbp1	6:83119043-83121559	453	0.00291391	1.01026	0.353078	0.372231	0.342643	0.444689
ENSMUSG00000047945	1.52387	1.10762	1.27225	1.36192	Marcksl1	4:129513580-129515985	453	1.00985	0.00410596			ENSMUSG00000002409	-0.750627	-1.69929	-1.74265	-1.50501	Dyrk1b	7:28179468-28187294	446	0.0029148	1.01337	0.594345	0.307938	0.29882	0.352328
ENSMUSG00000035158	1.70525	0.959181	1.51331	1.09601	Mitf	6:97807057-98021349	454	1.01128	0.00411894			ENSMUSG00000019889	-1.29226	-1.35619	-1.62997	-1.33343	Ptprk	10:28074819-28597397	468	0.00292735	1.01029	0.408311	0.390612	0.323095	0.396824
ENSMUSG00000024793	1.8131	1.04895	1.09841	1.29223	Tnfrsf25	4:152115933-152120119	456	1.01107	0.00414474			ENSMUSG00000021134	-1.38153	-1.44284	-1.36313	-1.42388	Srsf5	12:80945503-80950507	467	0.00293362	1.0098	0.383812	0.367842	0.388738	0.372709
ENSMUSG00000052837	1.69011	1.12714	1.51302	0.943519	Junb	8:84976908-84978748	455	1.01123	0.00415385			ENSMUSG00000030020	-1.24714	-1.21861	-1.19188	-1.96721	Prickle2	6:92370891-92706145	463	0.00293737	1.01126	0.421283	0.429697	0.437732	0.255747
ENSMUSG00000030978	1.05473	1.58512	1.17536	1.422	Rrm1	7:102441694-102469771	457	1.01068	0.00415755			ENSMUSG00000024371	-0.972874	-1.53431	-1.0755	-2.10547	C2	17:34856373-34898265	466	0.00293991	1.01246	0.50949	0.345244	0.474507	0.232376
ENSMUSG00000061411	1.59141	2.17175	0.51747	0.941042	8430427H17Rik	2:153407461-153529971	459	1.01975	0.00420479			ENSMUSG00000027233	-1.39067	-1.36126	-0.999974	-1.89202	Patl2	2:122120107-122186189	462	0.00294372	1.01136	0.381388	0.389242	0.500009	0.26943
ENSMUSG00000093489	1.42538	1.46767	0.722298	1.60921	Gm20625	10:61038228-61042811	458	1.01303	0.00421397			ENSMUSG00000021703	-1.65417	-1.38023	-1.16794	-1.36503	Serinc5	13:92611137-92711944	465	0.00294624	1.01045	0.31772	0.384158	0.445056	0.388226
ENSMUSG00000027381	1.65654	1.473	0.839271	1.26128	Bcl2l11	2:128126037-128162547	462	1.01191	0.00422078			ENSMUSG00000037824	-1.06429	-1.54341	-1.28827	-1.76568	Tspan14	14:40906444-40966807	461	0.00295011	1.01073	0.478208	0.343074	0.409442	0.294088
ENSMUSG00000001948	0.956751	1.26703	1.19036	1.82585	Spa17	9:37603294-37613720	466	1.0118	0.00422747			ENSMUSG00000000320	-1.09889	-1.11358	-1.71791	-1.65719	Alox12	11:70241456-70255353	464	0.00295259	1.01144	0.466876	0.462146	0.303989	0.317056
ENSMUSG00000043895	1.09066	1.07722	1.4121	1.66825	S1pr2	9:20965951-20976793	461	1.01084	0.00422993			ENSMUSG00000029314	-1.69859	-0.831666	-2.11797	-0.887953	Agpat9	5:100840796-100899102	460	0.00295652	1.01674	0.308087	0.56188	0.230371	0.54038
ENSMUSG00000040963	2.16261	0.871381	1.44449	0.805732	Asgr2	11:70092643-70106187	463	1.01544	0.00423326			ENSMUSG00000039634	-0.990679	-1.22874	-1.99734	-1.34424	Zfp189	4:49521175-49531517	470	0.00295745	1.01225	0.503241	0.42669	0.250461	0.393861
ENSMUSG00000042699	1.1095	1.48303	1.04667	1.60034	Dhx9	1:153455757-153487660	465	1.01092	0.00423656			ENSMUSG00000057841	-1.30302	-1.56368	-1.29204	-1.51155	Rpl32	6:115805504-115808747	456	0.00296053	1.00974	0.405277	0.338287	0.408373	0.350734
ENSMUSG00000026873	1.73503	0.930219	1.61363	0.957586	Phf19	2:34893756-34916014	460	1.01256	0.00423913			ENSMUSG00000044628	-0.997368	-1.74721	-1.35106	-1.56489	Rnf208	2:25238826-25244262	459	0.00296296	1.01097	0.500913	0.297877	0.392004	0.338003
ENSMUSG00000031628	1.21456	1.07365	1.30273	1.64918	Casp3	8:46617448-46638706	467	1.0106	0.00423983			ENSMUSG00000048756	-1.38691	-1.46121	-1.43282	-1.32842	Foxo3	10:42181840-42276755	469	0.00296375	1.00993	0.382383	0.363188	0.370406	0.398204
ENSMUSG00000032135	1.2602	1.25467	1.78817	0.916975	Mcam	9:44123767-44142727	464	1.01146	0.00424569			ENSMUSG00000018340	-0.72691	-1.79011	-1.52839	-1.63094	Anxa6	11:54979107-55033445	455	0.00296703	1.01369	0.604197	0.28915	0.346664	0.322878
ENSMUSG00000042590	0.652153	1.82269	0.99637	1.70401	Ipo11	13:106794438-106936915	468	1.01655	0.00431624			ENSMUSG00000024608	-0.881009	-1.92543	-0.86891	-2.00169	Rps14	18:60774509-60778546	458	0.00296943	1.01487	0.542988	0.263262	0.54756	0.249707
ENSMUSG00000054385	1.48627	1.35999	1.25864	1.10227	Ceacam2	7:25516041-25540004	473	1.01006	0.00435518			ENSMUSG00000045179	-1.94689	-1.39573	-1.22177	-0.990611	Sox3	X:60891369-60893430	454	0.00297357	1.01222	0.259375	0.380052	0.428756	0.503265
ENSMUSG00000026999	1.06581	1.73119	0.826329	1.5608	Nup35	2:80617044-80658906	470	1.01314	0.0043617			ENSMUSG00000002083	-1.23758	-1.90556	-1.27362	-1.20681	Bbc3	7:16309615-16318205	457	0.00297593	1.01094	0.424083	0.266913	0.413621	0.433225
ENSMUSG00000017929	1.30384	1.31628	1.55512	1.02116	B4galt5	2:167298443-167349183	472	1.01042	0.00436441			ENSMUSG00000071379	-1.41872	-1.07935	-1.46639	-1.61415	Hpcal1	12:17690813-17791926	472	0.00300847	1.01089	0.374044	0.473242	0.361887	0.326657
ENSMUSG00000021711	1.17346	1.83747	1.00048	1.18105	Trappc13	13:104142148-104178469	469	1.01172	0.004371			ENSMUSG00000026409	-1.85827	-1.29122	-1.42271	-0.949193	Pfkfb2	1:130689042-130729253	471	0.00301486	1.01251	0.275807	0.408605	0.373011	0.517922
ENSMUSG00000086454	1.14225	1.081	0.975617	2.01104	4930500J02Rik	2:104559162-104571429	471	1.01295	0.00437367			ENSMUSG00000027956	-1.05134	-1.23932	-1.09978	-2.20062	Tmem144	3:79813147-79842662	474	0.00301688	1.01295	0.48252	0.423572	0.466588	0.217544
ENSMUSG00000021951	1.1102	1.44715	1.41669	1.20259	N6amt2	14:57549597-57571569	474	1.01021	0.00440928			ENSMUSG00000033960	-1.34545	-1.44988	-1.3645	-1.43766	9430020K01Rik	18:4634928-4682868	473	0.00302326	1.0099	0.393531	0.366052	0.388369	0.369166
ENSMUSG00000069890	0	1.91113	1.33663	2.26938	1700024J04Rik	11:49586640-49588462	475	1.10952	0.00452632			ENSMUSG00000062382	-1.15869	-1.53696	-1.28838	-1.59558	Gm10116	13:74406395-74407317	475	0.00305263	1.01042	0.447919	0.344611	0.40941	0.330889
ENSMUSG00000037101	1.24082	1.13357	1.28558	1.55287	Ttc29	8:78213296-78394326	476	1.01019	0.00453782			ENSMUSG00000058600	-1.09974	-1.76905	-0.858315	-1.85827	Rpl30	15:34440504-34443640	478	0.00305439	1.0133	0.466601	0.293402	0.551596	0.275807
ENSMUSG00000034686	1.55853	1.58789	1.1655	0.862567	Prr7	13:55464266-55473155	478	1.01209	0.00456067			ENSMUSG00000028646	-1.49126	-1.20664	-1.50089	-1.35232	Rragc	4:123917445-123936997	477	0.0030608	1.01058	0.355702	0.433277	0.353335	0.391662
ENSMUSG00000001150	1.39582	1.00222	1.7083	1.08765	Mcm3ap	10:76449080-76515856	477	1.01136	0.00457023			ENSMUSG00000002996	-1.43326	-1.09667	-1.62625	-1.38774	Hbp1	12:31654868-31950535	476	0.00306723	1.01112	0.370293	0.467595	0.323929	0.382163
ENSMUSG00000091747	1.44323	1.16196	1.66272	0.91167	D17H6S56E-5	17:34996735-35000958	479	1.01159	0.00463466			ENSMUSG00000061048	-1.21316	-1.21173	-1.56636	-1.55199	Cdh3	8:106510912-106556908	480	0.00310417	1.01084	0.431323	0.431751	0.337659	0.341039
ENSMUSG00000042195	1.45262	0.992581	1.56815	1.16708	Slc35f2	9:53771534-53818161	480	1.01099	0.00472917			ENSMUSG00000020893	-0.934313	-1.63455	-1.08674	-1.94644	Per1	11:69095216-69109960	479	0.00311065	1.01272	0.523292	0.322071	0.470824	0.259456
ENSMUSG00000066026	1.26213	0.915184	1.50243	1.50533	Dhrs3	4:144892826-144928209	481	1.01144	0.00476091			ENSMUSG00000061232	-1.21973	-1.66274	-0.772886	-1.90863	H2-K1	17:33996016-34000333	481	0.00313929	1.0139	0.429363	0.315839	0.585246	0.266345
ENSMUSG00000029507	1.0165	1.10653	1.58096	1.46351	Pus1	5:110770948-110781127	483	1.01133	0.00490683			ENSMUSG00000036242	-1.37232	-1.23138	-1.38792	-1.53609	3632451O06Rik	14:49681559-49783383	482	0.00315353	1.01052	0.38627	0.42591	0.382115	0.344819
ENSMUSG00000038679	1.19514	1.50202	0.566006	1.85	Trps1	15:50654751-50890463	485	1.0171	0.00490722			ENSMUSG00000008384	-0.916764	-1.34177	-1.48457	-1.82146	Sertad1	7:27486909-27490316	483	0.0031677	1.01201	0.529696	0.394536	0.357355	0.282934
ENSMUSG00000022436	1.61071	1.05054	1.40655	1.0966	Sh3bp1	15:78899666-78919517	482	1.01097	0.00491701			ENSMUSG00000032860	-0.893479	-1.78667	-1.13249	-1.74813	P2ry2	7:100996571-101011991	484	0.00318182	1.01288	0.538314	0.28984	0.456128	0.297687
ENSMUSG00000097398	1.17591	NaN	1.03102	1.65196	2410088K16Rik	1:88754889-88755739	484	1.01115	0.00491736			ENSMUSG00000050332	-1.79503	-1.0794	-1.71731	-0.849033	Amer1	X:95420317-95444872	486	0.00323045	1.01474	0.288166	0.473226	0.304115	0.555157
ENSMUSG00000089726	0.751772	1.73075	0.715181	1.8873	Mir17hg	14:115042878-115046727	486	1.0184	0.00493827			ENSMUSG00000039787	-1.49971	-0.73317	-1.31845	-1.9312	Cercam	2:29868725-29882840	485	0.00323711	1.01466	0.353624	0.601581	0.400965	0.262211
ENSMUSG00000028937	1.64872	0.934656	1.79883	0.782326	Acot7	4:152178133-152271855	488	1.01481	0.00495902			ENSMUSG00000022456	-1.64151	-1.06451	-1.23631	-1.51983	2003-09-01	15:82274934-82294442	487	0.00324435	1.01154	0.320521	0.478135	0.424457	0.348727
ENSMUSG00000096959	1.37089	1.45168	0.800696	1.49265	4930509G22Rik	16:11178175-11192292	487	1.01254	0.0049692			ENSMUSG00000028385	-1.26073	-1.55063	-0.795569	-1.93487	Snx30	4:59805839-59904737	492	0.00325203	1.01366	0.417333	0.341361	0.576116	0.261545
ENSMUSG00000032407	0.804777	1.74721	0.921912	1.61713	U2surp	9:95456893-95511996	489	1.01513	0.00505112			ENSMUSG00000023043	-1.75776	-1.21711	-1.41883	-1.07454	Krt18	15:102028215-102032026	488	0.0032582	1.01188	0.295707	0.430144	0.374016	0.474822
ENSMUSG00000024409	1.52835	0.648067	1.47236	1.47672	Psors1c2	17:35533200-35534647	490	1.01453	0.00506122			ENSMUSG00000022055	-1.47387	-1.76455	-1.37924	-0.887914	Nefl	14:68082589-68124846	491	0.00325866	1.01282	0.360015	0.294318	0.384421	0.540395
ENSMUSG00000041992	1.37443	1.01379	1.4674	1.25652	Rapgef5	12:117516478-117756978	494	1.01086	0.00508097			ENSMUSG00000034522	-1.37894	-1.64411	-0.92912	-1.57674	Zfp395	14:65358675-65398930	490	0.00326531	1.01165	0.384501	0.319944	0.525179	0.335239
ENSMUSG00000049871	1.16082	1.47158	1.3582	1.09773	Nlrc3	16:3945006-3976632	493	1.01078	0.00509128			ENSMUSG00000025981	-1.48519	-1.21809	-1.27376	-1.51108	Coq10b	1:55052769-55072701	489	0.00327198	1.01081	0.357201	0.429851	0.41358	0.350848
ENSMUSG00000034303	0.56284	1.44488	1.60337	1.47136	Ccdc15	9:37275834-37348392	491	1.01647	0.00509165			ENSMUSG00000034993	-0.988835	-1.86491	-0.951107	-1.68118	Vat1	11:101458744-101471853	493	0.003286	1.01343	0.503885	0.27454	0.517235	0.311827
ENSMUSG00000033596	1.35959	1.17395	1.25674	1.32106	Rfwd3	8:111270943-111300222	492	1.01026	0.00510163			ENSMUSG00000034156	-1.24667	-1.46826	-1.57628	-1.1882	Bzrap1	11:87760540-87785928	495	0.00331313	1.01115	0.42142	0.361418	0.335345	0.43885
ENSMUSG00000024273	1.23512	0.936472	1.80533	1.14279	2700062C07Rik	18:24470860-24477765	495	1.01246	0.00511111			ENSMUSG00000001663	-1.60489	-1.66657	-1.31428	-0.880839	Gstt1	10:75783812-75798584	494	0.00331984	1.01309	0.328761	0.315001	0.402126	0.543052
ENSMUSG00000030512	1.13485	1.37941	1.156	1.42463	Snrpa1	7:66060298-66074582	496	1.01081	0.00512097			ENSMUSG00000021097	-1.24946	-1.60863	-1.36199	-1.30194	Clmn	12:104763113-104865076	496	0.00334677	1.01076	0.420606	0.32791	0.389045	0.40558
ENSMUSG00000063511	1.70054	1.00772	1.63582	0.744374	Snrnp70	7:45376461-45395692	499	1.0146	0.00517034			ENSMUSG00000035011	-1.75062	-0.806785	-1.54286	-1.28246	Zbtb7a	10:81135219-81152995	499	0.00342685	1.01421	0.297174	0.571654	0.343204	0.411094
ENSMUSG00000029591	1.20159	1.21063	1.60924	1.06548	Ung	5:114130385-114139323	500	1.0111	0.00518			ENSMUSG00000020679	-2.03172	-0.434763	-1.02824	-1.84074	Hnf1b	11:83850062-83905917	501	0.00343313	1.02198	0.244563	0.739815	0.490308	0.279179
ENSMUSG00000024842	2.4458	1.68708	-0.423611	1.60854	Cabp4	19:4135424-4139609	498	0.812978	0.00518072			ENSMUSG00000048878	-1.23575	-1.66524	-1.14572	-1.42127	Hexim1	11:103116324-103119725	498	0.00343373	1.01118	0.424622	0.315292	0.451964	0.373383
ENSMUSG00000019732	1.32594	1.11785	1.25137	1.37904	Calr3	8:72424175-72443870	503	1.01071	0.00518887			ENSMUSG00000047215	-1.38549	-1.34584	-1.30816	-1.41096	Rpl9	5:65388363-65391443	500	0.00344	1.01071	0.382759	0.393425	0.403836	0.376061
ENSMUSG00000025196	1.26114	1.32133	0.928897	1.57082	Cpn1	19:43956306-43986556	501	1.01175	0.00518962			ENSMUSG00000029999	-0.876693	-1.28262	-1.84274	-1.44743	Tgfa	6:86195250-86275449	497	0.00344064	1.0134	0.544614	0.411048	0.278792	0.366674
ENSMUSG00000032246	1.31819	1.17095	1.40747	1.18418	Calml4	9:62838784-62875918	497	1.01052	0.00519115			ENSMUSG00000040703	-0.87752	-1.42401	-2.04371	-1.08082	Cyp2s1	7:25802474-25820654	505	0.00346535	1.01476	0.544302	0.372675	0.242539	0.47276
ENSMUSG00000027639	1.06014	1.52652	1.12411	1.34839	Samhd1	2:157097532-157135265	502	1.01138	0.0051992			ENSMUSG00000027204	-1.61356	-1.61955	-1.08922	-1.12783	Fbn1	2:125300593-125507993	502	0.00346614	1.01178	0.326791	0.325437	0.470015	0.457604
ENSMUSG00000056666	2.50147	0.80995	1.0709	0.721692	Retsat	6:72598474-72608425	504	1.01988	0.00521825			ENSMUSG00000061313	-1.63647	-1.08606	-1.30094	-1.38834	Ddhd2	8:25725323-25754280	504	0.00347222	1.01162	0.321643	0.471046	0.405862	0.382004
ENSMUSG00000046879	1.22842	1.4641	1.34313	1.03586	Irgm1	11:48861967-48871683	505	1.01102	0.00522772			ENSMUSG00000045314	-1.23602	-1.7962	-1.13306	-1.27815	Sowahb	5:93041122-93048430	506	0.00347826	1.01159	0.424542	0.287932	0.455948	0.412324
ENSMUSG00000022351	1.66653	0.801164	1.98171	0.636259	Sqle	15:59315076-59331192	506	1.01895	0.00525692			ENSMUSG00000071711	-1.2867	-1.69687	-1.55291	-0.914808	Mpst	15:78406711-78414002	503	0.00347913	1.01277	0.409888	0.308455	0.340822	0.530414
ENSMUSG00000026622	1.3014	1.19621	1.30921	1.24672	Nek2	1:191821443-191833050	507	1.01055	0.005286			ENSMUSG00000025427	-1.50579	-1.06516	-0.834755	-2.04462	Rnf165	18:77456109-77565147	507	0.00349112	1.01463	0.352137	0.47792	0.560678	0.242386
ENSMUSG00000024997	1.13782	1.35332	1.38483	1.16598	Prdx3	19:60864050-60874556	511	1.01089	0.00536204			ENSMUSG00000049878	-1.7351	-0.512802	-1.845	-1.20793	Rlf	4:121145372-121215084	508	0.00354331	1.01943	0.300388	0.70086	0.278355	0.432889
ENSMUSG00000034930	1.7367	0.812834	1.80985	0.686021	Rtkn	6:83135462-83156397	510	1.01784	0.00537255			ENSMUSG00000039601	-1.92845	-0.899477	-1.44417	-1.06242	Rcan2	17:43801850-44039516	512	0.00361328	1.01484	0.262711	0.536081	0.367504	0.478828
ENSMUSG00000034450	1.04091	0.611215	2.04676	1.38494	Gulo	14:65986786-66009210	508	1.01776	0.00537402			ENSMUSG00000005873	-0.869421	-1.73555	-1.00982	-1.84549	Reep5	18:34344888-34373415	511	0.00362035	1.01427	0.547366	0.300295	0.496608	0.278261
ENSMUSG00000035673	1.7923	0.799007	1.52902	0.943765	Sbno2	10:80057415-80102698	509	1.01471	0.0053831			ENSMUSG00000059895	-1.37126	-1.23487	-1.22714	-1.57257	Ptp4a3	15:73723144-73758766	510	0.00362745	1.01128	0.386553	0.424881	0.427163	0.336209
ENSMUSG00000047821	1.71159	1.20429	1.05195	1.07408	Trim16	11:62820230-62877465	513	1.01212	0.00545809			ENSMUSG00000024236	-1.2248	-0.770456	-1.31572	-2.10678	Svil	18:4920539-5119299	509	0.00363458	1.01545	0.427857	0.586232	0.401725	0.232165
ENSMUSG00000033161	1.64362	0.907014	1.55335	0.961724	Atp1a1	3:101576218-101604603	512	1.01322	0.00546875			ENSMUSG00000082536	-1.79344	-1.07626	-1.30822	-1.15895	Gm13456	2:40555751-40557116	514	0.00365759	1.0129	0.288483	0.474257	0.403819	0.447838
ENSMUSG00000033111	1.41353	1.18801	1.39091	1.0415	3830406C13Rik	14:12284208-12303231	515	1.01112	0.00549515			ENSMUSG00000019894	-1.48896	-1.79359	-1.03039	-1.09048	Slc6a15	10:103367807-103419378	513	0.00366472	1.01259	0.356269	0.288453	0.489578	0.469605
ENSMUSG00000031520	0.975515	1.11681	1.47494	1.48397	Vegfc	8:54077531-54186454	514	1.01206	0.00550584			ENSMUSG00000001300	-1.50755	-1.38082	-1.0002	-1.50435	Efnb2	8:8617433-8660773	519	0.00368015	1.0117	0.351708	0.384	0.499931	0.352489
ENSMUSG00000053175	1.19482	1.04528	1.46309	1.33544	Bcl3	7:19808461-19822770	516	1.01131	0.00554264			ENSMUSG00000069049	-1.67719	-0.935071	-1.81684	-0.881131	Eif2s3y	Y:1010542-1028847	518	0.00368726	1.01589	0.312691	0.523017	0.283842	0.542942
ENSMUSG00000047613	0.956129	1.4294	1.89149	0.760251	A430005L14Rik	4:153957236-153961925	517	1.01566	0.00555126			ENSMUSG00000026958	-1.87455	-1.21811	-1.25635	-0.962435	Dpp7	2:25352275-25356359	515	0.00368932	1.01392	0.272712	0.429845	0.418602	0.51319
ENSMUSG00000046862	0.985383	2.11632	0.701904	1.18843	Pramef8	4:143412425-143421091	518	1.01737	0.00561776			ENSMUSG00000035342	-0.975564	-1.93026	-0.503035	-2.02969	Lzts2	19:45015175-45046614	517	0.00369439	1.021	0.508541	0.262382	0.705621	0.244908
ENSMUSG00000035772	1.08653	1.67702	0.937031	1.27839	Mrps2	2:28468065-28471178	519	1.0128	0.00568401			ENSMUSG00000003380	-0.655052	-1.86979	-1.1364	-1.74913	Rabac1	7:24969749-24972728	516	0.00370155	1.01653	0.635053	0.273613	0.454893	0.297481
ENSMUSG00000078737	0.452086	2.02385	0.725792	1.73106	Gm2128	7:41155474-41158296	520	1.02526	0.00569231			ENSMUSG00000035172	-0.846866	-1.75063	-1.49999	-1.32114	Plekhh3	11:101162678-101190724	526	0.00370722	1.01356	0.555991	0.297172	0.353556	0.400219
ENSMUSG00000056310	1.66979	0.688035	1.52806	1.14045	Tyw1	5:130255618-130341563	521	1.01521	0.00577735			ENSMUSG00000015837	-1.35054	-1.1334	-1.29677	-1.59342	Sqstm1	11:50174443-50210827	523	0.00370937	1.01157	0.392145	0.45584	0.407036	0.331385
ENSMUSG00000076437	1.53087	1.19703	1.44955	0.830329	2700094K13Rik	2:84669217-84670770	522	1.01293	0.00578544			ENSMUSG00000021061	-1.9404	-1.78044	-0.510042	-1.10805	Sptb	12:76580487-76710547	525	0.00371429	1.02025	0.260544	0.291095	0.702202	0.463921
ENSMUSG00000043067	1.23958	1.66838	0.914796	1.14894	Dpy19l1	9:24341656-24503140	523	1.01282	0.00583174			ENSMUSG00000030222	-1.47214	-0.745517	-1.30467	-1.84222	Rerg	6:137054824-137170497	522	0.00371648	1.01495	0.360447	0.596454	0.404814	0.278892
ENSMUSG00000041729	1.32893	1.57655	0.681724	1.3559	Coro2b	9:62419491-62537044	524	1.01484	0.00591603			ENSMUSG00000061778	-1.77317	-1.13168	-1.5576	-0.841557	Mospd2	X:164936168-164980375	524	0.00372137	1.0149	0.292565	0.456384	0.339716	0.558041
ENSMUSG00000094856	0.231763	2.05833	0.0378852	2.40426	Gm21962	3:137671523-137672540	526	1.0604	0.00593156			ENSMUSG00000054793	-1.59595	-0.520999	-1.44291	-1.75599	Cadm4	7:24482022-24504539	521	0.00372361	1.01832	0.330804	0.696889	0.367825	0.29607
ENSMUSG00000073792	1.00548	1.2496	0.961989	1.76666	Alg6	4:99715663-99763460	525	1.01345	0.00594286			ENSMUSG00000042743	-1.35931	-1.4146	-1.22481	-1.38894	Sgtb	13:104109740-104141735	520	0.00373077	1.0111	0.389769	0.375114	0.427854	0.381845
ENSMUSG00000019944	1.41893	1.13981	1.46392	0.962744	Rhobtb1	10:69151433-69291791	528	1.01196	0.00594697			ENSMUSG00000030761	-0.982918	-1.80218	-1.45599	-1.1506	Myo7a	7:98051059-98119524	527	0.00373814	1.01293	0.505955	0.286741	0.364505	0.450438
ENSMUSG00000031075	1.11531	0.843269	1.50506	1.54889	Ano1	7:144588548-144751974	527	1.01327	0.00595825			ENSMUSG00000025056	-1.27033	-1.49458	-1.18469	-1.41533	Nr0b1	X:86191763-86195947	528	0.0038447	1.01131	0.414565	0.354884	0.439919	0.374924
ENSMUSG00000004565	1.67221	0.766354	1.56855	0.97852	Pnpla6	8:3515383-3544266	529	1.01492	0.00597353			ENSMUSG00000003271	-1.2048	-1.5689	-1.01608	-1.59359	Sult2b1	7:45729982-45759612	529	0.00389414	1.01191	0.433829	0.337065	0.494458	0.331346
ENSMUSG00000053477	0.844282	1.99178	0.788792	1.31204	Tcf4	18:69344145-69687967	530	1.01724	0.00607547			ENSMUSG00000032105	-1.08877	-1.6196	-1.02491	-1.61787	Pdzd3	9:44247311-44251464	534	0.00397004	1.01238	0.470162	0.325426	0.491441	0.325816
ENSMUSG00000037405	1.60291	0.706961	1.92236	0.746509	Icam1	9:21015959-21039036	531	1.0188	0.00617702			ENSMUSG00000048897	-1.58971	-1.19385	-1.16386	-1.33706	Zfp710	7:80024813-80092751	533	0.00397749	1.01186	0.332238	0.437135	0.446317	0.395826
ENSMUSG00000019297	1.38527	1.36462	1.04665	1.15638	Nop9	14:55745692-55758458	532	1.01152	0.00618421			ENSMUSG00000028785	-1.55756	-1.83341	-1.40732	-0.489502	Hpca	4:129105547-129122036	530	0.00398113	1.01954	0.339725	0.280601	0.377011	0.712271
ENSMUSG00000034714	1.79665	0.640309	1.35755	1.13541	Ttyh2	11:114675430-114720977	534	1.01637	0.0064794			ENSMUSG00000004267	-1.48335	-1.01354	-1.13844	-1.65948	Eno2	6:124760052-124769673	532	0.00398496	1.01274	0.357657	0.495329	0.45425	0.316553
ENSMUSG00000025400	1.30551	1.2176	1.37013	1.03129	Tac2	10:127724477-127731767	535	1.01157	0.00648598			ENSMUSG00000045664	-1.02781	-1.81648	-1.09191	-1.41535	Cdc42ep2	19:5917555-5924816	531	0.00399247	1.0128	0.490454	0.283913	0.46914	0.374919
ENSMUSG00000026443	1.09626	1.49044	1.03446	1.31417	Lrrn2	1:132880272-132940005	533	1.01219	0.00649156			ENSMUSG00000024663	-0.672859	-1.84535	-1.34725	-1.47735	Rab3il1	19:10001668-10038380	535	0.00403738	1.01592	0.627262	0.278288	0.393041	0.359148
ENSMUSG00000097172	1.18334	0.970989	1.66545	1.10875	4930444M15Rik	14:76514557-76520855	536	1.01288	0.00649254			ENSMUSG00000062611	-1.1966	-1.42277	-1.24169	-1.44614	Rps3a2	14:88122970-88123833	537	0.00404097	1.01149	0.436302	0.372995	0.422877	0.367002
ENSMUSG00000021277	0.841843	1.10715	1.73992	1.2357	Traf3	12:111159849-111267153	539	1.01418	0.00653061			ENSMUSG00000000731	-1.56604	-1.1198	-1.35974	-1.24761	Aire	10:78030021-78063622	536	0.00404851	1.01204	0.337734	0.460158	0.389653	0.421145
ENSMUSG00000034765	1.74224	1.39924	1.20922	0.535519	Dusp5	19:53529108-53542431	538	1.01797	0.00654275			ENSMUSG00000034994	-1.31557	-1.32036	-1.38077	-1.31474	Eef2	10:81176630-81182507	540	0.00405556	1.01152	0.401767	0.400435	0.384014	0.401998
ENSMUSG00000005481	1.48236	1.05394	1.49495	0.917353	Ddx39	8:83715176-83741326	537	1.01301	0.00655493			ENSMUSG00000000531	-1.03791	-1.75132	-0.800748	-1.73431	Grasp	15:101224206-101232755	539	0.00406308	1.015	0.487033	0.29703	0.574051	0.300553
ENSMUSG00000087267	0.693314	1.72685	0.0926868	2.23723	4933427J07Rik	2:128955670-128957861	540	1.04035	0.00655556			ENSMUSG00000026126	0	-1.9898	-1.8939	-1.91128	Ptpn18	1:34459745-34473775	538	0.00407063	1.09643	1	0.251774	0.269079	0.265857
ENSMUSG00000078503	0.77854	1.84131	0.421462	1.79215	Gm13225	4:145510758-145539188	541	1.0251	0.00656192			ENSMUSG00000029016	-1.24431	-1.71054	-1.098	-1.26461	Clcn6	4:148004258-148038821	541	0.00410351	1.01212	0.42211	0.305546	0.467164	0.416212
ENSMUSG00000040213	1.41841	1.38484	0.991887	1.11101	Ccbl2	3:142701050-142744910	543	1.01235	0.00657459			ENSMUSG00000028923	-1.23323	-2.21165	-0.579168	-1.31473	Necap2	4:141066511-141078357	542	0.00411439	1.01909	0.425364	0.215887	0.66935	0.402001
ENSMUSG00000054309	1.0275	1.30196	1.39013	1.18448	Cpsf3	12:21286296-21315056	542	1.01199	0.00658672			ENSMUSG00000056671	-1.54061	-1.35524	-1.50567	-0.879474	Prelid2	18:41875695-41951194	543	0.00412523	1.01395	0.34374	0.39087	0.352167	0.543566
ENSMUSG00000029484	1.04039	1.65952	1.49283	0.694249	Anxa3	5:96793384-96845968	544	1.01605	0.00667279			ENSMUSG00000058254	-0.812446	-1.38164	-1.76153	-1.35224	Tspan7	X:10485157-10596605	545	0.00420183	1.01442	0.569416	0.383782	0.294935	0.391683
ENSMUSG00000028435	1.91058	0.407589	2.2615	0.344119	Aqp3	4:41092721-41098183	545	1.03596	0.00669725			ENSMUSG00000024043	-1.0642	-1.62484	-1.19493	-1.42434	Arhgap28	17:67842712-68004120	544	0.00420956	1.01193	0.478238	0.324246	0.436808	0.37259
ENSMUSG00000052331	1.51696	1.21905	0.92884	1.22839	Ankrd44	1:54645339-54926387	546	1.01267	0.00672161			ENSMUSG00000059816	-1.29817	-0.495088	-2.17293	-1.25058	Fam159a	4:108367776-108383349	546	0.00423077	1.02073	0.406642	0.709518	0.22176	0.420279
ENSMUSG00000068856	1.31307	1.30352	1.06666	1.18874	Sf3b4	3:96162003-96177564	547	1.01183	0.00685558			ENSMUSG00000026475	-0.0668384	-1.93039	-0.493428	-2.69044	Rgs16	1:153740348-153745468	547	0.0042596	1.04421	0.954728	0.262358	0.710335	0.154916
ENSMUSG00000037134	0.937803	1.38183	1.33589	1.23521	Prmt10	8:77549396-77581338	548	1.01264	0.00686131			ENSMUSG00000030739	-1.00373	-1.12349	-1.23244	-1.9079	Myh14	7:44605802-44670843	548	0.00428832	1.01379	0.498709	0.458982	0.425597	0.26648
ENSMUSG00000000409	1.34271	0.535235	2.00439	0.999078	Lck	4:129548343-129573641	555	1.01962	0.00686486			ENSMUSG00000067203	-1.28811	-1.54791	-1.42333	-1.06328	H2-K2	17:33974785-33978788	549	0.00429872	1.01217	0.409487	0.342005	0.372851	0.478543
ENSMUSG00000022900	1.00589	1.19358	1.73	0.96893	Ildr1	16:36693977-36726804	553	1.01369	0.00687161			ENSMUSG00000058546	-1.02922	-1.6404	-1.03407	-1.59426	Rpl23a	11:78176710-78183584	552	0.00434783	1.01314	0.489975	0.320768	0.488331	0.331192
ENSMUSG00000025854	1.34958	1.7214	1.03238	0.738122	Fam20c	5:138754513-138810077	554	1.01571	0.00687726			ENSMUSG00000062785	-1.34361	-1.82526	-0.85694	-1.25864	Kcnc3	7:44590663-44604754	551	0.00435572	1.01413	0.394033	0.28219	0.552122	0.417938
ENSMUSG00000017499	1.21024	1.39085	1.06918	1.20007	Cdc6	11:98907800-98923940	552	1.01193	0.00688406			ENSMUSG00000030401	-1.59886	-1.19217	-0.992098	-1.44294	Rtn2	7:19282661-19296164	553	0.00435805	1.01311	0.330138	0.437644	0.502746	0.367817
ENSMUSG00000036932	2.16404	0.578911	1.66849	0.476439	Aifm1	X:48474943-48513563	549	1.02713	0.00688525			ENSMUSG00000005958	-1.27468	-1.51129	-0.851857	-1.65777	Ephb3	16:21204754-21223305	550	0.00436364	1.01374	0.413317	0.350797	0.554071	0.316929
ENSMUSG00000037664	1.93118	0.514813	1.54162	0.889186	Cdkn1c	7:143458349-143461050	550	1.02097	0.00689091			ENSMUSG00000073987	-0.729839	-1.35349	-1.72123	-1.4745	Ggh	4:20042051-20066750	554	0.00438628	1.01547	0.602971	0.391344	0.30329	0.359858
ENSMUSG00000081941	0.7168	1.48057	1.39286	1.26945	Gm11218	4:64856925-64858139	551	1.015	0.00689655			ENSMUSG00000046186	-1.83708	-2.07519	-1.7136	0	Cd109	9:78615545-78716253	556	0.00440647	1.09649	0.279888	0.237304	0.304898	1
ENSMUSG00000037275	1.27995	1.18336	1.11601	1.29373	Gemin5	11:58120001-58168539	556	1.0117	0.00697842			ENSMUSG00000042650	-1.54619	-1.2931	-1.33504	-1.07231	Alkbh5	11:60536380-60558512	555	0.00441441	1.01254	0.342413	0.408073	0.396381	0.475557
ENSMUSG00000020684	1.38238	0.694008	1.07472	1.71456	Rasl10b	11:83409136-83421039	560	1.01615	0.007			ENSMUSG00000063316	-0.938123	-1.67453	-1.0212	-1.64262	Rpl27	11:101442297-101445529	558	0.00442652	1.01403	0.521911	0.313268	0.492706	0.320274
ENSMUSG00000061887	0.46717	1.46105	1.05729	1.85949	Ssbp3	4:106910700-107049694	558	1.02145	0.00700717			ENSMUSG00000067235	-1.26658	-1.57102	-1.31358	-1.13011	H2-Q10	17:35470088-35474563	557	0.00443447	1.01207	0.415644	0.33657	0.402321	0.456881
ENSMUSG00000051579	0.910627	1.51422	0.576335	1.84674	Tceal8	X:136168983-136172342	559	1.0197	0.00701252			ENSMUSG00000085586	-1.68132	-1.09812	-1.55069	-0.873414	Gm11613	11:97644183-97660367	559	0.00445438	1.01526	0.311797	0.467125	0.341347	0.545854
ENSMUSG00000022174	1.57085	0.723527	1.55177	1.04044	Dad1	14:54235478-54254104	557	1.0156	0.00701975			ENSMUSG00000003436	-1.20197	-1.7025	-1.30366	-1.02726	Dll3	7:28293552-28302238	566	0.00461131	1.01324	0.434681	0.307253	0.405097	0.490641
ENSMUSG00000003559	1.22514	1.23984	1.30614	1.08512	As3mt	19:46707442-46741095	561	1.01188	0.00705882			ENSMUSG00000067288	-0.928759	-1.60365	-0.95575	-1.77772	Rps28	17:33810519-33824562	568	0.00461268	1.01469	0.52531	0.329043	0.515573	0.291644
ENSMUSG00000028851	1.60153	0.805135	1.59249	0.872823	Nudc	4:133532541-133545996	563	1.01589	0.00706927			ENSMUSG00000048249	-0.753485	-1.3736	-2.24587	-0.838932	Crebrf	17:26715649-26776635	565	0.00461947	1.01964	0.593169	0.385927	0.210827	0.559057
ENSMUSG00000036214	1.62498	1.29624	0.753292	1.17954	Znrd1as	17:36958591-36965622	564	1.01455	0.00707447			ENSMUSG00000047143	-1.7471	-0.410319	-1.58925	-1.35738	Dmrta2	4:109978052-109983687	567	0.00462081	1.02177	0.2979	0.752457	0.332344	0.39029
ENSMUSG00000038489	0.932886	1.01463	1.91278	1.02286	Polr2l	7:141471859-141475132	562	1.01537	0.00708185			ENSMUSG00000051615	-1.16388	-1.64347	-1.26317	-1.16739	Rap2a	14:120478460-120507194	564	0.00462766	1.01233	0.446311	0.320086	0.416628	0.445226
ENSMUSG00000087455	1.38071	1.11849	1.35637	0.993779	5330411J11Rik	2:59382501-59387471	565	1.01248	0.00711504			ENSMUSG00000031320	-1.40961	-1.22709	-1.34776	-1.24644	Rps4x	X:102184940-102189394	563	0.00463588	1.01199	0.376413	0.427178	0.392902	0.421487
ENSMUSG00000023991	1.15019	1.0462	1.34389	1.31442	Foxp4	17:47867132-47924645	570	1.01222	0.00714035			ENSMUSG00000021203	-0.884794	-1.26338	-0.991164	-2.12576	Otub2	12:103388681-103406350	569	0.00463972	1.016	0.541565	0.416567	0.503072	0.22913
ENSMUSG00000024620	0.943744	1.35168	1.39627	1.15078	Pdgfrb	18:61045149-61085061	571	1.01298	0.00714536			ENSMUSG00000072949	-1.33168	-1.5908	-1.07434	-1.27294	Acot1	12:84009501-84017670	562	0.00464413	1.0122	0.397305	0.331987	0.474888	0.413816
ENSMUSG00000020580	0.699335	1.84788	0.345793	1.86399	Rock2	12:16894977-16988274	569	1.0292	0.0071529			ENSMUSG00000023951	-1.73815	-1.01806	-1.05422	-1.37211	Vegfa	17:46016992-46032377	561	0.00465241	1.01408	0.299754	0.49378	0.481558	0.386326
ENSMUSG00000020576	1.34507	1.22169	1.34044	0.939698	Nbas	12:13269126-13583810	568	1.01259	0.00716549			ENSMUSG00000025504	-1.18146	-1.09467	-1.85657	-1.04882	Eps8l2	7:141338879-141365110	560	0.00466071	1.01448	0.440905	0.468243	0.276132	0.483363
ENSMUSG00000038916	1.40213	1.21937	1.2064	1.01502	Soga3	10:29143281-29199630	572	1.01227	0.00716783			ENSMUSG00000020766	-1.04232	-1.53577	-1.1113	-1.54705	Galk1	11:116008456-116012719	571	0.00474606	1.01298	0.485546	0.344895	0.462877	0.342209
ENSMUSG00000021245	1.1366	1.07456	1.47979	1.17553	Mlh3	12:85234528-85270591	566	1.01243	0.00717314			ENSMUSG00000026399	-1.76796	-0.964452	-1.60476	-0.778643	Cd55	1:130439026-130557075	570	0.00475439	1.01726	0.293624	0.512473	0.32879	0.582915
ENSMUSG00000020733	1.73947	0.619301	1.61645	0.859517	Slc9a3r1	11:115163340-115181181	567	1.01917	0.00717813			ENSMUSG00000041028	-1.22243	-1.29357	-1.36571	-1.331	Ghitm	14:37120443-37135322	572	0.00477273	1.01196	0.42856	0.40794	0.388043	0.397493
ENSMUSG00000063171	1.59386	0.94026	1.35027	0.963162	Rps4y2	6:148232429-148444389	575	1.01377	0.00718261			ENSMUSG00000033022	-1.21428	-1.74189	-1.07975	-1.177	Cdo1	18:46713204-46728342	573	0.00478185	1.01332	0.430988	0.298978	0.473111	0.44227
ENSMUSG00000047281	1.39059	1.07847	0.921172	1.43245	Sfn	4:133600555-133602168	580	1.01329	0.00718966			ENSMUSG00000054723	-1.41978	-1.37037	-1.00034	-1.40424	Vmac	17:56713931-56717699	574	0.00479094	1.01267	0.373769	0.386792	0.499882	0.377817
ENSMUSG00000031948	1.54015	1.02375	1.31086	0.96958	Kars	8:111993439-112011323	573	1.01308	0.00719023			ENSMUSG00000019528	-1.67349	-0.765569	-1.14913	-1.52891	Gyg	3:20122083-20155317	576	0.00482639	1.01584	0.313494	0.588221	0.450897	0.346539
ENSMUSG00000056608	0.941711	1.55345	0.559649	1.74752	Chd9	8:90828834-91054508	574	1.0198	0.00719512			ENSMUSG00000027712	-1.03035	-1.55088	-1.0144	-1.63316	Anxa5	3:36448924-36475843	575	0.00483478	1.01361	0.489591	0.341302	0.495034	0.322381
ENSMUSG00000031633	1.49584	0.946028	1.54204	0.867876	Slc25a4	8:46206796-46211284	578	1.01447	0.00719723			ENSMUSG00000031503	-1.37943	-1.22855	-1.42346	-1.15725	Col4a2	8:11187754-11449287	577	0.00485269	1.01248	0.384371	0.426746	0.372817	0.448366
ENSMUSG00000047485	1.2918	1.93865	0.90486	0.655949	Klhl34	X:157818434-157820369	579	1.01869	0.00720207			ENSMUSG00000038463	-1.58021	-2.12378	-0.828955	-0.561589	Olfml2b	1:170644531-170682789	578	0.00486159	1.02201	0.334433	0.229445	0.562937	0.677555
ENSMUSG00000034224	1.49649	0.835295	1.3054	1.20207	Slc38a8	8:119479601-119501698	577	1.01366	0.00720971			ENSMUSG00000025290	-1.45882	-1.05444	-1.58126	-1.06141	Rps24	14:24490680-24496146	579	0.00490501	1.01411	0.363791	0.481484	0.33419	0.479164
ENSMUSG00000002718	0.987009	1.4207	0.93662	1.4905	Cse1l	2:166906039-166946389	581	1.01392	0.0072117			ENSMUSG00000039831	-1.49514	-1.54152	-1.18269	-0.951725	Arhgap29	3:121953228-122016677	581	0.00493976	1.01398	0.354746	0.343523	0.440529	0.517014
ENSMUSG00000032776	1.24705	1.20884	1.26813	1.10647	Mctp2	7:72077831-72306595	576	1.01201	0.00722222			ENSMUSG00000047514	-1.41935	-1.24119	-1.26209	-1.22214	Tspyl1	10:34282189-34284885	580	0.00494828	1.01235	0.373881	0.423024	0.41694	0.428646
ENSMUSG00000034165	1.52258	1.01121	1.486	0.807642	Ccnd3	17:47505050-47611492	585	1.01468	0.00723077			ENSMUSG00000031839	-1.11923	-1.70883	-0.719729	-1.63437	Hsbp1	8:119344537-119348927	582	0.00494845	1.01611	0.460339	0.305908	0.607211	0.322111
ENSMUSG00000020549	1.13139	1.15885	1.35023	1.18677	Elac2	11:64979037-65164066	582	1.01214	0.00723368			ENSMUSG00000098178	-1.36605	-1.17906	-1.45869	-1.15769	Gm26924	17:39846957-39848827	583	0.00500858	1.01301	0.387952	0.441639	0.363823	0.44823
ENSMUSG00000035914	1.24778	1.49734	1.00601	1.05738	Cd276	9:58524299-58555829	586	1.01306	0.00723549			ENSMUSG00000024268	-1.2289	-1.07731	-1.52705	-1.31864	Celf4	18:25477631-25753983	584	0.00501712	1.01319	0.426643	0.473912	0.346986	0.400913
ENSMUSG00000079008	0.641037	1.84905	0.486214	1.76722	Gm14124	2:150257516-150270300	584	1.02609	0.00724315			ENSMUSG00000006445	-1.30619	-1.29478	-1.40645	-1.1486	Epha2	4:141301239-141329384	585	0.00505983	1.01261	0.404387	0.407598	0.377239	0.451063
ENSMUSG00000041124	0.93403	1.23848	1.19767	1.45672	Msantd4	9:4383534-4386861	583	1.01311	0.00725557			ENSMUSG00000037563	-0.908997	-1.6638	-0.905367	-1.70072	Rps16	7:28350651-28352696	586	0.00506826	1.01571	0.532555	0.315607	0.533897	0.307633
ENSMUSG00000081297	1.01288	NaN	NaN	1.39602	Gm12209	11:52478507-52479103	587	1.01269	0.00727428			ENSMUSG00000048349	-1.4231	-1.74321	-1.17827	-0.769738	Pou4f1	14:104463520-104467991	587	0.00507666	1.01605	0.37291	0.298704	0.441881	0.586524
ENSMUSG00000018446	1.34092	1.13481	1.15972	1.17826	C1qbp	11:70977835-70983026	588	1.01217	0.00727891			ENSMUSG00000005949	-1.16812	-1.26986	-1.42706	-1.2734	Ctns	11:73183595-73199042	590	0.00508475	1.01256	0.445001	0.4147	0.371888	0.413684
ENSMUSG00000029735	1.2788	0.799592	1.31518	1.40422	Tpk1	6:43345000-43666278	590	1.01403	0.00730508			ENSMUSG00000082280	-0.504606	-1.53279	-2.10568	-1.00221	Gm7901	8:75448693-75984503	588	0.00508503	1.02195	0.704853	0.345608	0.232342	0.499235
ENSMUSG00000008575	0.916956	1.56644	1.05252	1.26608	Nfib	4:82290172-82705750	589	1.014	0.00731749			ENSMUSG00000010755	-1.05096	-1.33137	-1.33704	-1.41671	Cars	7:143557229-143600090	589	0.00509338	1.01285	0.482647	0.397391	0.395832	0.374566
ENSMUSG00000098132	1.45399	0.874388	1.71493	0.757272	Rassf10	7:112953961-112957457	591	1.01673	0.00746193			ENSMUSG00000041841	-1.0405	-1.57565	-0.858491	-1.67964	Rpl37	15:5116612-5119140	591	0.00514382	1.01508	0.486159	0.335492	0.551529	0.312161
ENSMUSG00000021252	1.22188	1.25946	1.04246	1.23998	0610007P14Rik	12:85815447-85824550	596	1.01261	0.00746644			ENSMUSG00000099167	-1.82827	-1.34462	-1.22608	-0.628439	RP24-312G4.2	14:104462335-104463481	592	0.00523649	1.01853	0.281602	0.393758	0.427477	0.646876
ENSMUSG00000027466	1.89152	0.753005	1.35005	0.787213	Rbck1	2:152316333-152332653	595	1.01819	0.00747899			ENSMUSG00000004843	-1.0621	-1.66684	-1.48476	-0.909045	Chmp2b	16:65539132-65562697	597	0.00532663	1.01516	0.478934	0.314942	0.357308	0.532537
ENSMUSG00000075122	0.81352	2.24537	0.677766	1.02984	Cd80	16:38458932-38486933	594	1.02166	0.00749158			ENSMUSG00000076431	-1.0668	-1.40268	-0.823519	-1.82893	Sox4	13:28943047-28953713	596	0.00533557	1.01568	0.477377	0.378226	0.565062	0.281473
ENSMUSG00000060716	1.22906	1.11515	1.29151	1.16735	Plekhh1	12:79029162-79089670	592	1.01238	0.0075			ENSMUSG00000091311	-1.69576	-1.21013	-1.11497	-1.04567	Spata31d1b	13:59712283-59719289	595	0.00534454	1.0145	0.308692	0.43223	0.461701	0.48442
ENSMUSG00000021048	1.53696	1.00693	1.46387	0.789014	Mthfd1	12:76255231-76319820	593	1.01526	0.00750422			ENSMUSG00000054206	-1.47203	-0.667832	-1.58359	-1.34376	Gzmm	10:79689019-79695261	593	0.0053457	1.01692	0.360475	0.629452	0.333651	0.393992
ENSMUSG00000006057	1.43534	0.83663	1.38703	1.10941	Atp5g1	11:96068851-96075670	600	1.01411	0.00751667			ENSMUSG00000043843	-0.921737	-1.8486	-1.06366	-1.30159	Tmem145	7:25306105-25316195	594	0.00535354	1.01518	0.527873	0.277662	0.478417	0.405679
ENSMUSG00000037364	1.58408	0.855785	1.3994	0.944071	Srrt	5:137295703-137307674	598	1.01505	0.00752508			ENSMUSG00000049517	-0.97242	-1.63909	-0.810955	-1.72099	Rps23	13:90923130-90924942	598	0.00536789	1.01613	0.50965	0.321059	0.570004	0.30334
ENSMUSG00000032011	1.72018	0.860018	1.18623	1.0109	Thy1	9:44043383-44048579	599	1.01518	0.00752922			ENSMUSG00000020388	-1.27036	-1.82282	-0.636338	-1.38895	Pdlim4	11:54054927-54069014	599	0.00540902	1.01756	0.414556	0.282668	0.643344	0.381843
ENSMUSG00000024140	1.64388	0.624572	1.61088	0.908055	Epas1	17:86753906-86833410	597	1.01864	0.00753769			ENSMUSG00000038900	-1.01107	-1.54872	-1.09187	-1.48068	Rpl12	2:32876113-32964496	600	0.00543333	1.01382	0.496178	0.341813	0.469153	0.35832
ENSMUSG00000034487	1.52448	1.11889	0.976585	1.14334	Kdelc2	9:53384022-53401867	602	1.01348	0.00754153			ENSMUSG00000001227	-1.35742	-2.03984	-0.54351	-1.14967	Sema6b	17:56123084-56140343	601	0.00544093	1.02039	0.39028	0.243191	0.6861	0.450728
ENSMUSG00000057143	0.873136	1.28393	1.74433	0.868893	Trim12c	7:104244456-104353362	601	1.01618	0.00755408			ENSMUSG00000025478	-0.764204	-1.86869	-0.925619	-1.55338	Dpysl4	7:139086000-139102704	602	0.00546512	1.01734	0.588778	0.273822	0.526455	0.340711
ENSMUSG00000020196	1.14299	1.26992	1.023	1.32447	Cabin1	10:75646109-75764357	603	1.0129	0.00757877			ENSMUSG00000062116	-1.25957	-1.40116	-1.14241	-1.26693	Zfp954	7:7114689-7121445	603	0.00553897	1.01303	0.417668	0.378625	0.453002	0.415543
ENSMUSG00000093678	1.26304	1.57773	0.69167	NaN	Gm20608	7:15850313-15850716	605	1.0161	0.00760331			ENSMUSG00000026672	-1.07119	-1.48537	-1.13847	-1.38931	Optn	2:5020641-5064051	604	0.00554636	1.01335	0.475926	0.357157	0.454241	0.381747
ENSMUSG00000029386	1.20938	0.809308	1.50484	1.23298	Tctn2	5:124598748-124627738	604	1.01442	0.00761589			ENSMUSG00000068742	-0.982255	-1.53687	-1.01737	-1.5789	Cry2	2:92403645-92434043	605	0.00557025	1.01429	0.506188	0.344632	0.494016	0.334737
ENSMUSG00000030314	0.480446	1.24312	1.84605	1.15264	Atg7	6:114643096-114860614	607	1.02115	0.00766063			ENSMUSG00000022617	-0.972066	-1.28358	-1.21468	-1.60398	Chkb	15:89416404-89430868	606	0.00559406	1.014	0.509776	0.410775	0.430869	0.328968
ENSMUSG00000019813	1.04482	0.94274	1.30709	1.47484	Cep57l1	10:41718839-41809607	606	1.01382	0.00767327			ENSMUSG00000023911	-1.23806	-1.53694	-0.578982	-1.76485	Flywch2	17:23771840-23786081	612	0.00563725	1.01882	0.423942	0.344616	0.669436	0.294257
ENSMUSG00000026709	1.40776	0.820593	1.55812	0.957817	Dars2	1:161040600-161070658	608	1.01539	0.00773026			ENSMUSG00000093622	-1.89475	-1.60278	-0.229833	-1.27413	Gm20703	17:70834663-70836044	608	0.00564145	1.02754	0.26892	0.329242	0.852734	0.413474
ENSMUSG00000007646	1.39765	1.24334	0.790421	1.27728	Rad51c	11:87376644-87404954	609	1.0145	0.00781609			ENSMUSG00000027742	-1.20625	-1.57579	-1.00436	-1.31736	Cog6	3:52982122-53017223	611	0.00564648	1.01385	0.433394	0.335459	0.498491	0.401269
ENSMUSG00000056665	1.67636	0.703291	1.75527	0.602086	Them6	15:74721233-74724373	610	1.02177	0.00781967			ENSMUSG00000035235	-1.49119	-1.207	-1.09508	-1.26652	Trim13	14:61598225-61682373	607	0.00565074	1.01358	0.355719	0.433168	0.46811	0.415661
ENSMUSG00000068114	1.77745	0.748039	1.3849	0.822101	Ccdc134	15:82127921-82142200	611	1.01795	0.00788871			ENSMUSG00000049604	-1.18325	-0.593371	-1.43175	-1.81711	Hoxb13	11:96194315-96197447	610	0.00565574	1.0188	0.440358	0.662792	0.370681	0.283789
ENSMUSG00000008398	1.18295	1.4199	1.28266	0.839436	Elk3	10:93247413-93311135	612	1.01413	0.0079085			ENSMUSG00000034789	-0.932061	-1.56541	-0.72303	-1.90493	Rab24	13:55319222-55321980	609	0.00566502	1.01782	0.524109	0.337882	0.605824	0.267029
ENSMUSG00000049764	0.962529	1.49732	0.610772	1.63349	Zfp280b	10:76032653-76043234	620	1.01909	0.00791935			ENSMUSG00000020583	-1.47081	-0.42646	-1.77453	-1.28703	Matn3	12:8947928-8972028	613	0.00577488	1.02206	0.36078	0.744085	0.29229	0.409794
ENSMUSG00000020375	2.14362	0.764971	1.49607	0.321473	Rufy1	11:50389285-50431125	618	1.02888	0.0079288			ENSMUSG00000046854	-2.114	-0.956219	-1.14277	-0.689201	Pip5kl1	2:32574183-32583782	614	0.00578176	1.02049	0.231006	0.515406	0.452889	0.620197
ENSMUSG00000097769	1.15236	1.11602	1.15464	1.28998	Snhg4	18:35553409-35558316	619	1.01285	0.00793215			ENSMUSG00000047675	-1.29331	-1.23959	-1.18037	-1.33151	Rps8	4:117153826-117156243	615	0.00578862	1.01322	0.408014	0.423493	0.441238	0.397352
ENSMUSG00000033216	1.00384	1.14241	1.43898	1.16024	Eefsec	6:88257333-88446539	617	1.01343	0.00794165			ENSMUSG00000007891	-0.866477	-1.5721	-1.0992	-1.54395	Ctsd	7:142325836-142388038	616	0.00587662	1.01521	0.548485	0.336318	0.466775	0.342945
ENSMUSG00000070319	1.50728	0.818057	1.51604	0.90079	Eif3g	9:20894351-20898600	615	1.01592	0.00795122			ENSMUSG00000038572	-1.74627	-0.994437	-0.929918	-1.3001	Bpifb5	2:154223741-154240902	623	0.00592295	1.01616	0.298071	0.501932	0.524888	0.406098
ENSMUSG00000090025	NaN	1.0858	1.03934	1.41964	Gm16088	1:3054232-3054733	616	1.01332	0.00795455			ENSMUSG00000041959	-0.802975	-1.44396	-1.31716	-1.48168	S100a10	3:93555079-93564643	621	0.00592593	1.01539	0.573166	0.367557	0.401324	0.358072
ENSMUSG00000002233	1.36322	1.00605	1.70229	0.655231	Rhoc	3:104789010-104794459	613	1.0175	0.00796085			ENSMUSG00000039782	-1.43372	-0.896256	-1.65288	-1.01642	Cpeb2	5:43233462-43289724	617	0.00593193	1.01618	0.370175	0.537279	0.318005	0.494342
ENSMUSG00000024982	1.1053	1.25964	1.14945	1.20019	Zdhhc6	19:55298300-55316032	614	1.01277	0.00796417			ENSMUSG00000040563	-0.87883	-1.48635	-1.37961	-1.31863	BC018242	9:21937032-21948900	622	0.00593248	1.01458	0.543808	0.356914	0.384323	0.400915
ENSMUSG00000058809	0.655803	1.63711	0.941191	1.42549	Gm12141	11:41498736-41500901	629	1.01837	0.00802862			ENSMUSG00000038352	-0.943301	-1.40443	-1.19765	-1.46992	Arl5c	11:97989577-97996181	620	0.00593548	1.01419	0.520042	0.377767	0.435985	0.361002
ENSMUSG00000028820	0.993624	1.32194	1.07239	1.31878	Sfpq	4:127021323-127061152	630	1.01363	0.00803175			ENSMUSG00000081640	-0.3906	-1.60909	-0.655118	-2.40425	Rplp0-ps1	3:93273540-93293691	618	0.00593851	1.02872	0.762812	0.327805	0.635024	0.188907
ENSMUSG00000000127	1.21341	1.01746	1.55366	0.92431	Fer	17:63896017-64139494	627	1.01432	0.00803828			ENSMUSG00000022325	-1.31728	-1.20658	-1.38574	-1.11479	Pop1	15:34495303-34530648	619	0.00594507	1.01387	0.401291	0.433295	0.382693	0.461758
ENSMUSG00000042677	1.03404	1.50023	0.609138	1.55207	Zc3h12a	4:125118422-125127840	622	1.01827	0.00803859			ENSMUSG00000021278	-0.777311	-1.71996	-1.0082	-1.53845	Amn	12:111271110-111276426	627	0.00601276	1.01684	0.583453	0.303557	0.497166	0.344255
ENSMUSG00000046230	0.253255	1.66438	0.818674	1.85269	Vps13a	19:16616762-16781103	628	1.03093	0.0080414			ENSMUSG00000035697	-1.13291	-1.29185	-0.892565	-1.67341	Hmha1	10:80016652-80031472	625	0.006016	1.01513	0.455995	0.408427	0.538656	0.313511
ENSMUSG00000031951	0.906128	1.10208	1.35535	1.3474	Tmem231	8:111912017-111933791	625	1.01405	0.008048			ENSMUSG00000045064	-1.05043	-1.82074	-0.950478	-1.19506	Zc2hc1c	12:85288590-85299358	628	0.00601911	1.01563	0.482824	0.283076	0.517461	0.436768
ENSMUSG00000038930	1.49674	0.237683	2.08119	0.876476	Rccd1	7:80316595-80324454	626	1.03033	0.00805112			ENSMUSG00000037032	-0.948528	-1.24804	-1.25456	-1.54873	Apbb1	7:105558485-105574402	626	0.00602236	1.01432	0.518161	0.42102	0.419121	0.341811
ENSMUSG00000058715	NaN	1.17756	NaN	NaN	Fcer1g	1:171229571-171234365	621	1.01274	0.00805153			ENSMUSG00000039001	-0.981786	-1.5838	-0.892222	-1.58089	Rps21	2:180257376-180258445	624	0.00602564	1.01561	0.506353	0.333602	0.538784	0.334276
ENSMUSG00000097994	0.302484	0.77323	1.70541	1.86346	Gm26982	6:113714970-113719880	624	1.02966	0.0080609			ENSMUSG00000026502	-1.3304	-1.14957	-1.16598	-1.33674	Desi2	1:178187416-178252598	629	0.00608903	1.01377	0.397658	0.45076	0.445661	0.395914
ENSMUSG00000028854	1.50604	0.910654	1.41125	0.873835	Slc9a1	4:133369705-133423702	636	1.0155	0.00806604			ENSMUSG00000091337	-1.58787	-0.950904	-1.53941	-0.847563	Eid1	2:125627446-125724148	630	0.00614286	1.01724	0.332662	0.517308	0.344026	0.555723
ENSMUSG00000036721	1.1083	1.23501	0.603387	1.72559	Zscan12	13:21362826-21369824	631	1.01861	0.00806656			ENSMUSG00000042198	-1.46903	-0.962648	-1.56287	-0.950991	Chchd7	4:3938887-3951046	631	0.00627575	1.01624	0.361225	0.513114	0.338477	0.517277
ENSMUSG00000030034	1.74871	0.823656	1.4634	0.655904	Ino80b	6:83121764-83125431	632	1.01935	0.00806962			ENSMUSG00000049932	-1.00051	-1.65046	-0.783628	-1.57173	H2afx	9:44334714-44336071	632	0.00631329	1.01658	0.499823	0.318539	0.580904	0.336405
ENSMUSG00000025225	1.69745	0.637905	1.76665	0.560502	Nfkb2	19:46304736-46327156	643	1.02392	0.00807154			ENSMUSG00000060275	-1.29379	-1.20236	-1.45987	-1.01592	Nrg2	18:36017706-36197380	633	0.00638231	1.01453	0.407878	0.434564	0.363526	0.494513
ENSMUSG00000097055	1.14975	1.36633	1.03741	1.1299	Gm4419	12:21417910-21419803	633	1.01337	0.00807267			ENSMUSG00000050732	-1.32102	-1.37324	-0.719126	-1.56494	Vamp8	6:72385222-72390703	634	0.00638801	1.0165	0.400252	0.386023	0.607465	0.337992
ENSMUSG00000006373	1.14016	1.45338	1.29296	0.812472	Pgrmc1	X:36598205-36606079	623	1.01463	0.00807384			ENSMUSG00000086228	-1.06936	-2.27733	-0.706448	-0.939802	Gm514	9:65361059-65380377	635	0.00648819	1.02047	0.47653	0.206279	0.612827	0.521304
ENSMUSG00000002228	1.23082	1.00117	1.26361	1.19297	Ppm1j	3:104767405-104786018	635	1.01319	0.00807874			ENSMUSG00000053332	-1.03587	-1.20123	-1.00472	-1.7256	Gas5	1:161008793-161038539	636	0.00650943	1.01532	0.487722	0.434904	0.498367	0.302373
ENSMUSG00000070495	0.562946	1.77327	0.71533	1.56523	Ctcfl	2:173093608-173133204	641	1.02296	0.00808112			ENSMUSG00000046312	-0.990235	-1.53615	-1.14379	-1.31739	AI464131	4:41495603-41503076	639	0.00654147	1.01434	0.503396	0.344804	0.452569	0.40126
ENSMUSG00000030189	1.43913	1.00771	1.32555	0.918272	Ybx3	6:131364857-131388450	642	1.01424	0.00808411			ENSMUSG00000021668	-1.3905	-0.735564	-1.66635	-1.11853	Polk	13:96480688-96542485	638	0.00655172	1.01753	0.381433	0.600583	0.315049	0.460563
ENSMUSG00000046791	0.716938	0.889107	1.19651	1.89363	2410016O06Rik	12:83950607-83952953	634	1.01893	0.00809148			ENSMUSG00000045284	-1.36096	-0.903338	-1.66534	-1.00827	Dcaf12l1	X:44786569-44790197	637	0.00656201	1.01663	0.389323	0.534648	0.31527	0.497142
ENSMUSG00000033847	0.94471	1.24265	0.788883	1.69296	Pla2g4c	7:13324654-13360672	640	1.01671	0.00809375			ENSMUSG00000021846	-1.55829	-0.8901	-1.92592	-0.458836	Peli2	14:48120868-48260883	640	0.00659375	1.0247	0.339553	0.539577	0.263172	0.727573
ENSMUSG00000019851	1.32013	0.931942	1.66313	0.769244	Perp	10:18845070-18857073	638	1.01652	0.00810345			ENSMUSG00000036432	-1.02492	-1.09223	-1.11494	-1.69762	Siah2	3:58674937-58692400	643	0.00664075	1.01537	0.491438	0.469036	0.46171	0.308294
ENSMUSG00000038014	0.673604	1.57425	0.768063	1.6258	Fam120a	13:48879218-48968017	644	1.01999	0.00810559			ENSMUSG00000098789	-0.906755	-1.93935	-0.515789	-1.5998	Jmjd7	2:120027482-120043033	641	0.00664587	1.02241	0.533383	0.260734	0.69941	0.329923
ENSMUSG00000055900	0.988731	1.22391	1.19598	1.27787	Tmem69	4:116551632-116555936	639	1.01353	0.00810642			ENSMUSG00000020698	-2.24067	-0.362489	-0.926452	-1.271	Cct6b	11:82719249-82764321	642	0.00665109	1.02708	0.211588	0.777821	0.526151	0.414372
ENSMUSG00000020280	1.06474	1.38808	1.07387	1.16039	Pus10	11:23646478-23732876	637	1.01356	0.00811617			ENSMUSG00000059263	-1.39853	-1.15948	-1.18174	-1.17045	Usp47	7:112023505-112111386	645	0.00666667	1.01424	0.379315	0.447674	0.44082	0.444283
ENSMUSG00000039347	1.11973	1.02457	1.60865	0.926115	Atp6v0e2	6:48537568-48541798	645	1.01497	0.00818605			ENSMUSG00000072829	-1.53674	-0.93015	-1.1088	-1.32383	Gm7292	6:117716472-117717467	646	0.00667183	1.01555	0.344663	0.524804	0.46368	0.399473
ENSMUSG00000021929	0.588231	1.6908	0.554683	1.74787	Kpna3	14:61365185-61439947	646	1.02571	0.00820433			ENSMUSG00000047921	-1.16747	-1.41043	-1.46433	-0.892033	Trappc9	15:72589620-73061204	644	0.00667702	1.01566	0.445201	0.3762	0.362404	0.538854
ENSMUSG00000031758	1.05478	1.3013	1.08621	1.21287	Cdyl2	8:116568723-116732991	647	1.0135	0.00820711			ENSMUSG00000034917	-0.942721	-1.41413	-1.36047	-1.23136	Tjp3	10:81268171-81291267	647	0.00669243	1.01461	0.520251	0.375236	0.389455	0.425916
ENSMUSG00000031647	1.18038	1.00901	0.809297	1.65757	Mfap3l	8:60632826-60676729	648	1.01621	0.00822531			ENSMUSG00000066278	-1.26964	-1.53495	-0.564464	-1.61971	Vps37b	5:124004640-124032260	648	0.00677469	1.01935	0.414763	0.345091	0.676207	0.325401
ENSMUSG00000010592	0.748804	1.10462	0.578165	2.19023	Dazl	17:50279393-50293599	649	1.02427	0.00825886			ENSMUSG00000060376	-1.03428	-1.41266	-1.00691	-1.4818	Bckdha	7:25629851-25658761	649	0.00677966	1.01471	0.488259	0.375618	0.497611	0.358042
ENSMUSG00000026427	1.24632	1.04875	1.13695	1.21395	Eif2d	1:131153180-131245258	650	1.01335	0.00827692			ENSMUSG00000024098	-1.52004	-1.017	-1.4493	-0.892963	Twsg1	17:65923065-65951187	652	0.00693252	1.01666	0.348676	0.494143	0.366199	0.538507
ENSMUSG00000045160	1.08578	1.20954	1.21604	1.14868	Bola3	6:83349146-83360136	651	1.01324	0.00827957			ENSMUSG00000054000	-1.00884	-1.63217	-1.48396	-0.816453	Tusc1	4:93334147-93335511	650	0.00693846	1.01697	0.496946	0.322603	0.357506	0.567836
ENSMUSG00000068959	0.821407	1.64481	0.915633	1.2453	Zfp619	7:39517765-39540420	652	1.01679	0.00828221			ENSMUSG00000029470	-1.6915	-1.6855	-0.746033	-0.748254	P2rx4	5:122707583-122729738	651	0.00694316	1.0202	0.309605	0.310895	0.596241	0.595324
ENSMUSG00000049073	1.65216	0.480702	1.51928	0.992248	Olfr985	9:40126923-40128039	653	1.02134	0.00830015			ENSMUSG00000022280	-1.50569	-0.980206	-1.30578	-1.08353	Rnf19a	15:36239933-36283147	655	0.00694656	1.01579	0.352162	0.506907	0.404502	0.471873
ENSMUSG00000072964	1.06215	1.18957	0.827317	1.57679	Bhlhb9	X:135885850-135891081	654	1.01568	0.00831804			ENSMUSG00000061111	-1.00384	-1.37796	-1.13602	-1.38639	Fam195b	11:120542887-120549727	653	0.00695253	1.01445	0.498671	0.384762	0.455013	0.382521
ENSMUSG00000001039	1.58949	0.703293	1.2155	1.14375	B9d1	11:61505143-61512931	656	1.01663	0.00832317			ENSMUSG00000022816	-0.869822	-1.59315	-1.24901	-1.22299	Fstl1	16:37776872-37836514	654	0.00695719	1.01574	0.547214	0.331447	0.420737	0.428394
ENSMUSG00000031917	1.11705	1.32569	1.19392	1.00041	Nip7	8:107056876-107060926	655	1.01371	0.00833588			ENSMUSG00000047115	-1.39401	-0.877906	-1.02237	-1.57382	Fam221a	6:49367738-49389905	656	0.00699695	1.0164	0.380506	0.544157	0.492307	0.335918
ENSMUSG00000044147	0.985362	1.2385	1.18085	1.23332	Arf6	12:69371834-69375979	657	1.01379	0.00834094			ENSMUSG00000029231	-1.91101	-0.615004	-1.22705	-1.01285	Pdgfra	5:75152290-75198204	658	0.00702128	1.02105	0.265906	0.652928	0.42719	0.495566
ENSMUSG00000031949	1.25388	0.922371	1.13077	1.33177	Adat1	8:111966907-111992302	658	1.01416	0.00837386			ENSMUSG00000030654	-1.37516	-1.1392	-1.30305	-1.06305	Arl6ip1	7:118118890-118129625	657	0.00703196	1.01482	0.38551	0.454011	0.405269	0.478619
ENSMUSG00000011179	1.2888	1.07672	1.29703	0.961446	Odc1	12:17544872-17551502	659	1.01395	0.0085129			ENSMUSG00000026880	-1.29991	-0.661776	-1.21111	-1.66133	Stom	2:35313985-35336976	659	0.00707132	1.01827	0.406152	0.6321	0.431936	0.316148
ENSMUSG00000031657	0.956615	1.35159	1.07336	1.24062	Heatr3	8:88137854-88172027	660	1.01426	0.00851515			ENSMUSG00000021306	-1.30498	-1.36622	-0.849613	-1.36973	Gpr137b	13:13357622-13393624	661	0.00709531	1.0155	0.404727	0.387906	0.554934	0.386964
ENSMUSG00000020357	1.38852	1.46169	0.847961	0.90844	Flt4	11:49609262-49652739	661	1.01594	0.0085174			ENSMUSG00000059842	-0.862146	-1.63057	-0.906	-1.54304	Zfp341	2:154612936-154646821	660	0.00710606	1.0169	0.550134	0.322961	0.533663	0.343162
ENSMUSG00000016757	1.32668	0.911318	1.37747	0.996976	Ttll12	15:83575118-83595157	662	1.01476	0.00859517			ENSMUSG00000055447	-1.56435	-0.311948	-2.04314	-0.7973	Cd47	16:49855617-49915010	663	0.0071644	1.02956	0.33813	0.805553	0.242635	0.575425
ENSMUSG00000018697	1.06973	1.05638	1.17109	1.33149	Aatf	11:84422854-84513522	663	1.01387	0.00865762			ENSMUSG00000029413	-1.60727	-1.21256	-0.826722	-1.20351	Naaa	5:92257658-92278170	662	0.00717523	1.01661	0.328219	0.431502	0.563809	0.434218
ENSMUSG00000030779	0.890334	1.66862	0.804359	1.21257	Rbbp6	7:122965685-123002557	664	1.01742	0.00865964			ENSMUSG00000033781	-1.47117	-1.40011	-1.35039	-0.630218	Asb13	13:3634031-3651774	664	0.00722892	1.01872	0.36069	0.3789	0.392186	0.646079
ENSMUSG00000058013	1.03026	1.04945	1.30695	1.227	2011-09-01	5:93093456-93174958	665	1.01398	0.00867669			ENSMUSG00000063200	-1.3229	-1.29396	-1.21765	-1.02764	Nol7	13:43398375-43480973	665	0.00733835	1.01479	0.399731	0.40783	0.429983	0.490512
ENSMUSG00000035208	1.12911	1.76385	0	2.03032	Slfn8	11:83002157-83020810	666	1.10978	0.00872372			ENSMUSG00000025902	-2.07311	-0.726496	-1.14642	-0.793787	Sox17	1:4490927-4496413	667	0.0073913	1.02211	0.237647	0.60437	0.451745	0.576828
ENSMUSG00000039577	1.23029	0.794117	1.62545	0.949771	Nphp4	4:152390741-152563183	667	1.01658	0.00872564			ENSMUSG00000040811	-0.877933	-1.42661	-0.815634	-1.77943	Eml2	7:19176420-19206482	666	0.0074024	1.01785	0.544146	0.372004	0.568159	0.291298
ENSMUSG00000052384	0.73379	1.8052	1.43095	0.574431	Nrros	16:32142784-32165594	671	1.02256	0.00880775			ENSMUSG00000073411	-1.26527	-1.51813	-1.08467	-1.02866	H2-D1	17:35262729-35267499	668	0.00744012	1.01529	0.416022	0.349138	0.4715	0.490165
ENSMUSG00000051586	1.20885	1.00148	1.18321	1.20483	Mical3	6:120931706-121003153	672	1.01384	0.00880952			ENSMUSG00000032294	-1.10585	-1.26564	-1.18386	-1.28325	Pkm	9:59656367-59679375	669	0.00754858	1.0144	0.464629	0.415915	0.440172	0.410869
ENSMUSG00000010554	1.15753	1.12531	1.1955	1.11958	Mettl16	11:74770829-74828525	673	1.01361	0.00881129			ENSMUSG00000018566	-1.23055	-1.85241	-0.541507	-1.24707	Slc2a4	11:69942538-69948188	673	0.00757801	1.02102	0.426155	0.276929	0.687053	0.421303
ENSMUSG00000033809	1.50365	0.617129	1.16217	1.31992	Alg3	16:20605450-20610768	669	1.018	0.00881913			ENSMUSG00000028383	-0.923137	-1.24107	-1.42239	-1.30579	Hsdl2	4:59581562-59618689	671	0.00758569	1.01542	0.527361	0.423059	0.373094	0.4045
ENSMUSG00000002006	1.23542	0.997082	1.23105	1.1401	Pdzd4	X:73793358-73824969	670	1.0139	0.0088209			ENSMUSG00000027660	-1.63859	-0.577977	-1.74967	-0.783314	Skil	3:31095057-31122577	672	0.00758929	1.02321	0.32117	0.669902	0.29737	0.581031
ENSMUSG00000054752	0.902245	1.4671	0.312765	1.85934	Fsd1l	4:53631470-53707009	668	1.02804	0.00883234			ENSMUSG00000054843	-1.45574	-1.57832	-1.19952	-0.598598	Atrnl1	19:57611033-58133338	670	0.00759701	1.01941	0.364568	0.334872	0.43542	0.660395
ENSMUSG00000068299	1.50235	0.955648	1.19309	0.953787	1700019G17Rik	6:85899050-85904884	674	1.01516	0.00897626			ENSMUSG00000046658	-1.39675	-1.07789	-0.77065	-1.57899	Zfp316	5:143249696-143270022	674	0.00767062	1.01708	0.379784	0.473721	0.586153	0.334716
ENSMUSG00000044952	1.33364	1.22214	0.941541	1.07588	Kctd21	7:97332326-97350213	675	1.01439	0.00897778			ENSMUSG00000020460	-1.045	-1.33839	-1.06892	-1.40613	Rps27a	11:29545845-29578367	675	0.0077037	1.01497	0.484645	0.395462	0.476676	0.377322
ENSMUSG00000024069	1.45513	0.991688	0.778729	1.34981	Slc30a6	17:74395607-74424229	676	1.01634	0.00899408			ENSMUSG00000038486	-0.710932	-1.87714	-1.35745	-0.909844	Sv2a	3:96181150-96195521	676	0.00775148	1.0198	0.610925	0.272223	0.390271	0.532243
ENSMUSG00000032740	0.884898	1.58044	0.922459	1.18596	Ccdc88a	11:29373657-29510808	677	1.01639	0.00899557			ENSMUSG00000081406	-1.62186	-0.516644	-1.92538	-0.641505	Rps6-ps4	2:75191033-75191854	677	0.00778434	1.02655	0.324916	0.698996	0.263271	0.641044
ENSMUSG00000031642	0.916498	1.03845	1.19569	1.43231	Sh3rf1	8:61224170-61396072	678	1.01531	0.0090708			ENSMUSG00000026048	-1.17607	-1.23123	-0.933145	-1.48575	Ercc5	1:44147846-44181260	679	0.00790869	1.01553	0.442555	0.425954	0.523715	0.357063
ENSMUSG00000027076	1.03667	0.906133	1.15771	1.49124	Timm10	2:84826996-84830213	680	1.01552	0.00913235			ENSMUSG00000015202	-1.08477	-1.32816	-1.30651	-1.10225	Cnksr3	10:7119062-7212237	678	0.00792035	1.01503	0.471467	0.398276	0.404298	0.465789
ENSMUSG00000026479	1.1259	1.31389	1.28153	0.850105	Lamc2	1:153122755-153186447	681	1.0151	0.00913363			ENSMUSG00000048485	-1.13892	-1.43222	-1.12584	-1.12144	Zbtb8b	4:129425764-129440853	680	0.00792647	1.01505	0.454099	0.37056	0.458235	0.459635
ENSMUSG00000003135	0.970016	1.50337	1.00825	1.08048	Cnot11	1:39534991-39546881	682	1.01555	0.0091349			ENSMUSG00000021250	-1.09476	-1.73281	-0.758071	-1.23862	Fos	12:85473889-85477273	683	0.00795022	1.0174	0.468214	0.300865	0.591286	0.423778
ENSMUSG00000025857	1.36704	1.02263	1.32308	0.863686	Heatr2	5:139017305-139186510	679	1.01534	0.0091458			ENSMUSG00000025508	-0.920874	-1.2995	-1.00363	-1.62164	Rplp2	7:141447369-141451585	681	0.00795888	1.01637	0.528189	0.406267	0.498744	0.324966
ENSMUSG00000024231	0.525494	1.61148	0.875467	1.50041	Cul2	18:3382987-3436377	683	1.022	0.00920937			ENSMUSG00000043279	-1.14807	-0.86559	-1.75761	-1.01118	Trim56	5:137105643-137116209	682	0.00796188	1.018	0.451228	0.548822	0.295738	0.49614
ENSMUSG00000028636	1.36977	1.26868	0.573514	1.31923	Ppcs	4:119418529-119422420	684	1.01872	0.00922515			ENSMUSG00000025278	-1.46132	-0.876623	-1.63312	-0.808159	Flnb	14:7817956-7951588	684	0.00798246	1.01904	0.363161	0.544641	0.32239	0.57111
ENSMUSG00000020100	1.00339	1.36155	0.808722	1.37796	Slc29a3	10:60712071-60752794	685	1.01626	0.00922628			ENSMUSG00000030589	-0.780222	-1.18366	-1.74202	-1.11943	Rasgrp4	7:29134853-29156920	685	0.0080146	1.01814	0.582277	0.440233	0.298951	0.460276
ENSMUSG00000005103	1.15485	1.25852	1.04459	1.07946	Wdr1	5:38526813-38561666	686	1.01421	0.00938776			ENSMUSG00000019853	-1.1349	-1.78925	-1.03873	-0.848858	Hebp2	10:18540122-18546076	686	0.00801749	1.01761	0.455366	0.289322	0.486756	0.555224
ENSMUSG00000052560	0.43524	1.28316	0.79441	1.96134	Cpne8	15:90487481-90679432	688	1.02652	0.00953488			ENSMUSG00000029162	-0.594649	-1.84115	-0.833011	-1.55466	Khk	5:30921555-30931246	689	0.00802612	1.02171	0.662206	0.279099	0.561356	0.340409
ENSMUSG00000074909	1.0295	1.47161	0.630596	1.38178	Ranbp6	19:29808107-29812974	687	1.01866	0.00954876			ENSMUSG00000026080	-1.08809	-1.22855	-0.996609	-1.49855	Chst10	1:38863876-38898160	690	0.00802899	1.01558	0.470384	0.426746	0.501177	0.353909
ENSMUSG00000018727	1.48877	0.511638	1.86592	0.671509	Cpsf4l	11:113698171-113710017	689	1.02499	0.00965167			ENSMUSG00000029168	-1.23461	-1.55433	-0.926505	-1.12847	Dpysl5	5:30711563-30799375	687	0.00803493	1.01587	0.424957	0.340487	0.526131	0.457401
ENSMUSG00000026603	1.5671	0.736262	1.22943	1.00301	Smyd2	1:189880491-189922363	692	1.01731	0.00969653			ENSMUSG00000063317	-1.36184	-0.659463	-1.78631	-0.936306	Usp31	7:121642020-121708011	688	0.00803779	1.02057	0.389086	0.633114	0.289913	0.522569
ENSMUSG00000074925	1.33921	0.709222	1.56051	0.92033	Ptar1	19:23687399-23721129	690	1.01808	0.00971014			ENSMUSG00000039384	-1.46113	-1.33343	-1.04626	-0.962736	Dusp10	1:184013301-184075636	691	0.00806078	1.01621	0.363209	0.396824	0.484222	0.513083
ENSMUSG00000008348	1.38606	1.16686	0.856717	1.11112	Ubc	5:125385964-125390554	691	1.01547	0.00971056			ENSMUSG00000023031	-1.37358	-1.06448	-1.48343	-0.861033	Cela1	15:100674424-100687920	692	0.00810694	1.01713	0.385932	0.478145	0.357638	0.550558
ENSMUSG00000024659	1.18849	1.38339	1.37493	0.547787	Anxa1	19:20373427-20390944	693	1.01932	0.00976912			ENSMUSG00000056737	-0.770412	-1.84025	-1.02793	-1.18241	Capg	6:72544390-72562983	693	0.00815296	1.01859	0.58625	0.279273	0.490413	0.440615
ENSMUSG00000010048	1.57044	0.561574	1.45595	0.934801	Ifrd2	9:107587717-107593038	694	1.02033	0.00976945			ENSMUSG00000026773	-1.13898	-0.963161	-1.35976	-1.31519	Pfkfb3	2:11471429-11502101	694	0.00819885	1.01582	0.454081	0.512932	0.389647	0.401873
ENSMUSG00000027067	1.13179	1.11565	1.28695	0.999449	Ssrp1	2:84998582-85047109	695	1.01445	0.00978417			ENSMUSG00000021638	-0.814056	-1.09985	-1.551	-1.34037	Ocln	13:100496506-100552718	695	0.00820144	1.01719	0.568781	0.466565	0.341273	0.394919
ENSMUSG00000023923	0.969502	1.66018	0.815709	1.05895	Tbc1d5	17:50733126-51179349	696	1.01768	0.00978448			ENSMUSG00000021665	-1.06693	-1.24611	-1.12583	-1.35116	Hexb	13:97137936-97198357	696	0.00826149	1.01524	0.477334	0.421583	0.458238	0.391977
ENSMUSG00000020988	0.823988	1.58437	1.123	0.981239	L2hgdh	12:69690435-69724874	697	1.01702	0.00981349			ENSMUSG00000049659	-1.5437	-0.656516	-1.53959	-0.976812	Aftph	11:20685083-20741589	697	0.00827834	1.02002	0.343005	0.634408	0.343983	0.508101
ENSMUSG00000022218	1.47956	0.958766	1.55699	0.510183	Tgm1	14:55700008-55713492	698	1.02118	0.00987106			ENSMUSG00000045176	-0.592616	-1.44792	-0.858426	-1.91244	2310047M10Rik	11:69057717-69061576	698	0.00832378	1.02179	0.663139	0.36655	0.551554	0.265643
ENSMUSG00000049872	1.25905	0.461848	2.14483	0.682178	Fam26e	10:34037596-34109813	699	1.02729	0.00987124			ENSMUSG00000029769	-0.878458	-1.74837	-0.594707	-1.59922	Ccdc136	6:29396308-29426994	699	0.00834049	1.02158	0.543949	0.297638	0.662179	0.330055
ENSMUSG00000067702	1.3934	1.05513	1.3206	0.741402	Tuba3a	6:125278273-125286042	700	1.01666	0.0100571			ENSMUSG00000059970	-1.20541	-1.45598	-0.0994118	-2.00173	Hspa2	12:76404175-76406934	700	0.00837143	1.03364	0.433646	0.364507	0.933413	0.2497
ENSMUSG00000097648	1.31319	1.12687	0.817163	1.23367	9330185C12Rik	1:113891384-113964134	702	1.01587	0.010114			ENSMUSG00000020523	-1.74997	-0.883857	-1.61509	-0.378424	Fam114a2	11:57482992-57518617	702	0.00853276	1.02663	0.297308	0.541917	0.326445	0.769277
ENSMUSG00000081534	1.33872	0.790685	1.47962	0.905013	Slc48a1	15:97784354-97844502	701	1.01721	0.0101284			ENSMUSG00000079311	-1.25648	-0.207792	-2.06896	-1.08868	Gm3222	17:14709065-14710055	701	0.00854494	1.03115	0.418564	0.865861	0.238331	0.470191
ENSMUSG00000001622	NaN	1.23698	0.994612	1.1442	Csn3	5:87925578-87932665	705	1.01479	0.0101986			ENSMUSG00000032527	-0.833507	-1.70418	-0.826289	-1.43762	Pccb	9:100982031-101034898	703	0.0085633	1.01866	0.561163	0.306896	0.563978	0.369176
ENSMUSG00000097287	1.69157	1.65203	1.52722	0	D130017N08Rik	5:143758324-143767130	704	1.10961	0.0102131			ENSMUSG00000020715	-1.5173	-1.28467	-0.539474	-1.42254	Ern1	11:106394649-106487852	704	0.00859375	1.02081	0.349339	0.410465	0.688022	0.373055
ENSMUSG00000046603	0.718191	1.65527	1.37007	0.721946	Tcaim	9:122805538-122836334	703	1.02049	0.0102134			ENSMUSG00000097814	-1.52423	-1.27322	-1.04774	-0.891831	Gm5101	1:96872220-96881230	705	0.00859574	1.01705	0.347665	0.413735	0.483725	0.53893
ENSMUSG00000028524	1.5521	1.03128	0.779699	1.12169	Sgip1	4:102741296-103011965	706	1.01705	0.0102833			ENSMUSG00000031410	-1.07223	-1.09101	-1.28329	-1.28214	Nxf7	X:135579554-135598777	706	0.00882436	1.01576	0.475583	0.469433	0.410857	0.411185
ENSMUSG00000015189	0.972075	0.950082	1.33603	1.24832	Casd1	6:4600839-4643381	707	1.01563	0.0103112			ENSMUSG00000061079	-0.77067	-1.73321	-0.749977	-1.52154	Zfp143	7:110061701-110095392	708	0.00885593	1.01996	0.586145	0.300782	0.594613	0.348314
ENSMUSG00000024537	0.797065	1.20251	1.41652	1.06586	Psmg2	18:67641598-67654162	710	1.0165	0.0103521			ENSMUSG00000096768	-1.38223	-0.98993	-1.2251	-1.1097	Erdr1	Y:90784737-90816464	707	0.00886846	1.01629	0.383625	0.503502	0.427768	0.46339
ENSMUSG00000037523	1.52025	1.03348	1.15933	0.776051	Mavs	2:131234062-131248025	709	1.01684	0.0103526			ENSMUSG00000042401	-0.687577	-1.81717	-0.645113	-1.63702	Crtac1	19:42283036-42431783	709	0.00891396	1.02294	0.620896	0.283777	0.639443	0.32152
ENSMUSG00000081126	1.09292	1.15113	1.60175	0.631164	Gm15784	6:149361685-149363147	708	1.0189	0.0103531			ENSMUSG00000040345	-1.21848	-1.06901	-0.942974	-1.49946	Arhgap9	10:127323726-127341589	710	0.00891549	1.01645	0.429735	0.476646	0.52016	0.353686
ENSMUSG00000032349	1.08914	1.06114	1.09919	1.23071	Elovl5	9:77917363-77984519	711	1.01487	0.010436			ENSMUSG00000026003	-0.639966	-1.47077	-1.36734	-1.27743	Acadl	1:66830838-66863277	711	0.00900141	1.01888	0.641728	0.36079	0.387605	0.41253
ENSMUSG00000026473	1.12306	1.13251	1.08243	1.1476	Glul	1:153849541-153916910	714	1.01474	0.0104762			ENSMUSG00000002346	-0.959089	-1.60474	-0.661252	-1.55916	Slc25a42	8:70184339-70212305	712	0.00901685	1.0197	0.514382	0.328795	0.632329	0.339349
ENSMUSG00000025937	1.61588	1.40314	0.804972	0.633649	Lactb2	1:13624844-13660546	713	1.02046	0.0104909			ENSMUSG00000060636	-1.12807	-1.3815	-0.900241	-1.31897	Rpl35a	16:32914099-33127695	713	0.00903226	1.01626	0.457527	0.38382	0.535797	0.400821
ENSMUSG00000027774	0.858664	1.42368	0.677333	1.49967	Gfm1	3:67430095-67476529	712	1.01956	0.0104916			ENSMUSG00000058064	-0.776748	-1.20873	-1.10619	-1.65404	Gm10036	18:15832793-15833330	714	0.00903361	1.0179	0.583681	0.432649	0.464519	0.317749
ENSMUSG00000024619	1.37794	0.891505	1.1463	1.05848	Cdx1	18:61018861-61036199	716	1.01579	0.0105028			ENSMUSG00000043822	-0.687376	-1.89981	-0.959092	-1.18796	Adamtsl5	10:80339109-80348412	715	0.00904895	1.02015	0.620982	0.267979	0.514381	0.438923
ENSMUSG00000029552	1.19316	1.09395	1.03898	1.15592	Tes	6:17065009-17171833	715	1.01489	0.0105175			ENSMUSG00000034341	-0.900959	-1.18661	-1.01845	-1.6307	Wbp2	11:116078572-116086995	716	0.00905028	1.01703	0.535531	0.439334	0.493646	0.322931
ENSMUSG00000072419	0.803283	1.22379	0.918343	1.51859	Dppa2	16:48310476-48319723	717	1.01774	0.0105439			ENSMUSG00000050144	-0.947951	-1.26485	-1.23308	-1.26802	Slc25a44	3:88410497-88425139	717	0.0090516	1.01595	0.518368	0.416143	0.425408	0.415229
ENSMUSG00000037015	0.996076	0.691137	1.64298	1.12375	Tmem185b	1:119520092-119528983	718	1.01901	0.010571			ENSMUSG00000020431	-0.910681	-1.05006	-1.09287	-1.66512	Adcy1	11:7063488-7178506	718	0.00915042	1.01729	0.531934	0.482948	0.468828	0.315318
ENSMUSG00000028517	1.43904	1.00073	1.14769	0.870614	Ppap2b	4:105157346-105232764	719	1.01629	0.0106815			ENSMUSG00000034848	-1.07186	-0.972187	-1.46357	-1.18806	Ttc21b	2:66184326-66256617	719	0.00916551	1.01668	0.475705	0.509733	0.362595	0.438893
ENSMUSG00000063894	1.11453	1.83889	1.18689	0.205501	Zkscan8	13:21513221-21531120	721	1.03117	0.0108044			ENSMUSG00000042742	-1.91785	-0.466362	-1.77466	-0.308846	B630005N14Rik	6:13625676-13677966	721	0.00916782	1.03529	0.264649	0.723787	0.292263	0.807287
ENSMUSG00000001774	0.900735	1.51503	0.697991	1.28916	Chordc1	9:18292266-18314000	720	1.01925	0.0108194			ENSMUSG00000087639	-0.313738	-1.54071	-1.11912	-1.76088	Gm15512	14:33214025-33370143	720	0.00918056	1.0262	0.804554	0.343716	0.460375	0.295068
ENSMUSG00000040694	0.503957	1.30364	1.43985	1.16308	Apobec2	17:48419230-48432728	722	1.02126	0.010831			ENSMUSG00000078651	-0.808855	-1.37809	-1.00703	-1.54322	Aoc2	11:101325062-101329702	722	0.00921053	1.01769	0.570835	0.384728	0.49757	0.343119
ENSMUSG00000078866	1.26691	1.54392	0.135056	1.34382	Gm14420	2:177464732-177478129	723	1.03309	0.0109405			ENSMUSG00000066720	-0.713411	-1.95577	-1.1804	-0.833817	Cldn9	17:23682583-23684026	723	0.00926694	1.02166	0.609876	0.257783	0.441229	0.561043
ENSMUSG00000046380	0.871616	1.32002	0.741167	1.4882	Jrk	15:74702411-74710374	730	1.01887	0.0110274			ENSMUSG00000021009	-1.03878	-1.31625	-0.965023	-1.38764	Ptpn21	12:98676740-98737405	724	0.00933702	1.01634	0.486739	0.401577	0.51227	0.382189
ENSMUSG00000002015	1.14416	1.05225	1.17292	1.06168	Bcap31	X:73686177-73716175	731	1.01529	0.0110397			ENSMUSG00000034781	-1.5679	-1.5447	-1.07669	-0.46033	Gna11	10:81528723-81545190	725	0.0094069	1.02334	0.337299	0.342767	0.474115	0.72682
ENSMUSG00000031388	1.11104	1.11541	1.13448	1.07496	Naa10	X:73853777-73921944	729	1.01523	0.0110425			ENSMUSG00000022090	-0.0329797	-1.65882	-2.21466	-0.710524	Pdlim2	14:70164217-70177681	727	0.00943604	1.04243	0.9774	0.316698	0.215437	0.611098
ENSMUSG00000039062	0.635009	1.10188	1.51123	1.17477	Anpep	7:79821802-79848210	727	1.0193	0.0110454			ENSMUSG00000035441	-1.39735	-0.991159	-0.709505	-1.57499	Myo1d	11:80482125-80780025	726	0.00944904	1.01914	0.379626	0.503073	0.61153	0.335645
ENSMUSG00000024754	1.41499	1.21245	0.890567	0.909845	Tmem2	19:21778341-21858327	728	1.0166	0.0110577			ENSMUSG00000038604	-0.956853	-1.77697	-0.868511	-1.10973	Fam65a	8:105605228-105622194	728	0.00949176	1.01835	0.515179	0.291796	0.547712	0.463381
ENSMUSG00000051223	0.836132	1.30667	0.828699	1.44293	Bzw1	1:58393135-58406548	726	1.01811	0.0110606			ENSMUSG00000060260	-0.84091	-0.889669	-1.71893	-1.22227	Pwwp2b	7:139248481-139267253	729	0.00951989	1.01922	0.558291	0.539738	0.303774	0.428608
ENSMUSG00000020952	1.05134	1.37191	0.920726	1.07883	Scfd1	12:51377579-51450096	724	1.01608	0.0110635			ENSMUSG00000034818	-0.825014	-1.44981	-1.14411	-1.27994	Celf5	10:81459226-81482709	730	0.00957534	1.01716	0.564477	0.36607	0.452469	0.411813
ENSMUSG00000027164	0.823095	1.60773	0.639349	1.31639	Traf6	2:101678428-101701669	725	1.02102	0.0110759			ENSMUSG00000034290	-1.27589	-1.05688	-0.992045	-1.3501	Nek9	12:85299513-85339362	731	0.0095896	1.01647	0.41297	0.48067	0.502765	0.392265
ENSMUSG00000022031	1.38123	0.9294	1.30433	0.810474	Elp3	14:65530445-65593112	732	1.01713	0.0111202			ENSMUSG00000061981	-1.18259	-1.16589	-1.06309	-1.25975	Flot2	11:78037930-78060434	732	0.00963115	1.01597	0.44056	0.445689	0.478606	0.417616
ENSMUSG00000024007	1.10653	0.996531	1.21222	1.1119	Ppil1	17:29250802-29264158	733	1.01542	0.0112278			ENSMUSG00000030718	-1.2424	-1.12102	-1.28299	-1.0095	Ppme1	7:100326736-100371896	734	0.00963215	1.01655	0.422669	0.459769	0.410943	0.496718
ENSMUSG00000064061	0.538938	0.881891	1.20222	1.77436	Dzip3	16:48924231-48994165	734	1.02294	0.011267			ENSMUSG00000010358	-0.827286	-1.04424	-1.195	-1.60318	Ifi35	11:101448406-101458698	733	0.00964529	1.01793	0.563588	0.4849	0.436786	0.329151
ENSMUSG00000020783	1.09167	0.978701	1.08068	1.26666	1200014J11Rik	11:73047782-73080217	735	1.01573	0.0113197			ENSMUSG00000032350	-1.74465	-0.187814	-2.13188	-0.348579	Gclc	9:77754534-77794485	735	0.00978231	1.04328	0.298406	0.877935	0.22816	0.785357
ENSMUSG00000054115	1.22169	1.42175	0.992008	0.761924	Skp2	15:9111984-9140451	736	1.01761	0.0113859			ENSMUSG00000021262	-0.667684	-1.35786	-1.21261	-1.42977	Evl	12:108370956-108702306	736	0.0098913	1.01885	0.629516	0.390161	0.431487	0.37119
ENSMUSG00000097729	1.65124	0.895616	0.728865	1.14318	2310015A10Rik	12:80120547-80132844	737	1.01922	0.0114518			ENSMUSG00000073421	-1.06161	-1.35787	-1.0957	-1.14484	H2-Ab1	17:34263208-34269418	740	0.00990541	1.01632	0.479097	0.390158	0.467909	0.45224
ENSMUSG00000006763	1.20114	1.52007	1.23431	0.37086	Saal1	7:46686107-46710680	738	1.0243	0.0116667			ENSMUSG00000050271	-0.969775	-1.34653	-0.663865	-1.69791	D8Ertd82e	8:36094827-36147787	737	0.00991859	1.01991	0.510586	0.393237	0.631185	0.308232
ENSMUSG00000035069	1.41631	0.910704	1.17774	0.901779	Oma1	4:103313811-103371868	741	1.01687	0.0118489			ENSMUSG00000030214	-2.22086	-0.789711	-1.31692	-0.091401	Plbd1	6:136612069-136661928	738	0.0099187	1.03911	0.214513	0.57846	0.401391	0.938611
ENSMUSG00000037169	0.660625	1.35901	1.13503	1.19821	Mycn	12:12936095-12941914	750	1.01877	0.0118533			ENSMUSG00000041417	-1.37143	-0.75048	-1.54349	-0.94489	Pik3r1	13:101680760-101768217	739	0.00991881	1.01972	0.386508	0.594406	0.343055	0.519469
ENSMUSG00000020564	0.853817	1.35836	1.14282	1.03025	Atxn7l1	12:33147692-33394760	742	1.01681	0.0118598			ENSMUSG00000050192	-1.5857	-0.686596	-1.71165	-0.559871	Eif5a2	3:28781310-28798846	742	0.00997305	1.02566	0.333163	0.621318	0.305311	0.678363
ENSMUSG00000089762	1.55798	0.535625	1.71089	0.5423	Ier5l	2:30472647-30474199	751	1.02759	0.0118642			ENSMUSG00000044279	-1.09418	-1.1859	-1.12959	-1.21847	Crb3	17:57041774-57065918	741	0.0099865	1.01608	0.468402	0.43955	0.457046	0.429738
ENSMUSG00000031095	0.60338	1.49784	0.779944	1.46799	Cul4b	X:38533273-38576196	740	1.02208	0.0118649			ENSMUSG00000036022	-1.19739	-1.13357	-1.49514	-0.798074	Fam122b	X:53243414-53269805	743	0.0100135	1.0184	0.436063	0.455786	0.354746	0.575116
ENSMUSG00000036977	0.73507	1.55483	1.02931	1.05152	Anapc10	8:79711819-79777321	739	1.01885	0.0118674			ENSMUSG00000040828	-1.94285	-0.151962	-1.22007	-1.12579	Catsperd	17:56628142-56664456	744	0.0100806	1.03323	0.260102	0.900026	0.429262	0.458251
ENSMUSG00000031575	1.10051	0.965709	1.22883	1.09208	Ash2l	8:25816190-25847694	749	1.01581	0.0118692			ENSMUSG00000064030	-1.39552	-1.38894	-0.848088	-1.00234	Wibg	10:128747878-128766568	749	0.0101202	1.01795	0.380108	0.381845	0.55552	0.49919
ENSMUSG00000062518	0.46276	1.70003	0.270912	1.79416	Zfp534	4:147673501-147702553	748	1.03945	0.011885			ENSMUSG00000039097	-0.556051	-1.9212	-1.43183	-0.699655	Rln1	19:29331169-29334670	748	0.0101203	1.02548	0.680161	0.264035	0.37066	0.615719
ENSMUSG00000035891	2.06224	1.03293	1.07665	0.147774	Cerk	15:86139127-86187152	746	1.03504	0.0118901			ENSMUSG00000021830	-1.02229	-1.57596	-0.914077	-1.16276	Txndc16	14:45134447-45281230	747	0.0101205	1.01732	0.492334	0.33542	0.530683	0.446657
ENSMUSG00000045948	1.65678	1.00046	0.909611	0.836465	Mrps12	7:28739640-28741820	745	1.01848	0.0118926			ENSMUSG00000031367	-1.88043	-0.850771	-1.2237	-0.532531	Ap1s2	X:163909016-163933666	745	0.0101208	1.0251	0.271603	0.554488	0.428183	0.691341
ENSMUSG00000030768	1.10699	0.917473	1.23615	1.13207	Disp1	1:183086263-183221529	744	1.01597	0.0118952			ENSMUSG00000037279	-1.36405	-1.06325	-0.886419	-1.31986	Ovol2	2:144305174-144332639	746	0.010134	1.01721	0.38849	0.478553	0.540955	0.400574
ENSMUSG00000034880	1.59249	0.868797	1.31353	0.602666	Mrpl34	8:71464925-71465752	747	1.02086	0.0119009			ENSMUSG00000061119	-0.952233	-1.54406	-0.690361	-1.49003	Prcp	7:92875252-92934573	750	0.01016	1.01957	0.516832	0.342919	0.619699	0.356005
ENSMUSG00000027804	0.90727	1.41067	0.908279	1.16135	Ppid	3:79591341-79603650	743	1.01718	0.0119112			ENSMUSG00000024962	-0.966401	-1.44498	-0.634103	-1.61882	Vegfb	19:6982472-6987651	756	0.0101852	1.02044	0.511781	0.367297	0.644341	0.325602
ENSMUSG00000037278	1.18779	0.955512	1.13379	1.10134	Tmem97	11:78541816-78550777	755	1.01584	0.0119603			ENSMUSG00000084319	-0.945611	-1.11036	-1.23638	-1.3273	Tpt1-ps3	6:99877746-99878433	751	0.0101864	1.01679	0.51921	0.463178	0.424436	0.398513
ENSMUSG00000049086	1.26717	0.909731	1.06609	1.12108	Bmyc	2:25705849-25709716	754	1.01623	0.0119629			ENSMUSG00000025491	-0.959356	-1.16011	-1.10923	-1.39499	Ifitm1	7:140967220-140969825	755	0.0101987	1.01682	0.514286	0.447478	0.463541	0.380247
ENSMUSG00000022557	1.3256	0.725337	1.49863	0.830643	Bop1	15:76380260-76477269	753	1.01951	0.0119788			ENSMUSG00000046814	-1.11877	-1.73969	-0.694502	-1.08304	Gchfr	2:119167772-119172390	754	0.0102122	1.01983	0.460486	0.299434	0.617923	0.472033
ENSMUSG00000030879	1.25992	0.592952	1.56544	0.941857	Mrpl17	7:105752988-105863650	752	1.02057	0.0119814			ENSMUSG00000060126	-1.28144	-0.947477	-1.42169	-0.961918	Tpt1	14:75845092-75848525	753	0.0102258	1.01774	0.411385	0.518538	0.373275	0.513374
ENSMUSG00000020412	1.38838	0.925188	1.15041	0.914036	Ascc2	11:4637746-4685699	756	1.01676	0.0119974			ENSMUSG00000027510	-0.875511	-1.56785	-0.789661	-1.44553	Rbm38	2:173020497-173034734	752	0.0102261	1.01898	0.545061	0.337311	0.57848	0.367157
ENSMUSG00000036053	0.864358	1.09289	0.903529	1.53456	Fmnl2	2:52857859-53134202	757	1.01805	0.0120079			ENSMUSG00000043017	0	-2.68167	0	-2.90067	Ptgir	7:16906489-16910905	757	0.0102774	1.0868	1	0.155861	1	0.133909
ENSMUSG00000020873	1.19874	0.866414	1.35877	0.944318	Slc35b1	11:95384691-95391776	759	1.01695	0.0120422			ENSMUSG00000069601	-1.37037	-1.10384	-1.3729	-0.736165	Ank3	10:69533771-70027438	758	0.0103826	1.01911	0.386792	0.465276	0.386114	0.600333
ENSMUSG00000022471	1.0369	1.04936	1.30339	0.981998	Xrcc6	15:81987834-82040085	758	1.01613	0.0120449			ENSMUSG00000028936	-1.26078	-1.09986	-1.00936	-1.22021	Rpl22	4:152325741-152334071	761	0.0104074	1.01676	0.417318	0.466562	0.496767	0.42922
ENSMUSG00000030747	1.13607	1.23192	0.667455	1.29855	Dgat2	7:99153662-99182713	760	1.01856	0.0121184			ENSMUSG00000014786	-0.667986	-1.72507	-1.05391	-1.19841	Slc9a5	8:105348257-105369881	760	0.0104079	1.01999	0.629385	0.302484	0.481661	0.435755
ENSMUSG00000058997	1.11304	0.889497	1.22768	1.13935	Vwa8	14:78849177-79202310	761	1.01631	0.0122076			ENSMUSG00000019820	-1.53447	-0.698154	-1.41667	-0.915797	Utrn	10:12382187-12861735	759	0.0104084	1.02068	0.345206	0.61636	0.374576	0.530051
ENSMUSG00000032220	1.31215	0.906685	1.38447	0.745472	Myo1e	9:70207349-70400067	762	1.01845	0.0122441			ENSMUSG00000037579	-1.20333	-1.37602	-1.12144	-0.893607	Kcnh3	15:99224975-99242817	762	0.0104331	1.01745	0.434272	0.38528	0.459635	0.538267
ENSMUSG00000092974	1.12351	0.679029	0.601556	1.92213	Gm25072	15:79094822-79095057	763	1.02507	0.0122805			ENSMUSG00000027667	-1.04255	-1.29718	-1.20422	-1.03729	Zfp639	3:32515294-32520685	768	0.0105078	1.01687	0.485469	0.406921	0.434004	0.487242
ENSMUSG00000021416	0	2.14555	NaN	1.37729	Eci3	13:34924408-34963810	764	1.10987	0.0122906			ENSMUSG00000037960	-1.90775	-0.699291	-0.77608	-1.10787	1110007C09Rik	13:49202950-49216026	764	0.0105105	1.02307	0.266508	0.615875	0.583951	0.463979
ENSMUSG00000078484	0.756593	1.05446	1.26014	1.26959	Klhl17	4:156229043-156234857	765	1.01787	0.0123791			ENSMUSG00000081895	-0.843278	-1.0279	-1.19392	-1.52154	Gm10294	7:72648756-72649311	767	0.0105215	1.01824	0.557376	0.490423	0.437114	0.348314
ENSMUSG00000022203	0.943565	0.876256	1.38418	1.15139	Efs	14:54916542-54926788	767	1.01734	0.0124381			ENSMUSG00000094910	0	-1.55792	-1.52755	-2.09991	D430019H16Rik	12:105453855-105493095	766	0.0105222	1.0966	1	0.33964	0.346866	0.233273
ENSMUSG00000020677	0.30208	1.51493	0.693029	1.72077	Ddx52	11:83942061-83963088	766	1.03241	0.0124413			ENSMUSG00000071076	-0.239179	-1.99878	-0.322368	-2.01104	Jund	8:70697738-70700616	765	0.0105229	1.04226	0.847227	0.250211	0.799756	0.248094
ENSMUSG00000021068	0.968289	1.23619	0.925539	1.20362	Nin	12:70011434-70111925	769	1.01668	0.0124577			ENSMUSG00000039004	-0.888673	-1.71358	-0.550303	-1.49914	Bmp6	13:38345715-38499728	763	0.0105242	1.02291	0.540111	0.304903	0.682877	0.353764
ENSMUSG00000020918	1.16685	1.05884	1.12848	0.984714	Kat2a	11:100704745-100712465	768	1.016	0.012474			ENSMUSG00000027439	-0.885187	-1.2159	-1.71385	-0.773501	Gzf1	2:148681022-148692949	770	0.0105455	1.02036	0.541417	0.430504	0.304845	0.584996
ENSMUSG00000030499	1.27734	0.500217	0.832741	1.68383	Kctd15	7:34639013-34660416	770	1.02414	0.0126104			ENSMUSG00000031090	-0.463626	-1.7403	-0.955358	-1.44377	Nadsyn1	7:143795583-143822849	769	0.0105462	1.02419	0.725161	0.299307	0.515714	0.367605
ENSMUSG00000000276	0.424548	2.06893	0.627687	1.11852	Dgke	11:89035178-89069098	771	1.03187	0.0126329			ENSMUSG00000022620	-1.26611	-1.41504	-0.611505	-1.31163	Arsa	15:89472475-89484847	771	0.0106615	1.02004	0.415779	0.374999	0.654514	0.402865
ENSMUSG00000031565	0.783561	0.756703	1.44981	1.33509	Fgfr1	8:25513653-25575714	772	1.01993	0.0126425			ENSMUSG00000030790	0	-1.45132	-1.61636	-2.07003	Adm	7:110627668-110629819	772	0.0107124	1.09663	1	0.365687	0.326157	0.238155
ENSMUSG00000039200	1.06088	1.50537	0.323933	1.35017	Atf7ip2	16:10192711-10243051	774	1.02719	0.0126486			ENSMUSG00000020149	-1.36588	-0.885585	-1.35915	-0.942136	Rab1	11:20201431-20226856	775	0.0107226	1.01874	0.387998	0.541268	0.389812	0.520462
ENSMUSG00000024812	1.28024	0.953941	1.05111	1.03998	Tjp2	19:24094522-24225026	773	1.01642	0.0126649			ENSMUSG00000037415	-0.99313	-1.35554	-1.1065	-1.12385	Ranbp10	8:105768307-105827350	774	0.0107235	1.01695	0.502387	0.390789	0.464419	0.458868
ENSMUSG00000019726	0.202459	1.71948	0.484415	1.74273	Lyst	13:13590408-13777440	775	1.04203	0.012671			ENSMUSG00000030744	-0.926343	-1.36126	-0.967593	-1.34159	Rps3	7:99477895-99483738	773	0.0107245	1.0175	0.52619	0.389242	0.511359	0.394586
ENSMUSG00000034101	0.866397	1.28661	0.822352	1.33818	Ctnnd1	2:84600070-84650765	776	1.01842	0.0126933			ENSMUSG00000074218	-0.983008	-1.10374	-1.10271	-1.37048	Cox7a1	7:30184170-30186028	776	0.0107732	1.01711	0.505924	0.465309	0.465641	0.386763
ENSMUSG00000032115	1.00366	0.968583	1.36315	0.98612	Hyou1	9:44379489-44392369	779	1.01697	0.0127343			ENSMUSG00000056043	-1.7137	-1.03962	-0.774445	-0.980791	Rgs9bp	7:35578997-35585582	777	0.0108494	1.02031	0.304877	0.486456	0.584613	0.506702
ENSMUSG00000070639	1.02024	0.760987	1.48095	1.05986	Lrrc8b	5:105415774-105486189	782	1.01853	0.0127494			ENSMUSG00000038146	-0.830332	-1.17758	-1.44365	-1.12094	Notch3	17:32113428-32166880	781	0.0109091	1.01837	0.5624	0.442092	0.367636	0.459794
ENSMUSG00000037411	0.83593	0.658534	1.53111	1.28621	Serpine1	5:137061503-137072272	778	1.02089	0.0127506			ENSMUSG00000034509	-0.997074	-1.01991	-1.35818	-1.17438	Mad2l1bp	17:46147389-46153553	778	0.0109126	1.01742	0.501015	0.493147	0.390074	0.443074
ENSMUSG00000063011	1.71708	0.0516326	1.88284	0.524533	Msln	17:25748613-25754327	781	1.04732	0.0127529			ENSMUSG00000032525	-1.42167	-0.880818	-1.50404	-0.691609	Nktr	9:121719168-121756843	780	0.0109231	1.02145	0.37328	0.543059	0.352565	0.619163
ENSMUSG00000042616	1.12847	1.29959	0.749576	1.11559	Oscp1	4:126058564-126092195	780	1.0179	0.0127564			ENSMUSG00000097979	-0.741078	-1.46543	-1.00513	-1.36852	Gm4691	6:128202012-128203276	779	0.0109243	1.01917	0.598292	0.362128	0.498225	0.387288
ENSMUSG00000009681	0.862701	1.16323	0.881577	1.40358	Bcr	10:75060895-75184923	783	1.01813	0.0127586			ENSMUSG00000026249	-1.10148	-0.892468	-1.62298	-0.891959	Serpine2	1:79794196-79858696	782	0.0109591	1.01975	0.466038	0.538692	0.324664	0.538882
ENSMUSG00000021188	0.707245	1.58692	0.643278	1.33229	Trip11	12:101834042-101915335	777	1.02283	0.0127671			ENSMUSG00000029844	-1.35201	-1.18322	-1.02681	-0.983023	Hoxa1	6:52155589-52162119	784	0.0109821	1.01766	0.391746	0.440368	0.490794	0.505919
ENSMUSG00000026102	1.52765	0.586142	1.23455	0.946543	Inpp1	1:52789412-52817688	784	1.0211	0.0128954			ENSMUSG00000004319	-1.23612	-0.705984	-1.72702	-0.822299	Clcn3	8:60910388-60983300	783	0.0109834	1.02233	0.424513	0.613024	0.302075	0.56554
ENSMUSG00000063905	0.207667	1.71716	0.481014	1.73181	Gm10139	13:65512677-65512848	785	1.04176	0.0129299			ENSMUSG00000057667	-0.585659	-1.80681	-0.838303	-1.3386	Bloc1s3	7:19505813-19508331	786	0.0110178	1.02267	0.666345	0.285822	0.559301	0.395404
ENSMUSG00000033966	1.13634	0.259968	1.84169	1.00333	Cdkl4	17:80523549-80563834	787	1.03044	0.012986			ENSMUSG00000046794	-0.984137	-1.24668	-1.14315	-1.16158	Ppp1r3b	8:35375740-35388124	785	0.0110318	1.017	0.505528	0.421417	0.45277	0.447023
ENSMUSG00000041645	1.30178	1.00805	1.11901	0.878547	Ddx24	12:103407975-103425867	786	1.017	0.0129898			ENSMUSG00000029070	-0.440332	-1.04055	-1.56662	-1.47314	Mxra8	4:155839491-155844088	787	0.0110546	1.02462	0.736965	0.486142	0.337598	0.360197
ENSMUSG00000031993	1.15163	1.13439	1.31321	0.697015	Snx19	9:30427328-30466726	788	1.01835	0.0130203			ENSMUSG00000062997	-0.64151	-1.60292	-0.724724	-1.61532	Rpl35	2:38996712-39006168	788	0.0111168	1.02275	0.641042	0.32921	0.605113	0.326393
ENSMUSG00000038384	0.703087	1.51176	0.54359	1.49257	Setd1b	5:123047372-123250131	789	1.02491	0.0130292			ENSMUSG00000055065	-1.18549	-1.09227	-1.24992	-0.97631	Ddx17	15:79516407-79546741	789	0.011166	1.01758	0.439675	0.469023	0.420472	0.508278
ENSMUSG00000025880	0.51243	1.60073	1.1184	1.02016	Smad7	18:75367528-75395935	790	1.02299	0.0130506			ENSMUSG00000042207	-1.47607	-0.799016	-1.47904	-0.727839	Kdm5b	1:134560170-134632877	790	0.0111772	1.02182	0.359467	0.574741	0.358727	0.603808
ENSMUSG00000022420	1.4173	0.242794	1.76899	0.795138	Dnal4	15:79761452-79777849	792	1.03269	0.0130682			ENSMUSG00000040247	-0.157915	-1.36189	-1.1591	-1.80787	Tbc1d10c	19:4184357-4191047	791	0.0112769	1.03223	0.89632	0.389072	0.447792	0.285612
ENSMUSG00000074365	1.34359	0.602289	0.879391	1.44769	Crxos1	7:15882616-15904030	791	1.02137	0.0130847			ENSMUSG00000054256	-0.884454	-1.12572	-1.52072	-1.00192	Msi1	5:115429598-115455698	792	0.0113131	1.0189	0.541692	0.458273	0.348512	0.499335
ENSMUSG00000033020	1.77771	0.170335	1.8985	0.310269	Polr2f	15:79141350-79151774	796	1.04854	0.0131156			ENSMUSG00000029185	-1.21717	-1.16085	-0.543757	-1.61874	Fam114a1	5:64970070-65041874	793	0.0113241	1.02235	0.430126	0.447249	0.685982	0.32562
ENSMUSG00000063810	0.348713	1.6817	0.348675	1.74945	Alms1	6:85587530-85702753	794	1.04041	0.0131234			ENSMUSG00000009145	-0.496821	-1.78747	-0.931754	-1.33061	Dqx1	6:83057843-83067210	794	0.011335	1.02393	0.708667	0.28968	0.524221	0.3976
ENSMUSG00000055612	1.32079	1.01386	0.933083	1.00916	Cdca7	2:72476158-72486893	793	1.01708	0.0131274			ENSMUSG00000018199	-1.53589	-0.278816	-1.61488	-0.969406	Trove2	1:143750789-143777068	798	0.0113409	1.02945	0.344867	0.824267	0.326492	0.510716
ENSMUSG00000040459	0.846069	1.23974	1.22806	0.965203	Arglu1	8:8666576-8690644	795	1.01771	0.0131321			ENSMUSG00000027954	-1.44257	-0.944442	-0.365804	-1.7283	Efna1	3:89271732-89281142	795	0.0113459	1.02698	0.367911	0.51963	0.776036	0.301807
ENSMUSG00000021185	1.30507	0.50933	1.32357	1.11801	9030617O03Rik	12:100779056-100908198	797	1.02174	0.013212			ENSMUSG00000097772	-0.934766	-1.18731	-1.1444	-1.23189	5430416N02Rik	5:100420841-100429516	797	0.0113551	1.01748	0.523127	0.439121	0.452378	0.425759
ENSMUSG00000020067	2.16444	0.739002	0.844041	0.531641	Mypn	10:63115794-63203952	798	1.0285	0.0132456			ENSMUSG00000038009	-1.34647	-0.737091	-1.70025	-0.673225	Dnajc22	15:99093169-99104737	796	0.0113568	1.02363	0.393253	0.599948	0.307733	0.627103
ENSMUSG00000069053	0.898062	0.846846	1.78417	0.757865	Uba1y	Y:818712-844224	799	1.02179	0.0132541			ENSMUSG00000019689	-0.436072	-1.31204	-0.971608	-1.80586	1110001J03Rik	6:38533501-38539449	799	0.0113642	1.02529	0.739144	0.402751	0.509937	0.28601
ENSMUSG00000049109	1.61262	0	1.56017	1.48241	Themis	10:28668359-28923507	800	1.1097	0.0134125			ENSMUSG00000091957	-0.9695	-1.07203	-0.71912	-1.75401	Rps2-ps10	18:61220481-61289924	800	0.011375	1.02084	0.510683	0.475649	0.607468	0.296477
ENSMUSG00000030316	1.10265	0.987134	1.23823	0.94578	Tamm41	6:115004380-115037876	801	1.01689	0.0134457			ENSMUSG00000023473	-1.34616	-0.536789	-1.5348	-1.02374	Celsr3	9:108826319-108852963	805	0.0114658	1.02297	0.393338	0.689303	0.345127	0.49184
ENSMUSG00000024666	0.576122	1.52871	0.632882	1.4597	Tmem138	19:10570477-10577362	802	1.02555	0.0134663			ENSMUSG00000030701	-0.812396	-0.914721	-1.32976	-1.43574	Plekhb1	7:100642891-100662414	801	0.0114732	1.01951	0.569435	0.530446	0.397834	0.369657
ENSMUSG00000037373	1.35822	0.970042	1.05943	0.878432	Ctbp1	5:33247723-33275004	804	1.01779	0.0134701			ENSMUSG00000029103	-1.36148	-1.33061	-0.670834	-1.14539	Lrpap1	5:35091489-35105766	804	0.0114801	1.01988	0.389183	0.3976	0.628143	0.452067
ENSMUSG00000040296	1.2068	0.942311	0.743208	1.35536	Ddx58	4:40203772-40239828	803	1.01903	0.0134745			ENSMUSG00000025878	-1.2133	-1.03431	-0.954592	-1.28674	Uimc1	13:55027879-55100300	802	0.0114838	1.01779	0.431281	0.488249	0.515987	0.409876
ENSMUSG00000054408	0.884318	1.16847	0.990589	1.21864	Spcs3	8:54520432-54529998	806	1.01763	0.0134988			ENSMUSG00000028007	-1.93959	-1.35092	-0.858201	-0.183396	Snx7	3:117781496-117868936	806	0.0114888	1.03402	0.260691	0.392042	0.55164	0.880628
ENSMUSG00000004100	0.941296	0.9599	1.1976	1.17468	Ppan	9:20888174-20892178	805	1.01729	0.0135155			ENSMUSG00000049493	-1.59256	-0.407795	-1.12832	-1.25514	Pls1	9:95752641-95845311	803	0.0114944	1.02534	0.331583	0.753775	0.457448	0.418953
ENSMUSG00000034932	0.842151	0.834103	1.58932	0.988817	Mrpl54	10:81264712-81266934	807	1.01996	0.0135192			ENSMUSG00000025967	-0.907841	-1.32661	-1.0218	-1.25308	Eef1b2	1:63176824-63180486	808	0.0114975	1.01803	0.532982	0.398704	0.492501	0.419552
ENSMUSG00000010025	1.1181	1.24247	1.32228	0.545216	Aldh3a2	11:61223416-61267464	810	1.02108	0.0135432			ENSMUSG00000041560	-0.641069	-1.57423	-0.872032	-1.44615	Gltscr2	7:15937837-15946108	807	0.0114994	1.02169	0.641238	0.335822	0.546377	0.366999
ENSMUSG00000039530	1.06799	1.08624	1.22257	0.8859	Tusc3	8:39005866-39165112	809	1.01726	0.01356			ENSMUSG00000021118	-1.37342	-1.27697	-0.916901	-0.911656	Plek2	12:78888690-78906964	810	0.0115185	1.01893	0.385975	0.412661	0.529646	0.531575
ENSMUSG00000097971	1.54097	0.593791	1.5916	0.475671	Gm26917	17:39845073-39846245	808	1.02829	0.0135644			ENSMUSG00000029156	-1.06467	-1.01017	-1.32921	-1.06979	Sgcb	5:73632748-73647713	809	0.0115204	1.01806	0.478082	0.496488	0.397986	0.476388
ENSMUSG00000059208	1.2574	0.845931	1.30082	0.845748	Hnrnpm	17:33646232-33718670	811	1.0185	0.0135758			ENSMUSG00000042770	-0.464234	-1.68579	-0.657857	-1.69947	Hebp1	6:135137518-135168215	811	0.0116646	1.02746	0.724856	0.310833	0.633819	0.307899
ENSMUSG00000055762	1.34703	0.686177	1.2989	0.90497	Eef1d	15:75894795-75909556	812	1.01985	0.0137069			ENSMUSG00000027523	-0.920301	-1.4507	-0.976939	-1.14216	Gnas	2:174281236-174346744	813	0.0116851	1.01856	0.528399	0.365844	0.508057	0.453081
ENSMUSG00000095180	1.00702	0.513455	1.59803	1.09748	Rhox5	X:37804841-37808876	813	1.02312	0.0137392			ENSMUSG00000071068	-0.782866	-1.50228	-0.656944	-1.59161	Treml2	17:48300037-48312534	812	0.0116995	1.02238	0.581211	0.352995	0.63422	0.331801
ENSMUSG00000034730	1.42417	0.510536	1.22556	1.05492	Bai1	15:74516195-74589443	814	1.02227	0.0139066			ENSMUSG00000021820	-0.754275	-1.39062	-1.05469	-1.30445	Camk2g	14:20734874-20794088	821	0.0117052	1.01933	0.592844	0.381401	0.481401	0.404875
ENSMUSG00000032547	1.38907	0.97679	0.929453	0.928949	Ryk	9:102834916-102908305	816	1.01816	0.0139828			ENSMUSG00000047123	-0.931902	-1.45056	-1.09753	-1.00429	Ticam1	17:56269318-56276786	819	0.0117094	1.01869	0.524167	0.365879	0.467316	0.498515
ENSMUSG00000034424	1.26412	0.772304	1.20832	0.962326	Gcsh	8:116981809-116993537	815	1.01858	0.0139877			ENSMUSG00000020372	-1.0953	-1.07842	-1.17162	-1.09092	Gnb2l1	11:48800331-48817353	815	0.0117178	1.01763	0.468039	0.473547	0.443923	0.469462
ENSMUSG00000046179	1.19477	1.03459	1.05806	0.943712	E2f8	7:48866428-48886608	817	1.01716	0.0139902			ENSMUSG00000024457	-1.58737	-0.951339	-0.874387	-0.999698	Trim26	17:36837133-36859398	820	0.0117195	1.0201	0.332778	0.517152	0.545486	0.500105
ENSMUSG00000028068	1.23373	0.509692	1.54406	0.911517	Iqgap3	3:88082050-88121048	819	1.02339	0.0140537			ENSMUSG00000061130	-1.19416	-1.20439	-0.873909	-1.18193	Ppm1b	17:84954966-85023991	824	0.0117233	1.01819	0.437041	0.433953	0.545666	0.440761
ENSMUSG00000032554	0.83922	1.18683	1.08963	1.109	Trf	9:103188032-103230444	818	1.01792	0.0140709			ENSMUSG00000037174	-0.984721	-1.18983	-1.21789	-1.06316	Elf2	3:51255664-51340658	818	0.0117237	1.01787	0.505323	0.438355	0.429911	0.478583
ENSMUSG00000028640	0.744759	1.21526	1.0147	1.22897	Tfap2c	2:172549592-172558622	821	1.01919	0.0141169			ENSMUSG00000090534	-0.91795	-1.11784	-1.18353	-1.22633	Gm4675	14:118233231-118261199	823	0.0117254	1.01808	0.529261	0.460783	0.440273	0.427403
ENSMUSG00000036885	0.151546	1.14663	0.818705	1.97713	Arhgef26	3:62338343-62462221	820	1.03841	0.014122			ENSMUSG00000028656	-1.08791	-1.34374	-0.923277	-1.11627	Cap1	4:122836241-122886056	817	0.0117258	1.01816	0.470442	0.393998	0.52731	0.461285
ENSMUSG00000054715	0.965877	0.739513	1.47966	1.04655	Zscan22	7:12897814-12909083	822	1.01967	0.0141606			ENSMUSG00000036528	-1.3647	-1.00964	-0.975515	-1.09153	Ppfibp2	7:107595050-107758032	826	0.0117312	1.01861	0.388315	0.49667	0.508558	0.469263
ENSMUSG00000028980	1.11925	1.02282	0.901883	1.17368	H6pd	4:149979474-150009023	823	1.01766	0.0142163			ENSMUSG00000079435	-0.950099	-1.25553	-0.865238	-1.40675	Rpl36a	X:134585653-134588062	814	0.0117322	1.01877	0.517597	0.41884	0.548956	0.37716
ENSMUSG00000097437	0.821367	0.499762	1.75627	1.11119	Lim2	7:43427621-43435991	825	1.02563	0.0143152			ENSMUSG00000023795	-0.817692	-1.30132	-0.997351	-1.36737	Pisd-ps2	17:3076577-3084183	822	0.0117397	1.01896	0.567349	0.405755	0.500919	0.387597
ENSMUSG00000026447	0.738388	0.97398	1.24106	1.24731	Pik3c2b	1:133045666-133108687	824	1.01938	0.0143325			ENSMUSG00000021687	-0.924553	-1.33997	-1.06985	-1.15683	Scamp1	13:94201309-94285857	816	0.0117402	1.01811	0.526844	0.395029	0.476369	0.448497
ENSMUSG00000086859	1.25545	1.35058	0.757526	0.80809	2810008D09Rik	11:117076789-117078955	826	1.02007	0.0143462			ENSMUSG00000068744	-0.778262	-1.49603	-0.855135	-1.372	Psrc1	3:108383838-108388231	827	0.0117412	1.02007	0.583069	0.354528	0.552814	0.386355
ENSMUSG00000080950	1.17066	1.1732	1.26373	0.567169	Gm7278	1:152516758-152766351	829	1.02073	0.014427			ENSMUSG00000068221	-1.11503	-1.09633	-1.13669	-1.08471	Pdxp	15:78899666-78919517	825	0.0117455	1.01771	0.461682	0.467705	0.454802	0.471487
ENSMUSG00000044117	1.18192	1.20422	0.467612	1.30088	2900011O08Rik	16:13981701-14101500	827	1.02318	0.0144377			ENSMUSG00000024975	-1.03703	-1.17919	-1.28039	-0.940379	Pdcd4	19:53892230-54033268	829	0.0117612	1.01845	0.48733	0.441599	0.411684	0.521096
ENSMUSG00000027248	1.00408	1.12247	0.944682	1.12544	Pdia3	2:121392630-121438687	828	1.01753	0.0144444			ENSMUSG00000032633	-0.626336	-1.45405	-0.939001	-1.45311	Flcn	11:59791407-59810016	828	0.0117633	1.02155	0.64782	0.364995	0.521594	0.365233
ENSMUSG00000056019	1.06768	1.14407	0.701569	1.26618	Zfp709	8:71887263-71890912	830	1.0194	0.0144458			ENSMUSG00000001076	-0.808921	-1.00351	-1.34001	-1.31704	C1ql4	15:99084685-99087817	831	0.011769	1.01927	0.570809	0.498785	0.395018	0.401358
ENSMUSG00000020464	0.678921	1.2529	0.906375	1.32864	Pnpt1	11:29130743-29161828	834	1.02044	0.0145204			ENSMUSG00000023307	-1.17765	-1.00255	-1.19526	-1.04091	2005-03-01	19:37021290-37222139	830	0.0117711	1.01822	0.442071	0.499117	0.436708	0.486021
ENSMUSG00000034675	1.80647	0.682981	1.269	0.38908	Dbn1	13:55473428-55488111	833	1.02988	0.0145258			ENSMUSG00000063060	-1.1512	-1.33548	-0.891954	-1.0712	Sox7	14:63943673-63950732	834	0.0117986	1.01851	0.450251	0.39626	0.538884	0.475923
ENSMUSG00000016308	0.805049	1.33725	1.00779	1.03553	Ube2a	X:36874357-36884215	831	1.01898	0.0145367			ENSMUSG00000031021	-1.00699	-1.51192	-0.622126	-1.35295	Tmem9b	7:109735833-109752875	833	0.0118127	1.02142	0.497583	0.350644	0.649713	0.391491
ENSMUSG00000058325	1.00308	1.14358	1.08484	0.972797	Dock1	7:134670686-135173639	832	1.01739	0.0145433			ENSMUSG00000042377	-0.707047	-1.19222	-0.957533	-1.6095	Fam83g	11:61653264-61720826	832	0.0118149	1.02071	0.612573	0.437629	0.514937	0.327712
ENSMUSG00000031149	1.41934	1.04791	0.963975	0.751575	Praf2	X:7728438-7731064	835	1.01946	0.0145749			ENSMUSG00000035840	-1.28329	-0.959491	-1.55865	-0.579001	Lysmd3	13:81657805-81671888	837	0.0118399	1.02315	0.410857	0.514238	0.339469	0.669427
ENSMUSG00000026281	1.35894	0.679734	1.34241	0.794062	Dtymk	1:93792575-93801934	839	1.02123	0.0146007			ENSMUSG00000027583	-1.12364	-1.00655	-1.13488	-1.14613	Zbtb46	2:181387761-181459426	836	0.0118541	1.01798	0.458934	0.497735	0.455373	0.451836
ENSMUSG00000033107	0.90668	1.25474	0.452494	1.5467	Rnf125	18:20944624-20983848	836	1.02534	0.0146172			ENSMUSG00000037805	-0.727799	-1.44171	-0.826353	-1.47925	Rpl10a	17:28328470-28331032	835	0.0118683	1.02113	0.603824	0.368131	0.563953	0.358675
ENSMUSG00000024613	1.50315	0.676224	1.36589	0.622594	Tcof1	18:60813754-60848971	838	1.02379	0.0146181			ENSMUSG00000015291	-1.12941	-1.3387	-1.2558	-0.671857	Gdi1	X:74304997-74311862	840	0.0118929	1.02052	0.457103	0.395377	0.418761	0.627698
ENSMUSG00000026270	1.0181	0.725297	1.57165	0.87852	Capn10	1:92934375-92947941	837	1.021	0.0146237			ENSMUSG00000036402	-1.09855	-1.06827	-0.912007	-1.34893	Gng12	6:66894653-67021350	839	0.0118951	1.01843	0.466986	0.476891	0.531445	0.392583
ENSMUSG00000020782	0.940475	0.869331	1.03529	1.34445	Llgl2	11:115824048-115855780	840	1.01882	0.0146548			ENSMUSG00000036305	-1.56716	-0.723115	-1.00738	-1.08046	Rpl39-ps	15:102634981-102635336	838	0.0119093	1.02121	0.337472	0.605788	0.497449	0.472878
ENSMUSG00000038816	1.09503	1.03262	1.00407	1.0553	Ctnnal1	4:56810934-56865188	841	1.01747	0.0147681			ENSMUSG00000046727	-1.11507	-0.944453	-1.4161	-0.929212	Cystm1	18:36345618-36402980	842	0.0119715	1.0193	0.461669	0.519627	0.374724	0.525145
ENSMUSG00000030652	1.67127	0.533731	1.19997	0.759667	Coq7	7:118509658-118533356	842	1.0248	0.01481			ENSMUSG00000030543	-0.905053	-0.878085	-1.43236	-1.20842	Mesp2	7:79810726-79813431	841	0.0119738	1.01959	0.534013	0.544089	0.370524	0.432742
ENSMUSG00000030610	1.64548	0.835007	0.775378	0.927716	Det1	7:78822961-78847236	845	1.02147	0.0149112			ENSMUSG00000024201	-0.819228	-1.36024	-0.942229	-1.34003	Kdm4b	17:56326061-56402870	843	0.0120047	1.01938	0.566745	0.389517	0.520428	0.395012
ENSMUSG00000032601	0.863613	1.01571	1.2044	1.08955	Prkar2a	9:108692142-108749512	844	1.01824	0.0149289			ENSMUSG00000044340	-1.34868	-1.01483	-1.14024	-0.890323	Phlpp1	1:106171751-106394250	844	0.0120142	1.01919	0.392651	0.494887	0.453684	0.539493
ENSMUSG00000029359	1.44233	0.459151	1.8158	0.377774	Tesc	5:118027742-118061878	843	1.03515	0.0149466			ENSMUSG00000011148	-0.70322	-1.59878	-1.16607	-0.993792	Adssl1	12:112620044-112641354	845	0.0120237	1.02097	0.6142	0.330156	0.445634	0.502156
ENSMUSG00000049295	1.41631	0.532961	1.54622	0.632652	Zfp219	14:51984718-52020733	846	1.02649	0.0150118			ENSMUSG00000070476	-0.874124	-1.83051	-1.088	-0.618628	Fam217b	2:178414523-178424428	846	0.0120449	1.02379	0.545585	0.281165	0.470413	0.65129
ENSMUSG00000025076	0.820026	0.97922	1.08761	1.27476	Casp7	19:56397128-56442344	847	1.01914	0.0151122			ENSMUSG00000028672	-0.981011	-1.1806	-0.785154	-1.46373	Hmgcl	4:135946447-135962617	847	0.0122196	1.01962	0.506625	0.441168	0.58029	0.362555
ENSMUSG00000030062	1.4044	0.772708	1.26721	0.698454	Rpn1	6:88084472-88105304	848	1.02153	0.0152358			ENSMUSG00000049036	-0.679954	-1.54836	-0.611085	-1.63782	Tmem121	12:113185902-113189520	848	0.0122759	1.02508	0.624185	0.341899	0.654704	0.321342
ENSMUSG00000034259	1.00661	1.01259	1.25051	0.893546	Exosc4	15:76294433-76330677	849	1.01832	0.0152532			ENSMUSG00000028967	-1.12636	-0.764505	-1.64062	-0.826565	Errfi1	4:150825732-150868892	849	0.0124499	1.02227	0.45807	0.588655	0.320719	0.56387
ENSMUSG00000041483	0.61386	1.42083	0.568698	1.4929	Zfp281	1:136624900-136630053	850	1.02676	0.0152824			ENSMUSG00000024493	-0.949424	-1.22083	-1.02799	-1.20323	Lars	18:42202349-42262122	850	0.0125529	1.01848	0.517839	0.429036	0.490393	0.434302
ENSMUSG00000012282	2.11035	0.51322	0.999608	0.515046	Wnt8a	18:34542312-34548273	851	1.03255	0.0152879			ENSMUSG00000015094	-1.13279	-1.01878	-0.817631	-1.39889	Npdc1	2:25395873-25409494	851	0.0126557	1.01949	0.456033	0.493534	0.567373	0.379221
ENSMUSG00000026083	0.919736	1.31958	0.682924	1.19401	Eif5b	1:37998009-38129662	852	1.02054	0.0153169			ENSMUSG00000003051	-0.777431	-1.24384	-0.95855	-1.43372	Elf3	1:135248560-135284084	852	0.0126878	1.01986	0.583405	0.422247	0.514574	0.370175
ENSMUSG00000075023	0.958569	1.33048	0.886588	0.947612	Accsl	2:93855360-93869157	853	1.01927	0.0155334			ENSMUSG00000011752	-0.644902	-1.30157	-1.00342	-1.4585	Pgam1	19:41911870-41918664	853	0.0127198	1.02134	0.639536	0.405684	0.498816	0.363871
ENSMUSG00000039515	1.10162	0.767292	1.36285	0.901585	Ppp2r4	2:30416038-30447806	854	1.01972	0.0155386			ENSMUSG00000050623	-0.434227	-1.50229	-1.02941	-1.44029	Tex40	19:6922425-6925380	855	0.0127836	1.02518	0.74009	0.352993	0.48991	0.368493
ENSMUSG00000021294	1.2255	0.740912	1.26894	0.898151	Kif26a	12:112146207-112181747	855	1.02001	0.0156842			ENSMUSG00000063001	-1.04124	-1.02372	-1.19461	-1.09419	Rps23-ps	3:37714189-37724490	854	0.0127869	1.01864	0.48591	0.491846	0.436905	0.468399
ENSMUSG00000033701	1.34984	0.749966	1.00952	1.00759	Acbd6	1:155558119-155687233	858	1.01964	0.0156993			ENSMUSG00000026620	-1.23687	-0.947447	-1.13754	-1.01939	Mark1	1:184896442-184999549	856	0.0128388	1.01906	0.424292	0.518549	0.454534	0.493325
ENSMUSG00000039835	1.63162	0.555083	1.0471	0.894924	Nhsl1	10:18390321-18533892	857	1.02382	0.015706			ENSMUSG00000020282	-1.6503	-0.27918	-2.07599	-0.0987475	Rhbdf1	11:32209584-32222300	857	0.0128471	1.05041	0.318574	0.824059	0.237173	0.933843
ENSMUSG00000009731	1.28602	0.391109	1.44032	0.960901	Kcnd1	X:7822288-7838280	856	1.02625	0.0157243			ENSMUSG00000056596	-0.530697	-0.79737	-1.783	-1.21414	Trnp1	4:133491099-133498550	858	0.0129371	1.02591	0.69222	0.575397	0.290579	0.43103
ENSMUSG00000027165	0.538666	1.51351	0.472938	1.52494	B230118H07Rik	2:101560780-101649532	859	1.03095	0.0158207			ENSMUSG00000004035	-0.837943	-1.73695	-0.548188	-1.30737	Gstm7	3:107926333-107931817	859	0.0129686	1.02502	0.559441	0.300003	0.683879	0.404057
ENSMUSG00000032515	1.09252	1.04203	1.0005	0.989838	Csrnp1	9:119894894-120068283	860	1.01803	0.0158256			ENSMUSG00000022177	-0.891533	-1.40044	-0.766713	-1.33194	Haus4	14:54541784-54554361	860	0.013	1.02023	0.539041	0.378814	0.587755	0.397234
ENSMUSG00000050435	0.66134	1.41599	0.849236	1.16601	Ube2dnl1	X:114905011-114905941	862	1.02193	0.0158353			ENSMUSG00000018920	-1.7167	-1.17784	-0.819638	-0.573865	Cxcl16	11:70453982-70466202	861	0.0130197	1.02526	0.304244	0.442013	0.566584	0.671815
ENSMUSG00000054057	1.48957	1.1843	0.603942	0.83211	A930004D18Rik	2:18025192-18039633	861	1.02267	0.015842			ENSMUSG00000048720	-1.21163	-0.541088	-1.93462	-0.570129	Tbc1d12	19:38836578-38919923	862	0.0130278	1.02958	0.431781	0.687252	0.26159	0.673557
ENSMUSG00000027996	0.92206	1.23302	1.03006	0.93652	Sfrp2	3:83766320-83789956	865	1.01874	0.0158728			ENSMUSG00000027999	-1.21427	-0.749564	-0.874195	-1.48833	Pla2g12a	3:129878621-129895821	863	0.0130475	1.02126	0.430991	0.594783	0.545558	0.356425
ENSMUSG00000029480	1.19889	0.640525	1.50832	0.764768	Dhx37	5:125414405-125434048	864	1.02272	0.0158796			ENSMUSG00000078485	-1.11558	-0.474503	-0.747185	-1.97342	Plekhn1	4:156221455-156228542	864	0.0130787	1.02738	0.461506	0.719715	0.595765	0.254649
ENSMUSG00000031077	1.02018	1.54875	0.864557	0.655337	Fadd	7:144567354-144582463	863	1.02232	0.015898			ENSMUSG00000020121	-2.04518	-0.847626	-0.953532	-0.331527	Srgap1	10:121780990-122047315	867	0.0131719	1.0322	0.242292	0.555698	0.516367	0.794695
ENSMUSG00000064057	0.0638639	NaN	1.46792	1.45737	Scgb3a1	11:49663609-49665118	866	1.03962	0.0160277			ENSMUSG00000033313	-0.820636	-1.35194	-1.00977	-1.19611	Fbxl8	8:105264647-105269326	866	0.0131755	1.01967	0.566192	0.391765	0.496625	0.436451
ENSMUSG00000083111	1.15966	1.35995	0.0491977	1.38852	Gm14421	2:177053515-177056838	867	1.03937	0.0160438			ENSMUSG00000059291	-0.842309	-1.34632	-0.769993	-1.40873	Rpl11	4:136028264-136053428	868	0.0131797	1.02086	0.55775	0.393294	0.58642	0.376643
ENSMUSG00000059273	1.06031	1.11165	0.989776	0.948372	Zc3h4	7:16401195-16437694	868	1.01821	0.0161175			ENSMUSG00000005413	-0.896504	-1.07327	-1.29294	-1.08747	Hmox1	8:75093590-75100596	865	0.0131908	1.01925	0.537187	0.475241	0.408118	0.470586
ENSMUSG00000020805	1.24674	1.20938	0.951403	0.677229	Slc13a5	11:72241993-72268575	869	1.02039	0.016168			ENSMUSG00000058135	-0.83789	-0.773748	-1.84465	-0.834298	Gstm1	3:108012254-108017973	869	0.0132221	1.02492	0.559461	0.584896	0.278423	0.560856
ENSMUSG00000021786	0.794101	0.638045	1.28742	1.37322	Oxsm	14:16238655-16311926	871	1.02262	0.0161768			ENSMUSG00000022415	-0.530916	-1.72201	-0.575979	-1.5502	Syngr1	15:80091333-80119501	872	0.0133716	1.02819	0.692115	0.303126	0.670831	0.341463
ENSMUSG00000004393	1.21087	0.950108	1.10344	0.841593	Ddx56	11:6258918-6267772	870	1.01906	0.0161954			ENSMUSG00000026305	-0.978054	-1.04248	-1.42968	-0.881723	Lrrfip1	1:90998726-91128944	871	0.0133869	1.02012	0.507664	0.485492	0.371213	0.542719
ENSMUSG00000033294	0.778223	0.903884	1.62322	0.791301	Noc4l	5:110648417-110653417	872	1.02248	0.0162041			ENSMUSG00000032846	-1.56613	-0.443479	-1.75295	-0.406519	Zswim6	13:107724617-107890064	870	0.0133908	1.03426	0.337713	0.735359	0.296694	0.754442
ENSMUSG00000017969	1.37907	0.484477	1.48437	0.724363	Ptgis	2:167103377-167240604	874	1.02644	0.0162128			ENSMUSG00000034160	-1.25108	-0.597613	-1.50336	-0.924423	Ogt	X:101640059-101684351	874	0.0134554	1.02347	0.420134	0.660846	0.352731	0.526891
ENSMUSG00000048960	0.720801	1.30678	0.274521	1.70137	Prex2	1:10993464-11303682	873	1.03412	0.0162314			ENSMUSG00000047797	-1.41272	-0.847109	-0.871035	-1.17022	Gjb1	X:101376377-101385629	873	0.0134708	1.02063	0.375603	0.555898	0.546754	0.444354
ENSMUSG00000028671	1.36065	0.791131	1.34249	0.58185	Gale	4:135963726-135968178	875	1.02328	0.01632			ENSMUSG00000034435	-2.10038	0	-3.08859	0	Tmem30b	12:73543113-73546395	875	0.0135314	1.08677	0.233197	1	0.117555	1
ENSMUSG00000034667	1.05336	1.05282	1.02375	0.961926	Xpot	10:121587379-121626316	876	1.01829	0.0163927			ENSMUSG00000047604	-0.857557	-0.987773	-0.739544	-1.74661	Frat2	19:41845977-41848132	876	0.0135388	1.02246	0.551886	0.504256	0.598929	0.298001
ENSMUSG00000024891	1.87418	0.35597	1.34463	0.440902	Slc29a2	19:5024005-5031971	877	1.03711	0.0163968			ENSMUSG00000031488	-0.363536	-1.705	-0.598736	-1.67262	Rab11fip1	8:27138772-27174646	877	0.0136716	1.03191	0.777257	0.306721	0.660332	0.313683
ENSMUSG00000076432	0.912128	1.17352	0.926944	1.08013	Ywhaq	12:21390070-21417637	881	1.01911	0.0164018			ENSMUSG00000000605	-0.680606	-0.618871	-1.30632	-1.67173	Clcn4-2	7:7282315-7299511	878	0.013713	1.02558	0.623903	0.65118	0.404351	0.313877
ENSMUSG00000036632	1.41775	0.783596	1.08826	0.797562	Alg5	3:54735538-54751127	880	1.02084	0.0164091			ENSMUSG00000029161	-1.22731	-0.973154	-1.39063	-0.679455	Cgref1	5:30933145-30945480	879	0.0137656	1.02209	0.427113	0.509391	0.381398	0.624401
ENSMUSG00000092335	0.898246	1.58082	0.244639	1.26781	Gm7221	7:42579782-42592547	878	1.03293	0.0164237			ENSMUSG00000035086	-1.44926	-0.934323	-0.594634	-1.33063	Becn1	11:101277967-101302286	880	0.0137841	1.02337	0.366209	0.523288	0.662212	0.397595
ENSMUSG00000040040	0.464702	1.4486	1.06256	1.0661	Ift88	14:57424061-57517936	879	1.02504	0.0164278			ENSMUSG00000038721	-0.789999	-1.27681	-1.52232	-0.721247	Hoxb7	11:96286622-96290162	881	0.0138025	1.02286	0.578344	0.412707	0.348126	0.606573
ENSMUSG00000000303	1.25349	0.93079	1.09697	0.800937	Cdh1	8:106603350-106670246	882	1.01954	0.0164626			ENSMUSG00000059554	-1.13456	-0.805162	-1.18627	-1.12354	Ccdc28a	10:18213675-18234998	882	0.0138662	1.01994	0.455474	0.572298	0.439438	0.458966
ENSMUSG00000031723	1.71935	0.320376	1.13918	0.840758	Txnl4b	8:109565891-109574051	883	1.03071	0.0165572			ENSMUSG00000097050	-1.21615	-0.79705	-1.29377	-0.953848	Gm9918	15:102270562-102274121	883	0.0140544	1.02092	0.43043	0.575525	0.407884	0.516254
ENSMUSG00000037885	0.955423	0.684019	1.23313	1.19872	Stk35	2:129800516-129832287	884	1.02078	0.0166516			ENSMUSG00000025451	-1.2706	-0.472422	-1.31507	-1.16919	Paip1	13:119428600-119458218	885	0.0140565	1.02473	0.414487	0.720754	0.401906	0.444671
ENSMUSG00000026278	0.738125	1.36204	0.988636	0.963111	Bok	1:93685693-93695762	885	1.02076	0.0167232			ENSMUSG00000029004	-1.52601	-0.618023	-1.22589	-0.839578	Kmt2e	5:23434440-23616571	886	0.0140632	1.02438	0.347236	0.651563	0.427534	0.558807
ENSMUSG00000050132	1.26309	0.929585	1.28507	0.566992	Sarm1	11:78472329-78497754	889	1.02246	0.0168054			ENSMUSG00000045598	-1.17017	-0.84195	-1.25894	-0.978408	Zfp553	7:127233060-127238179	884	0.0140724	1.02028	0.444369	0.557889	0.417851	0.507539
ENSMUSG00000027203	1.05955	1.07371	1.16108	0.784556	Dut	2:125247189-125258608	886	1.01943	0.0168172			ENSMUSG00000054662	-1.27876	-0.565739	-1.36385	-1.0317	Ano9	7:141101218-141117806	888	0.0140991	1.02345	0.41215	0.675609	0.388544	0.489133
ENSMUSG00000021007	1.51335	0.403287	1.12435	0.992066	Spata7	12:98628156-98669815	887	1.02641	0.0168207			ENSMUSG00000083992	-0.598011	-1.43198	-0.882125	-1.39087	Gm11478	11:86583864-86683836	887	0.0141037	1.02299	0.660664	0.370622	0.542568	0.381335
ENSMUSG00000036875	1.02374	0.874483	0.934073	1.23442	Dna2	10:62947025-62974185	888	1.01948	0.0168243			ENSMUSG00000003528	-0.726415	-1.33138	-1.13434	-1.10754	Slc25a1	16:17925210-17928219	890	0.0141124	1.02076	0.604404	0.397388	0.455543	0.464085
ENSMUSG00000020496	1.46884	0.615958	1.25945	0.708445	Rnf187	11:58932287-58938916	891	1.02416	0.016936			ENSMUSG00000045128	-0.70044	-1.52858	-0.65129	-1.47725	Rpl18a	8:70894721-70897443	889	0.0141282	1.02457	0.615384	0.346618	0.636711	0.359173
ENSMUSG00000011254	0.843121	0.652225	1.2586	1.29643	Thg1l	11:45946842-45955494	890	1.02219	0.0169438			ENSMUSG00000043964	-0.828416	-1.16999	-0.751395	-1.54421	Orai3	7:127769814-127775150	891	0.0141639	1.0219	0.563147	0.444424	0.594029	0.342883
ENSMUSG00000031539	1.41536	0.757941	1.58596	0.215429	Ap3m2	8:22787353-22805654	892	1.03477	0.0169843			ENSMUSG00000059182	-1.00412	-1.15093	-0.732989	-1.38497	Skap2	6:51859165-52012549	893	0.0142105	1.02079	0.498574	0.450335	0.601656	0.382897
ENSMUSG00000048752	1.34481	0.503532	1.38315	0.78787	Prss50	9:110857966-110864628	893	1.02539	0.0170661			ENSMUSG00000075334	-0.781939	-1.57054	-0.901318	-1.08337	Rprm	2:54084092-54085552	892	0.0142265	1.02153	0.581585	0.336682	0.535397	0.471925
ENSMUSG00000028944	1.17646	0.599007	1.53673	0.723074	Prkag2	5:24862743-25100642	894	1.02462	0.0171924			ENSMUSG00000030560	-1.03524	-0.813987	-1.53589	-0.855423	Ctsc	7:88278084-88310888	894	0.0142617	1.02219	0.487935	0.568808	0.344867	0.552703
ENSMUSG00000031710	1.71438	0.684606	0.919056	0.718227	Ucp1	8:83290347-83298456	896	1.02489	0.0171987			ENSMUSG00000000544	-0.493654	-1.61684	-0.843095	-1.35912	Gpa33	1:166130237-166166510	895	0.0143464	1.02561	0.710224	0.326049	0.557446	0.38982
ENSMUSG00000057396	0.38614	1.29846	0.716071	1.58313	Zfp759	13:67128227-67141787	897	1.03052	0.0172018			ENSMUSG00000047843	-0.930788	-1.33694	-0.700682	-1.33404	Bri3	5:144241689-144446757	896	0.0143862	1.02161	0.524572	0.395859	0.615281	0.396656
ENSMUSG00000036155	0.825206	1.28016	0.913348	1.02351	Mgat5	1:127204985-127483704	895	1.02012	0.0172067			ENSMUSG00000040675	-0.751087	-1.28476	-0.956591	-1.31055	Mthfd1l	10:3973117-4167081	899	0.0145273	1.02094	0.594156	0.410439	0.515273	0.403167
ENSMUSG00000018774	0.890381	0.649128	1.49968	1.00235	Cd68	11:69664212-69666153	899	1.02259	0.0172525			ENSMUSG00000096210	-0.857976	-1.65434	-0.448093	-1.36246	H1f0	15:79028211-79030498	897	0.0145373	1.02676	0.551726	0.317683	0.733011	0.388919
ENSMUSG00000026659	1.43172	1.24038	0.570366	0.76361	Dusp12	1:170868644-170885881	898	1.0244	0.0172717			ENSMUSG00000030491	-0.828397	-0.891569	-0.553539	-2.05584	Tdrd12	7:35493611-35537745	898	0.0145434	1.02765	0.563155	0.539028	0.681347	0.240509
ENSMUSG00000002329	0.579851	0.896068	0.942253	1.60471	Mdp1	14:55657878-55660508	900	1.02467	0.0174444			ENSMUSG00000051790	-0.918886	-1.30569	-0.717845	-1.34413	Nlgn2	11:69823121-69837784	901	0.0145616	1.0215	0.528917	0.404528	0.608005	0.393891
ENSMUSG00000031527	0.301533	1.49749	0.638452	1.5005	Eri1	8:35465264-35495533	901	1.0345	0.0174917			ENSMUSG00000021453	-0.686891	-1.61605	-1.17962	-0.809917	Gadd45g	13:51846677-51848468	900	0.0145667	1.02342	0.621191	0.326227	0.441468	0.570415
ENSMUSG00000041215	1.22915	1.10024	0.8706	0.834263	Yeats2	16:20141062-20232573	902	1.01991	0.0174945			ENSMUSG00000040557	-1.30386	-0.772842	-0.726505	-1.42872	Wbscr27	5:134932367-134942637	902	0.0145787	1.02257	0.405041	0.585263	0.604366	0.37146
ENSMUSG00000022602	1.7903	0.293959	1.5194	0.32233	Arc	15:74669082-74672570	905	1.04346	0.0175028			ENSMUSG00000032796	-1.17642	-0.904012	-1.28293	-0.85267	Lama1	17:67697264-67822645	903	0.0145847	1.02108	0.442448	0.534399	0.41096	0.553759
ENSMUSG00000021747	1.3796	0.636932	1.26833	0.730389	4930452B06Rik	14:8431191-8666240	906	1.02363	0.0175055			ENSMUSG00000067212	-1.07347	-1.09008	-1.00759	-1.07952	H2-T23	17:35994452-36042747	904	0.0145907	1.01946	0.475175	0.469735	0.497376	0.473186
ENSMUSG00000018858	0.985444	0.583871	1.40516	1.05707	Ict1	11:115403751-115412674	903	1.02286	0.0175083			ENSMUSG00000028347	-2.14765	0.0576214	-2.19135	-0.501098	Tmeff1	4:48585173-48663131	906	0.0145916	1.01341	0.22568	1.04075	0.218946	0.706569
ENSMUSG00000023932	0.885476	1.07068	0.878541	1.19754	Cdc5l	17:45391891-45433707	904	1.01978	0.0175111			ENSMUSG00000074653	-1.25335	-1.44769	-0.224378	-1.315	Lrrc31	3:30679057-30699843	905	0.0146077	1.03091	0.419473	0.366608	0.855964	0.401925
ENSMUSG00000063281	0.721115	1.10389	0.785748	1.40029	Zfp35	18:23989631-24005376	908	1.0223	0.0175661			ENSMUSG00000031245	-1.18291	-0.937217	-1.17556	-0.913702	Hmgn5	X:109004533-109013404	907	0.0146196	1.02017	0.440462	0.522239	0.442712	0.530821
ENSMUSG00000028902	1.15002	1.05837	1.07513	0.746394	Sf3a3	4:124714775-124732460	907	1.02004	0.0175744			ENSMUSG00000060962	-1.47649	-0.982681	-0.966231	-0.783316	Dmkn	7:30763755-30781066	908	0.0148789	1.02214	0.359362	0.506038	0.511841	0.58103
ENSMUSG00000021464	1.26056	1.01518	0.742744	0.983921	Ror2	13:53109311-53286124	909	1.02036	0.0176238			ENSMUSG00000030096	-0.997541	-0.985551	-1.11675	-1.12059	Slc6a6	6:91684066-91759063	911	0.0149067	1.01978	0.500853	0.505033	0.461131	0.459906
ENSMUSG00000032078	0.854649	1.34807	0.886647	0.930216	Zfp259	9:46273063-46282643	911	1.02065	0.0176619			ENSMUSG00000039611	-0.50875	-1.19932	-1.09972	-1.43184	Tmem246	4:49584505-49597876	910	0.0149121	1.02422	0.702831	0.43548	0.466607	0.370658
ENSMUSG00000003746	0.719003	1.24467	1.05926	0.974735	Man1a	10:53904787-54075796	912	1.02092	0.0176645			ENSMUSG00000019368	-0.71248	-1.40509	-0.605384	-1.56233	Sec14l4	11:4031461-4048024	909	0.0149175	1.02545	0.61027	0.377595	0.657296	0.338604
ENSMUSG00000050244	0.706838	1.28831	0.760037	1.22455	Heatr1	13:12395397-12438677	913	1.02251	0.017667			ENSMUSG00000033318	-0.5707	-1.46033	-0.545024	-1.68511	Gstt2	10:75831844-75834881	913	0.0149288	1.02845	0.67329	0.36341	0.68538	0.310979
ENSMUSG00000023990	0.904086	1.0739	1.30295	0.752398	Tfeb	17:47737029-47792419	910	1.0207	0.0176703			ENSMUSG00000033949	-1.48533	-0.722993	-1.40968	-0.550116	Trim36	18:46165301-46212607	912	0.0149342	1.02665	0.357167	0.605839	0.376395	0.682965
ENSMUSG00000038417	0.885111	0.791254	1.16833	1.18348	Fig4	10:41188171-41303241	914	1.02041	0.0177462			ENSMUSG00000043262	-1.12649	-0.723305	-1.7227	-0.568953	Uevld	7:46923538-46958527	914	0.0150438	1.02687	0.458029	0.605708	0.302981	0.674106
ENSMUSG00000038506	1.30721	0.865397	0.911197	0.93671	Dcun1d2	8:13255962-13322924	915	1.0202	0.0177486			ENSMUSG00000005054	-0.805448	-1.3233	-0.85759	-1.27402	Cstb	10:78425669-78427619	916	0.0150655	1.02129	0.572184	0.39962	0.551874	0.413506
ENSMUSG00000061544	0.978584	1.23038	0.5683	1.20701	Zfp229	17:21730794-21769342	916	1.02302	0.0177729			ENSMUSG00000024072	-1.39783	-0.698674	-1.35406	-0.719248	Yipf4	17:74489492-74500277	915	0.015071	1.02468	0.3795	0.616138	0.39119	0.607414
ENSMUSG00000031533	1.0812	0.827164	0.769663	1.32145	Mrps31	8:22411339-22429665	925	1.02139	0.0179351			ENSMUSG00000042249	-1.4923	-1.0702	-1.18209	-0.369994	Adrbk2	5:112910477-113015514	920	0.0151087	1.02757	0.355445	0.476253	0.440713	0.773786
ENSMUSG00000026172	1.04635	1.22593	0.945612	0.772041	Bcs1l	1:74588288-74592443	922	1.02031	0.0179393			ENSMUSG00000018554	-1.05903	-0.78328	-1.66556	-0.660195	Ybx2	11:69935795-69941605	919	0.0151143	1.02532	0.479955	0.581044	0.315222	0.632793
ENSMUSG00000004667	1.29706	0.479389	1.38984	0.804726	Polr2e	10:80035948-80039795	924	1.02598	0.0179437			ENSMUSG00000043192	-0.698006	-0.965083	-1.77016	-0.758439	Gm1840	8:5639583-5640996	917	0.0151145	1.02574	0.616424	0.512249	0.293176	0.591136
ENSMUSG00000023147	1.3775	0.725773	1.12337	0.779304	Wrb	16:96145406-96157852	921	1.02211	0.0179587			ENSMUSG00000029177	-0.581015	-1.22944	-1.06894	-1.36198	Cenpa	5:30666776-30674827	918	0.0151198	1.02273	0.668493	0.426483	0.476669	0.389048
ENSMUSG00000040430	0.864783	1.19931	1.07701	0.872573	Pitpnc1	11:107207891-107470699	926	1.02015	0.017959			ENSMUSG00000019998	-1.02796	-1.44035	-0.891261	-0.86932	Stx7	10:24149316-24188959	922	0.0151627	1.02137	0.490403	0.368478	0.539143	0.547405
ENSMUSG00000091655	0.611402	1.03374	1.01957	1.32587	Gm8741	17:35335908-35336292	923	1.02254	0.0179632			ENSMUSG00000028081	-0.724527	-1.45361	-0.722628	-1.35215	Rps3a1	3:86137939-86142702	921	0.0151792	1.02331	0.605195	0.365107	0.605993	0.391708
ENSMUSG00000032026	0.918798	1.21426	1.13712	0.740408	Rexo2	9:48468513-48480611	919	1.02068	0.0179652			ENSMUSG00000032425	-1.22561	-0.786924	-1.11458	-1.06303	Zfp949	9:88548019-88571086	923	0.0152113	1.02118	0.427617	0.579579	0.461826	0.478626
ENSMUSG00000097312	0.164159	2.31693	-0.868104	2.0942	Gm26870	9:3000281-3038316	917	2.3068	0.0179716			ENSMUSG00000049090	-0.559971	-1.32773	-1.58667	-0.730669	Zadh2	18:84088157-84097514	924	0.0152165	1.02628	0.678316	0.398395	0.332939	0.602624
ENSMUSG00000035151	1.15396	1.08257	0.825766	0.940483	Elmod2	8:83312631-83332486	918	1.01983	0.0179739			ENSMUSG00000024301	-0.567826	-1.05524	-1.20958	-1.36437	Kifc5b	17:26917090-26932579	925	0.0152541	1.02326	0.674633	0.481217	0.432394	0.388404
ENSMUSG00000037608	0.629677	1.34599	0.581526	1.40292	Bclaf1	10:20312468-20342501	920	1.02694	0.0179783			ENSMUSG00000022865	-1.53291	-0.677404	-1.081	-0.854232	Cxadr	16:78301495-78359785	926	0.0154212	1.02425	0.34558	0.625289	0.472701	0.55316
ENSMUSG00000078869	0.94265	1.00227	0.670968	1.37619	Gm14409	2:177264653-177267036	927	1.02216	0.0180151			ENSMUSG00000056870	-1.24486	-1.11655	-1.23289	-0.536256	Gulp1	1:44551510-44796833	930	0.0154946	1.02449	0.421949	0.461195	0.425464	0.689558
ENSMUSG00000097180	1.13813	0.974824	0.857885	1.01936	2700038G22Rik	5:23850596-23854924	928	1.01959	0.0181034			ENSMUSG00000058966	0	-0.828973	-2.25304	-1.58422	Fam57b	7:126816884-126830219	927	0.0155016	1.09666	1	0.56293	0.209782	0.333505
ENSMUSG00000036985	1.04394	0.903281	1.22409	0.836831	Zdhhc9	X:48171968-48208878	929	1.02017	0.0181808			ENSMUSG00000002012	-0.615597	-1.04407	-1.28038	-1.25303	Pnck	X:73655993-73660117	929	0.0155113	1.02259	0.65266	0.484957	0.411687	0.419566
ENSMUSG00000020227	0.894716	0.864202	0.93048	1.30638	Irak3	10:120141647-120224917	931	1.02081	0.0183244			ENSMUSG00000042797	-1.20617	-1.58233	-0.227388	-1.18701	Aqp11	7:97726378-97738247	928	0.015528	1.03128	0.433418	0.333942	0.85418	0.439212
ENSMUSG00000022533	0.347175	1.47337	0.407179	1.64606	Atp13a3	16:30312422-30388837	933	1.03951	0.018328			ENSMUSG00000060657	-1.61281	-0.692869	-1.2858	-0.480995	Marf1	16:14109165-14159274	933	0.0155627	1.02867	0.326961	0.618622	0.410143	0.716483
ENSMUSG00000028885	1.24806	0.917458	1.25615	0.552413	Smpdl3b	4:132732965-132757252	930	1.02342	0.0183333			ENSMUSG00000021950	-1.57079	-0.493359	-1.44727	-0.558072	Anxa8	14:34051131-34102754	932	0.0155794	1.03055	0.336624	0.710369	0.366715	0.679209
ENSMUSG00000062376	0.822253	0.876699	0.762401	1.5426	2010012O05Rik	19:46689905-46703382	932	1.0232	0.0183369			ENSMUSG00000034205	-1.28915	-0.88174	-0.853014	-1.15565	Loxl2	14:69555423-69693698	931	0.0155961	1.02132	0.409192	0.542712	0.553627	0.448864
ENSMUSG00000029238	0.501561	1.59283	0.252617	1.51944	Clock	5:76212176-76304548	934	1.04011	0.0183833			ENSMUSG00000040629	-0.767311	-0.626991	-1.71066	-1.07238	Mael	1:166201384-166238744	934	0.0155996	1.02588	0.587512	0.647526	0.30552	0.475534
ENSMUSG00000026858	1.68983	1.02145	0.858221	0.374082	Fam73b	2:30364232-30385521	937	1.02944	0.0183885			ENSMUSG00000018567	-0.929956	-0.927333	-1.07774	-1.25248	Gabarap	11:69991142-69994951	935	0.0156684	1.02041	0.524874	0.52583	0.47377	0.419726
ENSMUSG00000026223	1.30283	1.02481	1.19927	0.419521	Itm2c	1:85894280-85908675	936	1.02585	0.0184081			ENSMUSG00000028291	-1.17007	-0.738434	-1.39879	-0.838488	Akirin2	4:34550936-34566908	938	0.0157143	1.02302	0.4444	0.59939	0.379247	0.559229
ENSMUSG00000026816	1.35446	0.873467	1.19146	0.546562	Gtf3c5	2:28555794-28583751	938	1.024	0.0184115			ENSMUSG00000031609	-1.11857	-0.685713	-1.09907	-1.23736	Sap30	8:57482706-57487860	936	0.0157265	1.02203	0.46055	0.621698	0.466817	0.424148
ENSMUSG00000030091	0.889783	1.10382	1.28418	0.715438	Nup210	6:91013067-91116829	935	1.02163	0.0184278			ENSMUSG00000042712	-1.22525	-0.956281	-1.01579	-0.968389	Wbp5	X:136245078-136247139	937	0.0157311	1.02065	0.427723	0.515384	0.494557	0.511076
ENSMUSG00000060098	1.0645	1.03282	1.09243	0.798693	Prmt7	8:106210935-106425889	940	1.02009	0.0184468			ENSMUSG00000048376	-1.39729	-0.8991	-1.2735	-0.532979	F2r	13:95601803-95618459	939	0.0157934	1.02569	0.379642	0.536221	0.413655	0.691126
ENSMUSG00000047749	0.400899	1.37711	0.875532	1.26187	Zc3hav1l	6:38287395-38299259	939	1.02818	0.0184558			ENSMUSG00000024725	-0.891819	-1.0761	-1.47526	-0.729065	Ostf1	19:18579327-18631789	941	0.0158555	1.02305	0.538934	0.474309	0.359669	0.603295
ENSMUSG00000042569	0.847205	1.2103	1.34958	0.552592	Dhrs7b	11:60830630-60860195	942	1.02424	0.0185456			ENSMUSG00000047591	-1.79027	-0.593709	-0.683101	-1.02416	Mafa	15:75746842-75747922	940	0.0158617	1.02789	0.289118	0.662637	0.622825	0.491697
ENSMUSG00000062519	0.850662	0.776692	1.1094	1.24018	Zfp398	6:47835660-47868257	941	1.02131	0.0185547			ENSMUSG00000082286	-0.963042	-1.18069	-1.0722	-0.961736	Pisd-ps1	11:3125903-3131004	942	0.0159023	1.02033	0.512974	0.44114	0.475593	0.513439
ENSMUSG00000000305	1.20519	0.833374	0.696507	1.21767	Cdh4	2:179442430-179899373	943	1.02198	0.0185578			ENSMUSG00000027811	-1.03205	-1.25163	-0.768517	-1.11924	4930579G24Rik	3:79629078-79632817	943	0.0159491	1.02124	0.489015	0.419973	0.587021	0.460336
ENSMUSG00000028741	1.09065	1.10099	1.05165	0.730013	Mrto4	4:139347434-139352576	944	1.0206	0.0187288			ENSMUSG00000032009	-0.963374	-1.63098	-0.702635	-0.906535	Sesn3	9:14276300-14326138	944	0.0160169	1.02358	0.512856	0.322869	0.614449	0.533465
ENSMUSG00000026181	1.0909	1.1546	1.02145	0.701911	Ppm1f	16:16896468-16927364	945	1.02113	0.0187725			ENSMUSG00000027180	-1.06334	-0.848608	-1.13251	-1.08209	Fbxo3	2:103957985-104063240	949	0.0161222	1.02116	0.478523	0.55532	0.456121	0.472344
ENSMUSG00000037991	1.03272	0.817658	0.979159	1.13509	Rmi2	16:10835058-10892966	946	1.02028	0.0190169			ENSMUSG00000057554	-0.898482	-0.966826	-1.14339	-1.12643	Lgals8	13:12439414-12464944	948	0.0161287	1.02089	0.536451	0.51163	0.452695	0.458048
ENSMUSG00000079584	1.55866	1.57224	1.1934	0	Gm364	X:57409153-57488767	948	1.10983	0.0191139			ENSMUSG00000076439	-1.07877	-0.983952	-0.290964	-1.77431	Mog	17:37010745-37023398	946	0.0161311	1.03139	0.473432	0.505593	0.817356	0.292334
ENSMUSG00000027487	1.51256	0.539134	0.875117	1.00215	Cdk5rap1	2:154335379-154373010	947	1.02515	0.0191235			ENSMUSG00000042870	-0.996067	-1.12509	-0.886636	-1.13941	Tom1	8:75033685-75070121	947	0.0161352	1.02055	0.501365	0.458473	0.540874	0.453945
ENSMUSG00000025958	1.06995	1.16619	0.506177	1.18033	Creb1	1:64532803-64604547	949	1.02419	0.0191675			ENSMUSG00000041523	-1.66029	-1.43101	-0.338821	-0.667383	Upk2	9:44452715-44454767	945	0.0161376	1.0328	0.316376	0.370871	0.790687	0.629648
ENSMUSG00000046909	0.449947	1.3706	0.970953	1.10908	Tefm	11:80136677-80142175	950	1.02668	0.0194			ENSMUSG00000022529	-1.06994	-0.781451	-1.3682	-0.890662	Zfp263	16:3744092-3750790	950	0.0162316	1.02243	0.476339	0.581781	0.387374	0.539367
ENSMUSG00000014349	0.746618	1.12793	0.979597	1.0832	Ube2z	11:96047431-96065388	951	1.02121	0.0195163			ENSMUSG00000046364	-0.964481	-1.15991	-0.928291	-1.09551	Rpl27a	7:109519146-109522367	951	0.0162881	1.0206	0.512463	0.44754	0.52548	0.467971
ENSMUSG00000060166	0.743545	1.02404	1.50253	0.668201	Zdhhc8	16:18220753-18235136	952	1.02438	0.0195168			ENSMUSG00000087648	-0.271554	-1.00033	-1.36697	-1.47423	E130018N17Rik	2:168148016-168154513	953	0.0163274	1.03093	0.828427	0.499886	0.387705	0.359925
ENSMUSG00000073197	0.954422	1.48205	0.213451	1.19242	5730507C01Rik	12:18514737-18534191	953	1.03439	0.0196013			ENSMUSG00000024143	-1.10401	-0.774097	-1.27088	-0.940545	Rhoq	17:86963081-87025406	952	0.0163445	1.02222	0.465222	0.584755	0.414407	0.521036
ENSMUSG00000005225	0.959009	0.793285	1.30227	0.900677	Plekha8	6:54577603-54645839	954	1.02158	0.0196855			ENSMUSG00000060180	-0.928743	-1.31568	-0.452261	-1.472	Myh13	11:67321657-67371586	955	0.0164503	1.02671	0.525316	0.401736	0.730896	0.360482
ENSMUSG00000045817	0.945076	1.20607	0.961357	0.818391	Zfp36l2	17:84183930-84187947	958	1.02094	0.0196973			ENSMUSG00000019907	-1.23644	-0.762435	-1.23342	-0.847693	Ppp1r12a	10:108162399-108277575	954	0.016457	1.02283	0.424419	0.589501	0.425308	0.555673
ENSMUSG00000085634	1.26338	0.754351	0.559426	1.32062	Gm15290	13:111522435-111549911	957	1.02553	0.0197074			ENSMUSG00000030847	-0.421607	-1.58776	-0.808774	-1.34945	Bag3	7:128523582-128546977	956	0.0166736	1.02802	0.746593	0.332688	0.570867	0.392442
ENSMUSG00000071037	1.37164	1.20302	0.766091	0.553596	Camkmt	17:85090725-85458139	956	1.02521	0.0197176			ENSMUSG00000025533	-1.32297	-1.25974	-0.809156	-0.712359	Asl	5:130011257-130025132	957	0.0168025	1.02369	0.399711	0.417619	0.570716	0.610321
ENSMUSG00000027932	1.29567	0.794208	1.20762	0.619155	Slc27a3	3:90385238-90389938	955	1.02368	0.0197277			ENSMUSG00000019066	-0.877391	-1.11028	-0.654673	-1.5028	Rab3d	9:21907490-21918192	958	0.0168372	1.02395	0.544351	0.463204	0.635219	0.352868
ENSMUSG00000038383	0.935673	1.10424	1.00317	0.902179	Pigu	2:155278242-155357430	959	1.02023	0.0197289			ENSMUSG00000025555	-0.600473	-1.93187	-0.417174	-1.17104	Farp1	14:121035199-121283744	959	0.0169864	1.03266	0.659538	0.262089	0.74889	0.444101
ENSMUSG00000074829	1.19378	0.980777	0	2.13716	2010315B03Rik	9:124292990-124311750	960	1.11021	0.0198854			ENSMUSG00000034457	-1.7004	-0.406387	-1.23383	-0.611215	Eda2r	X:97333839-97377216	960	0.0170729	1.03226	0.307701	0.754511	0.425187	0.654645
ENSMUSG00000028243	0.58736	1.01065	0.483989	1.77683	Ubxn2b	4:6191097-6221688	962	1.03236	0.0198857			ENSMUSG00000029777	-0.948765	-1.14422	-1.03636	-0.982097	Gars	6:55038000-55079504	961	0.0170864	1.0211	0.518076	0.452434	0.487556	0.506243
ENSMUSG00000020272	1.50579	0.702062	1.50294	0.123371	Stk10	11:32533304-32624587	961	1.04074	0.0199063			ENSMUSG00000039059	-1.06446	-0.680914	-1.13448	-1.18279	Hrh3	2:180099464-180104488	962	0.0172141	1.02251	0.478152	0.62377	0.455499	0.440499
ENSMUSG00000000244	1.55912	0.839767	0.535253	0.958508	Tspan32	7:142988968-143019644	964	1.02636	0.0200104			ENSMUSG00000033004	-1.69131	-0.586181	-1.2527	-0.41954	Mycbp2	14:103113410-103346814	963	0.017217	1.03234	0.309646	0.666104	0.419662	0.747663
ENSMUSG00000020799	1.00661	0.6192	1.61245	0.663549	Tekt1	11:72344721-72362442	963	1.02703	0.0200104			ENSMUSG00000022490	-1.01878	-0.238757	-1.53864	-1.21548	Ppp1r1a	15:103530278-103537992	964	0.0172407	1.03218	0.493534	0.847475	0.34421	0.43063
ENSMUSG00000038456	1.32716	1.00404	1.24768	0.264335	Dennd2a	6:39462377-39557867	968	1.03128	0.0200413			ENSMUSG00000024767	-0.657579	-1.19606	-1.27179	-0.985107	Otub1	19:7198201-7206316	965	0.0173161	1.02323	0.633941	0.436466	0.414146	0.505188
ENSMUSG00000032059	0.973345	0.920203	1.30203	0.734374	Alg9	9:50762827-50843542	967	1.02195	0.020062			ENSMUSG00000020057	-0.829601	-0.765602	-1.53861	-0.950582	Dram1	10:88322803-88379080	966	0.0173292	1.02452	0.562685	0.588208	0.344217	0.517424
ENSMUSG00000022905	0.611976	1.46991	0.373986	1.37606	Kpna1	16:35926510-36037131	965	1.03352	0.0200725			ENSMUSG00000078689	-1.06165	-0.843831	-1.0942	-1.08185	Mup6	4:59964293-60007274	967	0.0173423	1.02163	0.479084	0.557162	0.468396	0.472423
ENSMUSG00000039753	0.621988	0.918047	0.8175	1.5531	Fbxl5	5:43744615-43843247	974	1.0255	0.0200821			ENSMUSG00000024399	-1.19516	-0.957667	-0.290636	-1.62626	Ltb	17:35194438-35196320	968	0.017345	1.03123	0.436738	0.514889	0.817542	0.323927
ENSMUSG00000057421	0.931109	1.3266	0.557879	1.07174	Las1l	X:95935334-95956962	966	1.02446	0.0200828			ENSMUSG00000020042	-0.994016	-1.26556	-0.92917	-0.906372	Btbd11	10:85386813-85660292	970	0.0173711	1.02174	0.502078	0.415938	0.52516	0.533525
ENSMUSG00000026187	1.08555	0.780911	1.1249	0.932642	Xrcc5	1:72307420-72394952	969	1.02105	0.0200929			ENSMUSG00000030660	-1.50179	-0.464427	-1.59476	-0.39041	Pik3c2a	7:116337275-116443458	969	0.0173787	1.03486	0.353115	0.724759	0.331077	0.762913
ENSMUSG00000030172	0.90886	0.952176	1.24445	0.819129	Erc1	6:119570795-119848167	973	1.02142	0.0201028			ENSMUSG00000030894	-1.30096	-1.13047	-0.759798	-0.883315	Tpp1	7:105744846-105752207	971	0.0173944	1.02262	0.405856	0.456767	0.590579	0.54212
ENSMUSG00000063354	1.29989	0.601293	1.18596	0.818233	Slc39a4	15:76612384-76616852	970	1.02408	0.0201031			ENSMUSG00000028668	-0.999022	-0.70818	-1.43598	-0.913399	Tceb3	4:136003367-136021763	972	0.0173971	1.02398	0.500339	0.612092	0.369596	0.530933
ENSMUSG00000056821	1.22595	1.07108	0.454718	1.12296	1700028I16Rik	10:82812122-82824242	972	1.02569	0.0201132			ENSMUSG00000025531	-1.53748	-0.275972	-1.72088	-0.367015	Chm	X:113040594-113185517	973	0.0174101	1.04102	0.344487	0.825894	0.303364	0.775385
ENSMUSG00000029916	1.09463	0.834347	1.32459	0.659381	Agk	6:40325477-40396762	971	1.0231	0.0201133			ENSMUSG00000037446	-0.754587	-0.375356	-1.23056	-1.6599	Tulp1	17:28351514-28365182	974	0.0174538	1.03053	0.592716	0.770915	0.426152	0.316461
ENSMUSG00000027133	1.14396	0.906798	0.898814	0.957814	Nop10	2:112261925-112263269	975	1.02062	0.0201744			ENSMUSG00000027669	-0.618503	-1.25525	-0.850798	-1.38009	Gnb4	3:32580331-32616585	977	0.0174616	1.02446	0.651346	0.418921	0.554478	0.384195
ENSMUSG00000092627	1.17593	0.666883	1.0056	1.05048	D130058E05Rik	1:89927961-89933290	977	1.02206	0.0202149			ENSMUSG00000027238	-1.06172	-1.15311	-0.885124	-0.986093	Frmd5	2:121545528-121807087	976	0.0174693	1.02147	0.479061	0.449655	0.541441	0.504843
ENSMUSG00000044149	0.922666	1.34894	0.177139	1.35533	Nkrf	X:36887539-36902899	976	1.03599	0.0202152			ENSMUSG00000082953	-1.71378	-0.211408	-1.51159	-0.463729	Gm13217	2:9041116-9042484	975	0.0174872	1.04105	0.30486	0.863694	0.350724	0.72511
ENSMUSG00000054252	1.20243	0.621335	1.3053	0.762723	Fgfr3	5:33721723-33737068	980	1.02422	0.0202755			ENSMUSG00000031162	-1.25861	-0.946736	-0.82185	-1.03301	Gata1	X:7959259-7978071	980	0.017551	1.02217	0.417946	0.518805	0.565716	0.488689
ENSMUSG00000023272	1.13508	0.827194	1.35411	0.571065	Creld2	15:88819645-88826681	979	1.02451	0.0202758			ENSMUSG00000032715	-0.708021	-1.78157	-0.458071	-1.18402	Trib3	2:152337421-152344032	979	0.0175587	1.02985	0.612159	0.290867	0.727959	0.440123
ENSMUSG00000001143	1.3025	1.02923	0.819046	0.737115	Lman2l	1:36372290-36445271	978	1.02238	0.0202965			ENSMUSG00000031513	-1.77044	-0.184968	-1.7039	-0.165521	Leprotl1	8:34135571-34147033	978	0.0175665	1.05183	0.293119	0.879669	0.306955	0.891606
ENSMUSG00000047710	1.03016	1.22991	0.499385	1.09423	Champ1	8:13869640-13881639	981	1.02494	0.0205505			ENSMUSG00000005125	-1.12876	-1.07503	-0.77664	-1.07951	Ndrg1	15:66929320-67013039	981	0.0176249	1.02185	0.457309	0.474661	0.583725	0.47319
ENSMUSG00000037461	0.781714	1.29253	0.652502	1.12998	Ints7	1:191575762-191622672	982	1.02403	0.0205601			ENSMUSG00000006378	-0.773015	-1.07268	-0.727764	-1.51653	Gcat	15:79030873-79043558	982	0.0176477	1.0243	0.585193	0.475435	0.603839	0.349526
ENSMUSG00000001576	0.89459	0.93116	1.2787	0.805318	Ergic1	17:26554253-26656931	983	1.02187	0.0205697			ENSMUSG00000029571	-1.23324	-0.740961	-1.24494	-0.797866	Tmem106b	6:13069758-13089269	983	0.0176602	1.02414	0.425361	0.598341	0.421925	0.575199
ENSMUSG00000034021	0.452838	1.59263	0.273028	1.4464	Pds5b	5:150673738-150810690	984	1.04167	0.0206199			ENSMUSG00000061477	-0.749356	-1.23674	-0.86393	-1.25146	Rps7	12:28630846-28635953	984	0.0177337	1.02254	0.594869	0.42433	0.549454	0.420023
ENSMUSG00000079111	1.03574	0.915642	0.933648	1.00688	Kdelr2	5:143403819-143421900	985	1.02052	0.0206701			ENSMUSG00000001158	-0.992026	-0.933406	-1.43682	-0.669749	Snrnp27	6:86675220-86684522	986	0.0177383	1.02465	0.502771	0.523621	0.369381	0.628616
ENSMUSG00000080888	0.810787	1.02668	0.728844	1.30535	Gm14387	2:175086500-175089918	986	1.02304	0.0207809			ENSMUSG00000073448	NaN	NaN	NaN	-1.01576	Gm10509	17:21690765-21691024	985	0.0177462	1.0214	#VALUE!	#VALUE!	#VALUE!	0.494568
ENSMUSG00000025932	0.792993	0.624509	1.59054	0.856681	Eya1	1:14168953-14310200	987	1.02638	0.0208105			ENSMUSG00000034706	-0.544285	-1.84008	-0.814247	-0.873331	Dnaic2	11:114727407-114757889	988	0.0177935	1.02821	0.685731	0.279306	0.568705	0.545885
ENSMUSG00000021266	1.21045	0.629388	1.04786	0.978363	Wars	12:108860029-108894174	988	1.02288	0.0208907			ENSMUSG00000022820	-1.00914	-1.15374	-0.785068	-1.11438	Ndufb4	16:37647169-37654453	987	0.0178014	1.02187	0.496842	0.449459	0.580325	0.46189
ENSMUSG00000025931	1.00411	1.09798	1.33592	0.423644	Paqr8	1:20890621-20938755	989	1.027	0.0209302			ENSMUSG00000028127	-1.0943	-0.856057	-1.09036	-1.00061	Abcd3	3:121758908-121815302	989	0.0178059	1.02193	0.468363	0.55246	0.469644	0.499789
ENSMUSG00000033589	1.3758	0.05154	1.46848	0.848833	Reep4	14:70545250-70548933	994	1.04258	0.0210765			ENSMUSG00000035041	-0.798236	-0.870042	-1.28247	-1.10186	Creb3l3	10:81084323-81098874	990	0.0179091	1.0227	0.575052	0.547131	0.411091	0.465915
ENSMUSG00000026864	1.19556	0.833328	1.04663	0.803905	Hspa5	2:34771969-34776531	993	1.02182	0.0210876			ENSMUSG00000035399	-1.21658	-0.855129	-0.984218	-0.981761	Oser1	2:163405821-163424697	991	0.0179314	1.0223	0.430302	0.552816	0.5055	0.506361
ENSMUSG00000021236	1.02717	0.396674	0.977538	1.4299	Entpd5	12:84373856-84409029	992	1.02856	0.0210988			ENSMUSG00000052684	-0.194286	-1.60724	-0.232849	-2.0175	Jun	4:95049033-95167318	992	0.0179435	1.04869	0.874005	0.328226	0.850953	0.246986
ENSMUSG00000023072	0.933879	1.65392	0.339143	0.874785	Cep89	7:35397034-35438689	991	1.03279	0.0210999			ENSMUSG00000041881	-0.77355	-1.13948	-0.733263	-1.41086	Ndufa7	17:33824590-33838316	995	0.0181709	1.02406	0.584976	0.453923	0.601542	0.376087
ENSMUSG00000081296	NaN	0.626569	NaN	1.30775	Gm12203	11:51175224-51175822	990	1.02374	0.0211111			ENSMUSG00000030707	-0.727529	-1.53759	-0.929951	-0.899158	Coro1a	7:126699772-126707787	994	0.0181791	1.02436	0.603937	0.34446	0.524876	0.5362
ENSMUSG00000026917	0.839607	1.1004	0.895928	1.04212	Wdr5	2:27515156-27536535	995	1.0215	0.0212161			ENSMUSG00000041548	-0.632002	-1.58297	-0.811732	-1.0717	Hspb8	5:116408490-116422864	993	0.0181873	1.02537	0.64528	0.333794	0.569698	0.475758
ENSMUSG00000054469	1.0141	0.856657	0.699146	1.28526	Lclat1	17:73107984-73243368	996	1.02307	0.0212851			ENSMUSG00000005667	-0.87862	-1.32765	-0.439328	-1.43378	Mthfd2	6:83305690-83317606	996	0.0182028	1.02778	0.543887	0.398417	0.737478	0.37016
ENSMUSG00000029345	0.91985	0.845588	1.11521	0.999977	Tfip11	5:112326357-112343040	998	1.02129	0.0212926			ENSMUSG00000022040	-1.36112	-0.775321	-0.792643	-1.08374	Ephx2	14:66084376-66124500	997	0.0182849	1.02387	0.38928	0.584259	0.577286	0.471804
ENSMUSG00000071708	0.943517	0.994624	0.651752	1.26177	Sms	X:157443854-157492287	997	1.02326	0.0213139			ENSMUSG00000086003	-0.943429	-1.49767	-1.13055	-0.44034	B230206L02Rik	11:94133484-94155776	998	0.0182966	1.02751	0.519995	0.354125	0.456742	0.736961
ENSMUSG00000071324	1.52235	1.42611	1.53188	-0.0260099	Armc2	10:41914989-42018442	1001	1.00881	0.0213886			ENSMUSG00000038086	-0.381557	-0.991936	-1.12369	-1.52243	Hspb2	9:50751071-50752354	999	0.0183483	1.02861	0.767609	0.502803	0.458919	0.348099
ENSMUSG00000074968	0.557308	1.3935	0.0632471	1.68014	Ano3	2:110655200-110950923	999	1.04851	0.0213914			ENSMUSG00000018451	-0.730191	-0.162074	-1.61135	-1.44251	6330403K07Rik	11:71031940-71033513	1000	0.0184	1.03725	0.602824	0.893739	0.327292	0.367927
ENSMUSG00000027195	0.978404	1.08216	0.760578	1.04166	Hsd17b12	2:94032688-94157964	1003	1.02171	0.0213958			ENSMUSG00000038236	-0.986094	-1.21173	-1.11882	-0.689041	Hoxa7	6:52162350-52221854	1004	0.0184562	1.02353	0.504843	0.431751	0.46047	0.620266
ENSMUSG00000015112	1.1095	0.759765	0.97754	1.01411	Slc25a13	6:6041217-6217118	1000	1.02169	0.02141			ENSMUSG00000070473	-0.700304	-1.44493	-0.191142	-1.6849	Cldn3	5:134986213-135001350	1003	0.0184646	1.03654	0.615443	0.36731	0.875912	0.311024
ENSMUSG00000028292	1.12121	1.03504	0.887143	0.814867	Rars2	4:34614956-34660167	1002	1.02155	0.0214172			ENSMUSG00000047658	-1.16857	-1.60952	-0.558358	-0.718772	Gal3st3	19:5298330-5308738	1005	0.0184677	1.0277	0.444862	0.327707	0.679075	0.607614
ENSMUSG00000020413	0.873391	1.08778	0.847969	1.05439	Hus1	11:8993136-9011191	1005	1.02161	0.0214428			ENSMUSG00000026153	-1.04568	-0.490376	-1.1628	-1.25884	Fam135a	1:24010757-24100341	1002	0.0184731	1.02596	0.484417	0.71184	0.446645	0.41788
ENSMUSG00000039065	1.33884	0.912291	1.06343	0.52417	Fam173b	15:31601851-31621227	1004	1.02523	0.0214442			ENSMUSG00000030688	-1.1007	-1.10028	-0.636575	-1.19141	Stard10	7:101317085-101346626	1001	0.0184915	1.02374	0.46629	0.466426	0.643238	0.437875
ENSMUSG00000040282	0.758454	1.4445	0.87635	0.747709	BC052040	2:115581715-115778768	1006	1.02456	0.0215706			ENSMUSG00000060419	-0.749543	-1.14641	-1.11739	-1.02324	Rps16-ps2	5:129096749-129204599	1006	0.0185189	1.02249	0.594792	0.451748	0.460927	0.49201
ENSMUSG00000045281	1.73566	0.808303	0.529377	0.744908	Gpr20	15:73694603-73707505	1010	1.02998	0.0215941			ENSMUSG00000027297	-1.49648	-1.66273	-1.31646	0	Ltk	2:119751319-119760431	1007	0.0186892	1.0967	0.354417	0.315841	0.401519	1
ENSMUSG00000024097	0.434576	1.46928	0.594697	1.27888	Srsf7	17:80200088-80207305	1009	1.03271	0.0215956			ENSMUSG00000024158	-0.624438	-1.19831	-0.985609	-1.21761	Hagh	17:24840142-24864450	1009	0.0187512	1.02411	0.648672	0.435785	0.505012	0.429994
ENSMUSG00000051735	1.49074	0.217447	1.32836	0.745257	Rinl	7:28788968-28798963	1008	1.03602	0.0216071			ENSMUSG00000026208	-0.981295	-1.17025	-0.519449	-1.36533	Des	1:75360328-75375012	1008	0.0187599	1.02604	0.506525	0.444344	0.697638	0.388146
ENSMUSG00000022037	1.21647	0.931905	0.342956	1.31285	Clu	14:65968482-65981548	1007	1.03004	0.0216087			ENSMUSG00000021431	-0.835471	-1.05075	-1.09053	-1.04761	Snrnp48	13:38204938-38227663	1011	0.0188526	1.02225	0.5604	0.482717	0.469589	0.483769
ENSMUSG00000031792	1.72886	0.567338	1.04817	0.462658	Usb1	8:95332291-95347507	1011	1.03274	0.0216123			ENSMUSG00000038618	-0.501904	-1.63871	-0.832311	-1.07777	Rassf7	7:141215859-141218658	1010	0.0188614	1.02724	0.706174	0.321143	0.561629	0.473761
ENSMUSG00000025257	1.40174	0.516169	0.911167	0.988471	Ribc1	X:152004581-152016295	1012	1.02604	0.0217391			ENSMUSG00000039086	-1.02664	-1.17733	-0.575505	-1.25063	Ss18l1	2:180042508-180070201	1012	0.0189229	1.02505	0.490852	0.442169	0.671051	0.420265
ENSMUSG00000040187	0.764169	1.09643	0.808003	1.16773	Arntl2	6:146796054-146833529	1013	1.02264	0.0218361			ENSMUSG00000086583	-1.45273	-0.547332	-1.60122	-0.254039	Gm15500	7:114705215-114706235	1013	0.0191017	1.03755	0.365329	0.684284	0.329598	0.838546
ENSMUSG00000042190	1.45176	0.642562	1.05963	0.670763	Cmklr1	5:113612353-113650426	1014	1.02601	0.0219132			ENSMUSG00000036748	-0.247159	-1.69418	-0.981048	-1.07323	Cuedc2	19:46328183-46338660	1014	0.0191617	1.03304	0.842554	0.30903	0.506612	0.475254
ENSMUSG00000041773	0.597517	1.3272	0.582247	1.26935	Enc1	13:97241104-97253039	1015	1.02834	0.0219212			ENSMUSG00000070527	-1.00033	-0.373256	-1.09794	-1.45183	Mkrn3	7:62417592-62420139	1018	0.0191749	1.0288	0.499886	0.772038	0.467183	0.365557
ENSMUSG00000021079	1.26012	1.14989	0.825764	0.572534	Timm9	12:71111427-71136675	1019	1.02475	0.0219235			ENSMUSG00000023963	-0.659979	-1.39666	-1.43224	-0.48841	Cyp39a1	17:43667424-43751431	1019	0.0191757	1.02953	0.632888	0.379807	0.370555	0.71281
ENSMUSG00000078872	0.720926	1.11828	0.938784	1.05089	Gm14401	2:177074319-177087347	1018	1.02243	0.0219352			ENSMUSG00000037253	-1.32772	-0.511264	-1.24842	-0.833918	Mex3c	18:73573043-73592575	1017	0.0191839	1.02716	0.398397	0.701607	0.420909	0.561004
ENSMUSG00000020547	0.81521	0.892477	1.07561	1.06744	Bzw2	12:36091845-36156825	1017	1.0219	0.0219567			ENSMUSG00000063594	-0.530071	-1.04663	-1.56136	-0.840102	Gng8	7:16891785-16895435	1015	0.0191921	1.0273	0.692521	0.484098	0.338832	0.558604
ENSMUSG00000020840	0.80023	1.18744	0.928968	0.917729	Blmh	11:76924808-76987379	1016	1.02214	0.0219685			ENSMUSG00000022789	-1.51063	-0.386674	-1.48373	-0.486751	Dnm1l	16:16312234-16359030	1016	0.0192028	1.03502	0.350958	0.764891	0.357563	0.71363
ENSMUSG00000007122	0.790983	1.55494	1.06742	0.344301	Casq1	1:172209893-172219868	1020	1.03231	0.0220784			ENSMUSG00000032641	-0.390311	-1.69263	-0.766204	-1.1552	Gpr19	6:134869092-134897925	1020	0.0192647	1.03061	0.762965	0.309362	0.587962	0.449004
ENSMUSG00000048439	0.765299	1.44108	0.461332	1.10747	Nupl2	5:24164962-24184013	1021	1.02896	0.0221939			ENSMUSG00000061046	-0.67563	-1.03403	-1.2761	-1.00202	Haghl	17:25773775-25785673	1023	0.0193939	1.02433	0.626059	0.488344	0.41291	0.4993
ENSMUSG00000049922	1.51407	0.841738	0.611453	0.845658	Slc35c1	2:92452763-92460538	1022	1.02612	0.0222407			ENSMUSG00000038903	-0.860211	-0.415379	-1.66259	-0.999211	Ccdc68	18:69925425-69969609	1025	0.0193951	1.03023	0.550872	0.749822	0.315872	0.500274
ENSMUSG00000018040	1.14489	0.872785	0.941956	0.866281	Rrp7a	15:83089505-83122801	1023	1.02185	0.0222678			ENSMUSG00000051950	-0.888035	-0.189083	-1.60628	-1.21322	B3galtl	5:149678229-149762599	1022	0.0194031	1.0351	0.54035	0.877163	0.328444	0.431305
ENSMUSG00000020648	1.07062	1.09813	0.588316	1.05679	Dus4l	12:31640054-31654826	1025	1.02395	0.0222732			ENSMUSG00000025545	-0.835149	-1.22298	-0.717047	-1.23081	Clybl	14:122181693-122402232	1024	0.0194043	1.0239	0.560525	0.428397	0.608341	0.426078
ENSMUSG00000028164	1.13587	0.821893	1.04012	0.833937	Manba	3:135485610-135571404	1029	1.02203	0.0222838			ENSMUSG00000061669	-0.986419	-0.678858	-0.754349	-1.52311	Gm6404	13:116153780-116154134	1027	0.0194158	1.02585	0.504729	0.62466	0.592814	0.347935
ENSMUSG00000047583	1.4168	0.893428	0.636546	0.870615	Tyw3	3:154576519-154623182	1024	1.02478	0.0222852			ENSMUSG00000028940	-0.102137	-1.94464	-0.0888567	-1.74321	Hes2	4:152158866-152162469	1021	0.0194221	1.05919	0.931652	0.25978	0.940268	0.298704
ENSMUSG00000039765	0.595833	1.07038	1.06831	1.07409	Cc2d2a	5:43662378-43740972	1026	1.02398	0.0222904			ENSMUSG00000026718	-1.18059	-0.587882	-1.78394	-0.261843	Stam	2:14074099-14148338	1026	0.019425	1.03717	0.441171	0.665319	0.290389	0.834022
ENSMUSG00000020380	1.07599	1.15098	0.648019	0.938132	Rad50	11:53649518-53707319	1028	1.02331	0.0222957			ENSMUSG00000041135	-1.11391	-0.916302	-0.730298	-1.18142	Ripk2	4:16122732-16163647	1029	0.0196696	1.0235	0.46204	0.529865	0.602779	0.440917
ENSMUSG00000007603	1.53174	0.511714	1.12303	0.624335	Dus3l	17:56764750-56770092	1027	1.02936	0.0223077			ENSMUSG00000044217	-0.446357	-0.883173	-1.08163	-1.54845	Aqp5	15:99590848-99594829	1028	0.0196887	1.02827	0.733894	0.542174	0.472495	0.341877
ENSMUSG00000018411	1.41913	0.743991	0.813332	0.837944	Mapt	11:104231389-104332090	1030	1.02435	0.0223592			ENSMUSG00000087651	-1.41326	-0.663986	-1.02659	-0.807278	1500009L16Rik	10:83722864-83762761	1030	0.0197087	1.02593	0.375462	0.631132	0.490869	0.571459
ENSMUSG00000024590	1.1626	0.935797	0.949735	0.761595	Lmnb1	18:56707812-56753424	1031	1.02224	0.0224054			ENSMUSG00000040280	-1.16124	-0.929128	-1.01107	-0.829963	Ndufa4l2	10:127514938-127522444	1031	0.0197478	1.02318	0.447128	0.525176	0.496178	0.562544
ENSMUSG00000014859	1.09278	0.949809	1.04264	0.734169	E2f4	8:105297662-105305369	1032	1.02222	0.0224903			ENSMUSG00000050240	-0.798486	-1.14885	-0.969076	-1.07249	Hic2	16:17233571-17263430	1032	0.0197481	1.02265	0.574952	0.450985	0.510833	0.475498
ENSMUSG00000015461	1.5707	0.632152	1.43486	0.0600836	Atf6b	17:34647145-34655074	1033	1.04627	0.0224976			ENSMUSG00000024924	-0.89603	-0.904645	-0.921163	-1.24111	Vldlr	19:27216483-27254231	1033	0.0197483	1.02278	0.537363	0.534164	0.528083	0.423047
ENSMUSG00000020471	1.23491	0.761025	1.0029	0.812891	Pold2	11:5872179-5878292	1034	1.02291	0.0225629			ENSMUSG00000035413	-1.152	-1.02485	-0.295061	-1.46126	Tmem98	11:80810174-80822033	1034	0.0197485	1.03126	0.450001	0.491461	0.815038	0.363176
ENSMUSG00000020589	0.654546	1.23392	0.300351	1.54612	Fam49a	12:12262138-12376359	1035	1.0355	0.0226763			ENSMUSG00000037266	-0.787324	-1.08812	-0.906126	-1.19968	D4Wsu53e	4:134923591-134927671	1037	0.0198264	1.0231	0.579418	0.470374	0.533616	0.435372
ENSMUSG00000022466	0.895286	0.850141	1.24232	0.83285	Rpap3	15:97675104-97705822	1036	1.0227	0.022751			ENSMUSG00000083391	-0.265531	-1.56672	-1.17902	-0.95122	Gm14148	2:151374007-151375047	1036	0.0198359	1.03258	0.831892	0.337575	0.441651	0.517195
ENSMUSG00000001248	1.07305	1.04878	1.01013	0.671365	Gramd1a	7:31130126-31152707	1037	1.0228	0.0228062			ENSMUSG00000025075	-1.64605	-0.684083	-0.581565	-1.01113	Habp2	19:56287136-56390037	1035	0.0198551	1.02913	0.319514	0.622401	0.668238	0.496157
ENSMUSG00000031979	1.73445	0.68453	0.509242	0.835875	Cog2	8:124520766-124552008	1038	1.03141	0.0229287			ENSMUSG00000026791	-0.494891	-0.984904	-1.12434	-1.34474	Slc2a8	2:32972989-32982083	1038	0.0199037	1.02647	0.709615	0.505259	0.458712	0.393725
ENSMUSG00000039183	1.44176	0.206869	1.47231	0.580484	Nubp2	17:24882610-24886350	1039	1.03967	0.0229836			ENSMUSG00000020448	-0.723381	-1.11103	-1.12728	-1.00283	Rnf185	11:3415981-3452363	1039	0.0199038	1.02361	0.605676	0.462963	0.457778	0.49902
ENSMUSG00000057093	0.914982	0.583108	1.12958	1.17084	C030039L03Rik	7:27689339-27706484	1041	1.0247	0.0230067			ENSMUSG00000043629	-1.06615	-0.697928	-1.7313	-0.32988	1700019D03Rik	1:52922323-52963260	1041	0.0200865	1.03393	0.477592	0.616457	0.30118	0.795603
ENSMUSG00000020037	1.0684	1.16165	0.748465	0.803339	Rfx4	10:84756061-84906538	1045	1.02315	0.0230144			ENSMUSG00000026341	-1.15693	-0.742071	-1.27909	-0.705776	Actr3	1:125392904-125435727	1040	0.0201058	1.02582	0.448466	0.59788	0.412055	0.613113
ENSMUSG00000039901	0.670673	1.46611	0.520195	1.08147	9130011E15Rik	19:45818143-46013386	1043	1.02915	0.0230201			ENSMUSG00000025579	-0.742384	-1.39768	-0.39777	-1.43499	Gaa	11:119267886-119285454	1043	0.0201246	1.03069	0.597751	0.379539	0.759031	0.369849
ENSMUSG00000015023	1.01692	1.13415	0.999076	0.643353	Ddx19a	8:110974995-110997800	1044	1.02347	0.0230268			ENSMUSG00000046410	-1.11624	-0.627342	-0.883662	-1.26393	Kcnk6	7:29221927-29232522	1042	0.0201248	1.02521	0.461295	0.647368	0.54199	0.416408
ENSMUSG00000014763	1.17404	0.854088	0.854453	0.909408	Fam120b	17:15396245-15433580	1040	1.02235	0.0230288			ENSMUSG00000070291	-1.03308	-0.451733	-1.66001	-0.717791	Ddx43	9:78394955-78423587	1045	0.0202679	1.03112	0.488666	0.731164	0.316437	0.608028
ENSMUSG00000041328	0.743356	1.22253	0.703023	1.09021	Pcf11	7:92639738-92669933	1046	1.02448	0.0230306			ENSMUSG00000033411	-1.7933	-0.186289	-1.5192	-0.174416	Ctdspl2	2:121956000-122013642	1047	0.0202865	1.05195	0.288511	0.878863	0.348879	0.886126
ENSMUSG00000026546	1.52919	1.06985	0.495624	0.662271	Ccdc19	1:172521043-172563717	1042	1.02971	0.0230422			ENSMUSG00000028698	-0.527995	-1.83839	-0.835655	-0.726675	Pik3r3	4:116221617-116303056	1044	0.0202874	1.03072	0.693518	0.279634	0.560329	0.604295
ENSMUSG00000037519	0.777465	1.2367	0.953647	0.800773	Ppfia1	7:144476757-144553729	1047	1.02352	0.0230659			ENSMUSG00000022580	-1.23247	-0.320137	-1.06995	-1.23419	Rhpn1	15:75704279-75714410	1046	0.0202964	1.03031	0.425588	0.800994	0.476336	0.425081
ENSMUSG00000038827	1.14815	0.655336	0.519698	1.41295	BC026590	4:56802344-56809601	1048	1.02907	0.0234733			ENSMUSG00000017404	-0.79899	-1.07355	-0.894312	-1.18288	Rpl19	11:98001507-98030492	1048	0.0203149	1.02339	0.574751	0.475148	0.538004	0.440471
ENSMUSG00000021540	0.749407	1.47771	0.612139	0.905969	Smad5	13:56703009-56742377	1049	1.0274	0.0235081			ENSMUSG00000028551	-0.846136	-1.33676	-1.22056	-0.494118	Cdkn2c	4:109660875-109667189	1050	0.0204476	1.02767	0.556273	0.395909	0.429116	0.709996
ENSMUSG00000022012	0.894572	1.17706	1.08201	0.607498	Enox1	14:77156762-77721760	1053	1.02454	0.0237037			ENSMUSG00000021676	-1.16534	-0.838447	-1.18201	-0.677298	Iqgap2	13:95627176-95891922	1049	0.0204671	1.02553	0.445859	0.559245	0.440737	0.625335
ENSMUSG00000034532	1.15585	0.924966	0.207029	1.39178	Fbxo16	14:65266700-65321501	1054	1.03553	0.0237097			ENSMUSG00000039480	-1.17553	-1.12634	-0.788506	-0.809384	Nt5dc1	10:34288287-34418552	1051	0.0204853	1.02444	0.442721	0.458076	0.578943	0.570625
ENSMUSG00000086040	0.83572	0.8023	0.838297	1.28538	Wipf3	6:54039553-54503768	1052	1.02406	0.0237167			ENSMUSG00000031216	-1.22746	-0.748802	-0.382866	-1.53311	Stard8	X:99003247-99074728	1052	0.0205038	1.03134	0.427069	0.595098	0.766913	0.345532
ENSMUSG00000053536	0.879228	1.23215	0.600839	1.04089	Cstf2t	19:30567550-31765033	1051	1.02502	0.0237203			ENSMUSG00000012848	-0.833012	-1.16048	-0.863753	-1.09031	Rps5	7:12922289-12926686	1053	0.0205223	1.02329	0.561356	0.447364	0.549521	0.46966
ENSMUSG00000030729	1.01312	1.10715	0.997032	0.656772	Pgm2l1	7:100227393-100278868	1050	1.02355	0.0237429			ENSMUSG00000020340	-1.32232	-1.16681	-0.741276	-0.660834	Cyfip2	11:46193849-46312859	1055	0.0205498	1.02615	0.399891	0.445405	0.59821	0.632513
ENSMUSG00000021537	0.750548	0.990713	0.849889	1.16325	Cetn3	13:81778772-81797143	1056	1.0235	0.0239394			ENSMUSG00000015575	-0.638304	-1.3123	-0.551369	-1.46507	Atp6v0e	17:26676395-26699644	1054	0.0205503	1.0287	0.642468	0.402678	0.682372	0.362218
ENSMUSG00000061286	0.956129	0.556412	1.47094	0.773936	Exosc5	7:25659152-25668031	1055	1.02756	0.0239526			ENSMUSG00000032060	-0.858498	-1.19966	-0.694658	-1.19209	Cryab	9:50752757-50756633	1056	0.0205777	1.02454	0.551526	0.435378	0.617856	0.437668
ENSMUSG00000031843	1.23677	0.712824	0.886076	0.920099	Mphosph6	8:117791644-117801929	1057	1.02387	0.0239546			ENSMUSG00000020814	-0.862324	-1.16509	-1.06904	-0.836199	Mxra7	11:116803061-116828046	1057	0.0205866	1.02366	0.550066	0.445936	0.476636	0.560117
ENSMUSG00000021484	1.32573	0.54883	1.23294	0.61347	Lman2	13:55343832-55362783	1058	1.02877	0.0240076			ENSMUSG00000048027	-0.950375	-0.597291	-0.636102	-1.711	Rgmb	17:15806252-15826586	1058	0.0206144	1.02948	0.517498	0.660994	0.643449	0.305448
ENSMUSG00000037474	0.548791	1.48236	0.380441	1.25392	Dtl	1:191537364-191575534	1059	1.03531	0.0240132			ENSMUSG00000081855	-0.730023	-0.842732	-0.995352	-1.35186	Rpl17-ps5	5:22550436-22807850	1064	0.0206203	1.025	0.602894	0.557587	0.501613	0.391787
ENSMUSG00000036411	1.23166	0.813641	0.867848	0.837726	9530077C05Rik	9:22411576-22444677	1060	1.02334	0.0240283			ENSMUSG00000074578	-0.650986	-1.29376	-0.627161	-1.38138	1500012F01Rik	2:167035792-167065862	1063	0.0206209	1.02719	0.636845	0.407887	0.647449	0.383851
ENSMUSG00000047989	1.32083	0.938933	0.685841	0.787562	Ino80c	18:24104756-24121953	1062	1.02486	0.0241902			ENSMUSG00000008683	-0.889497	-1.0396	-0.966181	-1.02649	Rps15a	7:118104377-118116186	1061	0.0206221	1.02281	0.539802	0.486462	0.511859	0.490903
ENSMUSG00000017774	1.05544	0.845492	0.968161	0.893853	Myo1c	11:75650503-75673910	1061	1.0224	0.0241942			ENSMUSG00000070394	-0.61861	-1.32156	-0.909014	-1.08345	Tmem256	11:69838513-69839618	1066	0.0206285	1.0254	0.651298	0.400102	0.532549	0.471899
ENSMUSG00000006058	0.842494	1.06221	0.717394	1.11967	Snf8	11:96034884-96047430	1063	1.02384	0.0241957			ENSMUSG00000052056	-0.976212	-0.912836	-0.97624	-1.03332	Zfp217	2:170108642-170148103	1065	0.0206385	1.02289	0.508313	0.53114	0.508303	0.488584
ENSMUSG00000035845	0.846295	0.920956	1.23288	0.760343	Alg12	15:88805243-88819318	1064	1.02376	0.0242199			ENSMUSG00000038990	-1.12496	-0.866971	-0.961441	-0.928985	Cables2	2:180258539-180273496	1062	0.0206403	1.02355	0.458515	0.548297	0.513544	0.525228
ENSMUSG00000047146	0.535445	1.37803	0.347939	1.39752	Tet1	10:62804569-62899118	1065	1.03667	0.0242254			ENSMUSG00000003824	-1.02715	-1.15917	-0.737289	-0.994067	Syce2	8:84872110-84893921	1060	0.0206415	1.02377	0.490679	0.44777	0.599866	0.50206
ENSMUSG00000036087	0.934415	1.22149	0.90478	0.678772	Slain2	5:72914295-72978829	1066	1.02411	0.0242777			ENSMUSG00000041020	-1.07362	-0.872272	-1.26188	-0.63919	Map7d2	X:159414571-159498757	1059	0.0206516	1.0258	0.475125	0.546286	0.417	0.642073
ENSMUSG00000022075	0.91197	1.00883	1.10914	0.72816	Rhobtb2	14:69784989-69805530	1067	1.02323	0.024358			ENSMUSG00000032679	-0.665025	-1.59201	-0.957821	-0.725141	Cd59a	2:104095800-104115354	1067	0.0206842	1.02711	0.630678	0.331709	0.514834	0.604938
ENSMUSG00000044519	0.123616	1.60759	0.239674	1.56713	Zfp488	14:33967069-33978764	1070	1.05732	0.0244019			ENSMUSG00000033361	-1.10314	-0.718503	-1.00445	-1.04372	Prrg3	X:71962623-71972722	1069	0.0207203	1.02441	0.465502	0.607728	0.49846	0.485075
ENSMUSG00000056900	1.42708	0.971477	0.560972	0.76484	Usp13	3:32817545-32938071	1069	1.02751	0.0244153			ENSMUSG00000062353	-1.28848	-0.398305	-1.18791	-0.944848	Gm15772	5:3236388-3236907	1070	0.020729	1.02923	0.409382	0.758749	0.438938	0.519484
ENSMUSG00000022322	0.810482	1.20592	0.484367	1.20264	Shcbp1	8:4735979-4779534	1068	1.02807	0.0244195			ENSMUSG00000021238	-0.706921	-0.835612	-1.40797	-0.966004	Aldh6a1	12:84409070-84450950	1068	0.0207303	1.02577	0.612626	0.560345	0.376842	0.511922
ENSMUSG00000090659	0.69211	1.07296	0.614942	1.3373	Zfp493	13:67779753-67792512	1071	1.02727	0.0244725			ENSMUSG00000015745	-0.926765	-0.773985	-0.836295	-1.35608	Plekho1	3:95988428-95996001	1071	0.0207376	1.02486	0.526037	0.5848	0.56008	0.390642
ENSMUSG00000090035	0.404019	1.21336	0.927289	1.15053	Galnt4	10:99107035-99198074	1074	1.02931	0.0244879			ENSMUSG00000024163	-1.22145	-0.778074	-1.01079	-0.859151	Mapk8ip3	17:24886642-24936977	1073	0.0207642	1.02476	0.428851	0.583145	0.496274	0.551277
ENSMUSG00000033769	0.84807	1.25722	1.03754	0.573751	Exoc6b	6:84618486-85069513	1072	1.02582	0.0244963			ENSMUSG00000095026	-1.00216	-0.788843	-1.77162	-0.195268	Gm3336	8:70718542-70722635	1072	0.0207649	1.03785	0.499252	0.578808	0.29288	0.873411
ENSMUSG00000087006	1.22041	0.613397	1.06789	0.833698	Gm13889	2:93955809-94010807	1073	1.02513	0.0245107			ENSMUSG00000039795	-0.863103	-1.12181	-0.810685	-1.1109	Zfand1	3:10339952-10351317	1078	0.0209555	1.02371	0.549769	0.459517	0.570111	0.463005
ENSMUSG00000075012	0.998262	0.419275	0.625415	1.64956	Fjx1	2:102449367-102451792	1077	1.03396	0.0246611			ENSMUSG00000032652	-0.137388	-1.19734	-0.446676	-2.11303	Crebl2	6:134830153-134858931	1077	0.0209749	1.04653	0.909164	0.436079	0.733731	0.231161
ENSMUSG00000000792	1.87758	0.598884	1.09443	0.0368628	Slc5a5	8:70882888-70892757	1076	1.05066	0.0246747			ENSMUSG00000037369	-1.27099	-0.433487	-1.68505	-0.371443	Kdm6a	X:18162574-18279936	1074	0.0209777	1.03706	0.414375	0.74047	0.310992	0.773009
ENSMUSG00000002326	0.983675	0.740618	0.92975	1.08901	Gmpr2	14:55672234-55678750	1078	1.02336	0.0246846			ENSMUSG00000097542	-0.750757	-1.03158	-0.838978	-1.29141	Gm26751	14:55854035-55874735	1076	0.0209851	1.0246	0.594292	0.489174	0.559039	0.408552
ENSMUSG00000042389	0.928075	0.877258	1.44442	0.469616	Tsen2	6:115544663-115578350	1075	1.02864	0.0246977			ENSMUSG00000025212	-0.746236	-1.01612	-0.983606	-1.1593	Sfxn3	19:45047575-45056383	1075	0.0209953	1.02401	0.596157	0.494444	0.505714	0.44773
ENSMUSG00000064043	0.868672	1.18343	0.907743	0.772303	Trerf1	17:47140941-47359458	1079	1.02371	0.0247081			ENSMUSG00000023952	-0.399771	-1.59564	-0.647543	-1.3061	Gtpbp2	17:46161031-46169370	1080	0.0210278	1.03204	0.757979	0.330875	0.638367	0.404413
ENSMUSG00000028393	1.41406	0.851292	1.26371	0.106636	Alad	4:62509168-62519918	1080	1.04055	0.0249537			ENSMUSG00000045348	-0.790704	-1.51545	-0.52512	-1.13524	Nyap1	5:137730882-137741607	1079	0.0210287	1.0281	0.578062	0.349787	0.694901	0.455259
ENSMUSG00000033762	1.00075	0.75259	1.36441	0.592173	Recql4	15:76701541-76710559	1082	1.02697	0.0252033			ENSMUSG00000038065	-1.32404	-1.08869	-0.234812	-1.20688	2410066E13Rik	6:54681771-54700406	1081	0.0210546	1.03302	0.399415	0.470188	0.849796	0.433204
ENSMUSG00000080916	0.903036	1.19892	1.28378	0.279103	Gm12463	4:44752276-44753125	1086	1.0332	0.0252118			ENSMUSG00000034371	-1.01263	-1.38444	-0.544058	-0.971547	Dak	19:10592199-10604258	1082	0.0210906	1.02679	0.495642	0.383038	0.685839	0.509959
ENSMUSG00000021810	1.04223	0.910971	0.830228	0.941783	Ecd	14:20319858-20348121	1081	1.02278	0.0252174			ENSMUSG00000041236	-0.897937	-0.851118	-1.25297	-0.855492	Vps41	13:18717291-18866809	1084	0.0210978	1.02481	0.536654	0.554355	0.419584	0.552677
ENSMUSG00000036983	0.971439	1.24545	0.726934	0.750452	Tfb1m	17:3326572-3557713	1083	1.02483	0.0252262			ENSMUSG00000040006	-0.838415	-0.95558	-1.15935	-0.91463	Ginm1	10:7767946-7792822	1083	0.021108	1.02417	0.559258	0.515634	0.447714	0.53048
ENSMUSG00000026273	1.0432	0.875807	1.14045	0.656895	Mterfd2	1:93235840-93305915	1084	1.02432	0.0252306			ENSMUSG00000055737	-1.25206	-0.885764	-0.888477	-0.822068	Ghr	15:3317759-3583492	1085	0.0211152	1.02489	0.419848	0.541201	0.540184	0.565631
ENSMUSG00000086061	0.590954	1.58558	1.1092	0.34204	Gm13075	4:141398828-141416014	1085	1.03605	0.025235			ENSMUSG00000002475	-0.59661	-0.857482	-1.31315	-1.10093	Abhd3	18:10644410-10706771	1086	0.0211878	1.02639	0.661306	0.551915	0.402441	0.466216
ENSMUSG00000008129	0.964693	0.472629	1.65723	0.586153	4930432K21Rik	8:84148024-84172590	1090	1.03347	0.0252477			ENSMUSG00000031668	-1.27105	-1.13882	-0.703855	-0.729526	Eif2ak3	6:70844514-70905245	1089	0.0213315	1.02612	0.414358	0.454131	0.61393	0.603102
ENSMUSG00000028917	0.928977	0.743366	0.688635	1.33853	Plekhm2	4:141625733-141664899	1089	1.02595	0.0252525			ENSMUSG00000030917	-1.50841	-1.42793	0.19306	-1.75921	Tmem159	7:120102375-120120992	1088	0.0213419	1.01624	0.351498	0.371664	1.14319	0.29541
ENSMUSG00000024785	1.22922	0.665129	0.881313	0.925353	Rcl1	19:29101374-29143843	1088	1.02464	0.0252665			ENSMUSG00000001542	-1.29428	-0.591511	-1.30229	-0.599704	Ell2	13:75707483-75772356	1090	0.0213486	1.02937	0.40774	0.663647	0.405482	0.659889
ENSMUSG00000041658	1.44471	1.24914	0.04272	0.832248	Rragb	X:153139980-153171943	1087	1.04453	0.0252898			ENSMUSG00000044461	-0.929474	-1.22289	-0.368269	-1.36292	Shisa2	14:59625280-59631658	1087	0.0213523	1.0301	0.52505	0.428424	0.774711	0.388795
ENSMUSG00000001674	0.665355	1.29674	0.862515	0.846539	Ddx18	1:121553834-121567989	1092	1.02566	0.025348			ENSMUSG00000044768	-0.614697	-0.97192	-1.60283	-0.644436	D1Ertd622e	1:97643902-97662074	1091	0.0214024	1.0295	0.653067	0.509827	0.329231	0.639743
ENSMUSG00000021244	0.705516	1.42003	0.433944	1.09002	Ylpm1	12:84996320-85070515	1091	1.03169	0.0253529			ENSMUSG00000031700	-1.02922	-1.42793	-0.424367	-1.00538	Gpt2	8:85492575-85527560	1094	0.0214168	1.02921	0.489975	0.371664	0.745166	0.498139
ENSMUSG00000027805	0.424706	1.17917	1.37014	0.678701	Pfn2	3:57841894-57847564	1093	1.03201	0.0254163			ENSMUSG00000033066	-1.20648	-0.906452	-0.68642	-1.05368	Gas7	11:67455436-67771153	1093	0.0214181	1.02524	0.433325	0.533495	0.621394	0.481738
ENSMUSG00000031347	1.07977	1.30214	0.491167	0.789667	Cetn2	X:72913531-72918411	1094	1.02831	0.0254662			ENSMUSG00000059482	-1.15767	-0.487062	-1.21826	-0.922407	2610301B20Rik	4:10874497-10899425	1092	0.0214194	1.02781	0.448236	0.713477	0.429801	0.527628
ENSMUSG00000039329	0.557361	1.34474	0.235918	1.45701	Tex19.1	11:121146142-121148319	1095	1.04068	0.0254886			ENSMUSG00000029614	-0.494857	-1.41025	-0.586192	-1.39928	Rpl6	5:121204480-121209241	1095	0.0214795	1.03104	0.709632	0.376246	0.666099	0.379118
ENSMUSG00000010663	1.27621	0.727481	1.09615	0.575743	Fads1	19:10182887-10196870	1096	1.02708	0.0255748			ENSMUSG00000051373	-0.714055	-0.373962	-1.25718	-1.45381	Ppapdc3	2:32095527-32110820	1096	0.021542	1.03193	0.609604	0.77166	0.418361	0.365056
ENSMUSG00000075271	0.515236	1.25417	0.756763	1.1178	Ttc30a1	2:75979105-75981967	1102	1.02842	0.0256534			ENSMUSG00000017485	-1.1835	-0.576405	-1.36209	-0.663803	Top2b	14:16365178-16430787	1097	0.0215588	1.02875	0.440282	0.670633	0.389018	0.631212
ENSMUSG00000039632	0.718418	1.04631	1.57813	0.288824	Ccdc151	9:21989870-22002634	1103	1.03583	0.0256573			ENSMUSG00000018042	-0.654234	-1.34749	-0.543016	-1.36236	Cyb5r3	15:83153493-83172592	1098	0.0215665	1.02907	0.635413	0.392975	0.686335	0.388946
ENSMUSG00000055003	0.271667	1.38051	0.741637	1.19715	Lrtm2	6:119236525-119352407	1101	1.03569	0.0256585			ENSMUSG00000063804	-1.12682	-0.449721	-1.66449	-0.495201	Lin28b	10:45376619-45470201	1099	0.0217652	1.03453	0.457924	0.732184	0.315456	0.709463
ENSMUSG00000024078	0.8791	1.09025	0.573662	1.14778	Ttc27	17:74717749-74863570	1100	1.02606	0.0256636			ENSMUSG00000015222	-1.14272	-0.846422	-0.972259	-0.849089	Map2	1:66175272-66442583	1100	0.0218364	1.02478	0.452905	0.556162	0.509707	0.555135
ENSMUSG00000031765	-0.0558756	1.87458	0.0561778	2.2081	Mt1	8:94179088-94180325	1098	1.01081	0.0256831			ENSMUSG00000034258	-1.01021	-1.39258	-0.530313	-0.93277	Mfsd7c	12:85746538-85813585	1102	0.0219964	1.02749	0.496474	0.380883	0.692404	0.523852
ENSMUSG00000024939	1.22463	0.500538	1.44782	0.47695	Fam89b	19:5727205-5731732	1099	1.03361	0.025687			ENSMUSG00000031029	-0.876174	-0.987361	-0.948483	-1.04053	Eif3f	7:108934416-108942951	1101	0.0220073	1.02385	0.54481	0.5044	0.518177	0.486149
ENSMUSG00000031827	1.5673	0.322253	1.25643	0.471303	Cotl1	8:119809224-119840579	1097	1.03893	0.0256974			ENSMUSG00000055652	-1.32035	-0.832306	-0.701322	-0.971678	Klhl25	7:75848337-75874130	1103	0.0220127	1.02609	0.400438	0.561631	0.615008	0.509913
ENSMUSG00000028581	1.0782	0.785169	0.938521	0.894899	Laptm5	4:130913124-130936141	1104	1.02344	0.0257156			ENSMUSG00000020393	-1.56716	-0.845494	-0.70792	-0.63441	Kremen1	11:5191551-5261558	1104	0.0220743	1.0294	0.337472	0.55652	0.612202	0.644204
ENSMUSG00000066839	1.42852	0.931603	0.560714	0.7522	Ecsit	9:22055459-22086122	1105	1.02823	0.0257738			ENSMUSG00000058558	-0.930071	-0.89132	-1.04609	-0.961264	Rpl5	5:107900501-107987085	1105	0.0220814	1.02428	0.524833	0.539121	0.484279	0.513607
ENSMUSG00000019891	0.835034	1.1825	0.651911	1.00226	Dcbld1	10:52233618-52321378	1108	1.02531	0.0257762			ENSMUSG00000022995	-1.33534	-0.573409	-1.31779	-0.514255	Enah	1:181904444-182019980	1106	0.0221519	1.03158	0.396299	0.672027	0.401149	0.700154
ENSMUSG00000072919	1.34184	0.154351	1.2607	0.834385	Noxred1	12:87221254-87233556	1106	1.03869	0.0257776			ENSMUSG00000026628	-0.612221	-0.94902	-0.384468	-1.89568	Atf3	1:191170295-191183340	1107	0.022159	1.03513	0.654189	0.517984	0.766061	0.268747
ENSMUSG00000041309	1.18784	0.517775	1.03524	0.936777	Nkx6-2	7:139389108-139582797	1107	1.0267	0.0257904			ENSMUSG00000054099	-1.34706	-0.283017	-1.45516	-0.6299	Slc25a40	5:8422849-8454790	1111	0.0222142	1.03586	0.393092	0.821871	0.364715	0.646221
ENSMUSG00000032459	0.881456	1.13199	0.422761	1.20959	Mrps22	9:98588732-98601679	1112	1.02939	0.0258633			ENSMUSG00000081251	-1.30038	-1.1557	-0.681913	-0.669015	Gm12164	11:45808086-45841171	1110	0.0222342	1.02722	0.406019	0.448848	0.623338	0.628936
ENSMUSG00000029148	1.10004	0.86546	0.82222	0.906453	Nrbp1	5:31240674-31251566	1111	1.0236	0.0258776			ENSMUSG00000029804	-1.35894	-0.479536	-1.50658	-0.350839	Herc3	6:58831464-58920398	1112	0.0222392	1.03651	0.389869	0.717208	0.351945	0.784128
ENSMUSG00000001999	0.676847	1.37993	1.07849	0.503241	Blvra	2:127070664-127097084	1110	1.02974	0.0259009			ENSMUSG00000030801	-0.445249	-1.2149	-1.01787	-1.15691	Kat8	7:127912516-127930113	1109	0.0222543	1.02813	0.734458	0.430803	0.493845	0.448472
ENSMUSG00000038332	1.20393	0.936843	0.957171	0.568619	Sesn1	10:41810573-41908424	1109	1.02574	0.0259243			ENSMUSG00000073412	-0.913794	-0.985258	NaN	-0.972947	Lst1	17:35185094-35188439	1108	0.0222653	1.02403	0.530787	0.505135	#VALUE!	0.509464
ENSMUSG00000093573	0.183038	0.914407	1.40263	1.07752	Gm20610	10:61046421-61051900	1113	1.03781	0.0263432			ENSMUSG00000030805	-0.851961	-1.26088	-0.878563	-0.844956	Stx4a	7:127803899-127849019	1113	0.0223181	1.02513	0.554031	0.417289	0.543909	0.556728
ENSMUSG00000001376	0.508156	1.32338	0.366697	1.37925	Ccdc132	6:3498381-3603319	1115	1.0374	0.0264305			ENSMUSG00000031093	-1.28411	-0.597679	-0.680722	-1.21748	Dock11	X:35888831-36076562	1114	0.0224147	1.02805	0.410624	0.660816	0.623853	0.430033
ENSMUSG00000020063	0.380337	1.31631	0.260367	1.59956	Sirt1	10:63319004-63381704	1114	1.04544	0.0264363			ENSMUSG00000024083	-0.805489	-0.826419	-0.98146	-1.20744	Pja2	17:64281004-64331916	1117	0.0224709	1.02516	0.572168	0.563927	0.506467	0.433036
ENSMUSG00000019960	0.427216	1.57015	0.308819	1.23936	Dusp6	10:99263230-99267488	1118	1.04247	0.026449			ENSMUSG00000037742	-1.10313	-0.782826	-1.10298	-0.77368	Eef1a1	9:78478448-78489151	1116	0.0224731	1.02572	0.465505	0.581227	0.465554	0.584924
ENSMUSG00000022528	1.46329	0.489409	1.09791	0.581922	Hes1	16:30064383-30067796	1116	1.03198	0.0264516			ENSMUSG00000073403	-0.732936	-1.21554	-0.661273	-1.24115	Gm10499	17:36141757-36162573	1115	0.0224933	1.02649	0.601678	0.430612	0.63232	0.423035
ENSMUSG00000042367	1.32395	0.957982	0.835859	0.518635	Gjb3	4:127325234-127330844	1117	1.0278	0.0264548			ENSMUSG00000046330	-0.448342	-1.48714	-0.42624	-1.48657	Rpl37a	1:72711259-72713809	1118	0.0225134	1.03543	0.732885	0.356719	0.744199	0.35686
ENSMUSG00000006310	1.25209	0.679293	1.22735	0.469374	Zbtb32	7:30589680-30598909	1119	1.03009	0.026479			ENSMUSG00000030800	-1.00986	-1.1607	-0.612508	-1.04652	Prss8	7:127912516-127930113	1119	0.0225469	1.02599	0.496594	0.447295	0.654059	0.484135
ENSMUSG00000040151	1.01007	0.886348	0.63314	1.13024	Hs2st1	3:144431102-144570181	1120	1.02537	0.0265089			ENSMUSG00000031024	-0.831899	-0.856584	-0.937322	-1.18569	St5	7:109523910-109617147	1120	0.0225536	1.02494	0.561789	0.552259	0.522201	0.439614
ENSMUSG00000019214	1.48943	0.433633	1.10756	0.597619	Chtf18	17:25717170-25727419	1121	1.03301	0.0265299			ENSMUSG00000043004	-0.42871	-1.18907	-1.36698	-0.815195	Gng2	14:19872558-19977627	1124	0.0225623	1.03034	0.742926	0.438585	0.387702	0.568332
ENSMUSG00000052429	1.28924	0.37246	1.33874	0.598084	Prmt1	7:44975988-44986492	1122	1.03423	0.0265597			ENSMUSG00000044167	-1.19592	-0.473967	-1.45182	-0.598031	Foxo1	3:52268336-52350109	1123	0.0225646	1.03207	0.436508	0.719982	0.36556	0.660655
ENSMUSG00000091900	0.0896558	0.686548	1.47886	1.27182	Gm4353	7:116081758-116093142	1123	1.04494	0.0267498			ENSMUSG00000091956	-1.25829	-1.33034	-0.312601	-0.894466	C2cd4b	9:67758712-67760929	1122	0.0225847	1.03256	0.418039	0.397675	0.805189	0.537946
ENSMUSG00000044636	1.35991	0.551881	1.27512	0.408328	Csrnp2	15:100479569-100495239	1125	1.03428	0.0268444			ENSMUSG00000023830	-1.06595	-0.864919	-0.985346	-0.87156	Igf2r	17:12682405-12868143	1121	0.0226048	1.02484	0.477658	0.549077	0.505105	0.546556
ENSMUSG00000024556	0.89483	1.03614	0.874284	0.845813	Me2	18:73770039-73815392	1126	1.0239	0.0268472			ENSMUSG00000083044	-0.468662	-1.393	-1.07995	-0.865123	Gm12416	4:84104894-84105902	1125	0.0227911	1.02888	0.722634	0.380772	0.473045	0.549
ENSMUSG00000031540	0.734404	1.16947	0.418929	1.28014	Kat6a	8:22859534-22943259	1124	1.03171	0.0268594			ENSMUSG00000025701	-1.24669	-0.603347	-1.28127	-0.571059	Alox5	6:116410076-116461178	1126	0.0230018	1.0302	0.421414	0.658225	0.411433	0.673123
ENSMUSG00000025962	0.753008	0.674125	0.423863	1.73999	Fastkd2	1:63730613-63754655	1127	1.03629	0.0270896			ENSMUSG00000038843	-0.606057	-1.17846	-1.5024	-0.471085	Gcnt1	19:17326140-17356667	1128	0.0230319	1.03215	0.65699	0.441823	0.352966	0.721422
ENSMUSG00000064341	0.110231	1.62486	0.081419	1.57679	mt-Nd1	MT:2750-3842	1128	1.06645	0.0271809			ENSMUSG00000001249	-0.640864	-0.991477	-1.14447	-1.00453	Hpn	7:31098724-31115290	1127	0.0230524	1.02601	0.641329	0.502963	0.452356	0.498432
ENSMUSG00000040697	1.2225	0.133213	0.805089	1.37406	Dnajc16	4:141760188-141790931	1129	1.04066	0.0272453			ENSMUSG00000070604	-0.826719	-1.09079	-0.514289	-1.39122	Vsig10l	7:43463150-43471913	1131	0.0230592	1.02853	0.56381	0.469504	0.700138	0.381242
ENSMUSG00000036368	0.632858	0.816718	1.90131	0.210224	Rmdn2	17:79614899-79682152	1130	1.04426	0.0272655			ENSMUSG00000045594	-0.924053	-1.10127	-0.764361	-1.0049	Glb1	9:114401075-114474376	1129	0.0230647	1.02497	0.527026	0.466106	0.588714	0.498305
ENSMUSG00000024592	0.41198	1.53002	0.732867	0.885081	C330018D20Rik	18:56955832-56975368	1131	1.03382	0.0272944			ENSMUSG00000098702	-1.04943	-0.541595	-0.879019	-1.26892	RP24-390G17.1	18:61726389-61786702	1130	0.0230796	1.02727	0.483159	0.687011	0.543737	0.41497
ENSMUSG00000025969	0.850375	1.24855	0.818345	0.707405	Nrp2	1:62703284-62818695	1132	1.0259	0.0273145			ENSMUSG00000003970	-0.703644	-1.17548	-0.702622	-1.22274	Rpl8	15:76904070-76906318	1134	0.0230864	1.02652	0.614019	0.442736	0.614454	0.428468
ENSMUSG00000039191	0.561104	1.32248	0.613279	1.08019	Rbpj	5:53555778-53657445	1134	1.0302	0.0274691			ENSMUSG00000021831	-1.13253	-0.693292	-1.1641	-0.719098	Ero1l	14:45283091-45318572	1135	0.0230925	1.02703	0.456115	0.618441	0.446243	0.607477
ENSMUSG00000033530	0.84411	0.437933	1.19793	1.12726	Ttc7b	12:100300770-100520822	1133	1.02963	0.0274757			ENSMUSG00000035248	-1.07339	-0.732646	-0.872831	-1.07281	Zcchc6	13:59769964-59823147	1133	0.023098	1.02556	0.475201	0.601799	0.546074	0.475392
ENSMUSG00000067714	0.452132	1.3308	1.11394	0.689031	Lpar5	6:125067919-125082472	1135	1.03179	0.0274978			ENSMUSG00000022450	-0.557518	-1.30546	-0.876841	-1.05884	Ndufa6	15:82350138-82354291	1132	0.0231007	1.02695	0.67947	0.404592	0.544559	0.480018
ENSMUSG00000032436	0.589829	1.11252	1.1039	0.799813	Cmtm7	9:114756836-114782257	1136	1.02692	0.0276496			ENSMUSG00000052534	-1.34625	-0.267375	-1.26813	-0.792545	Pbx1	1:168153526-168432270	1140	0.0231316	1.03469	0.393313	0.83083	0.415198	0.577325
ENSMUSG00000023938	0.969126	0.539492	1.08944	1.02282	Aars2	17:45506840-45520842	1137	1.02689	0.0277485			ENSMUSG00000003429	-0.764343	-1.10313	-0.806313	-1.12007	Rps11	7:45122387-45124389	1139	0.0231519	1.0255	0.588721	0.465505	0.571841	0.460072
ENSMUSG00000086391	0.995557	1.25173	0.506699	0.840651	1700042O10Rik	11:11814100-11898144	1138	1.02837	0.027768			ENSMUSG00000025176	-1.25852	-1.25789	-0.930487	-0.241688	Hoga1	19:42045609-42070953	1137	0.0231574	1.03388	0.417973	0.418155	0.524681	0.845755
ENSMUSG00000062797	0.798906	0.665032	1.18472	0.969958	l7Rn6	7:89917528-89941199	1139	1.02593	0.0278051			ENSMUSG00000006411	-1.39084	-0.756266	-0.836855	-0.737742	Pvrl4	1:171370098-171388598	1138	0.0231634	1.02741	0.381343	0.592027	0.559863	0.599677
ENSMUSG00000034771	1.05249	0.790424	0.641408	1.11906	Tle2	10:81572611-81590845	1144	1.02617	0.0279283			ENSMUSG00000017386	-0.625312	-1.28333	-0.504846	-1.39944	Traf4	11:78158498-78165589	1141	0.0231727	1.03096	0.64828	0.410846	0.704736	0.379076
ENSMUSG00000027514	1.54263	0.729669	1.73017	0	Zbp1	2:173206611-173218923	1142	1.11038	0.027951			ENSMUSG00000035967	-0.559637	-0.969394	-1.68554	-0.514611	Ddx26b	X:56454856-56507843	1136	0.0231778	1.03331	0.678473	0.510721	0.310887	0.699982
ENSMUSG00000078908	1.13572	0.964694	0.835383	0.677257	Mon1b	8:113635585-113655533	1143	1.02542	0.0279528			ENSMUSG00000070934	-1.04589	-0.777302	-1.01896	-0.897581	Rraga	4:86575672-86577281	1142	0.0231874	1.02542	0.484346	0.583457	0.493472	0.536786
ENSMUSG00000055745	0.847906	1.09533	1.11842	0.553519	Ldoc1l	15:84553397-84557823	1141	1.02721	0.0279579			ENSMUSG00000022051	-1.0746	-0.835898	-0.632142	-1.21452	Bnip3l	14:66985238-67008877	1144	0.0233916	1.02668	0.474803	0.560234	0.645218	0.430916
ENSMUSG00000031631	1.14664	0.884317	0.306418	1.21348	4933411K20Rik	8:46033260-46195590	1140	1.03355	0.0279737			ENSMUSG00000068396	-0.779276	-1.25014	-0.553173	-1.22723	Rpl34-ps1	6:71124576-71124999	1143	0.0233946	1.02816	0.582659	0.420407	0.68152	0.427137
ENSMUSG00000012117	1.31141	0.882853	1.23572	0.0823393	Dhdds	4:133969027-134000918	1145	1.0425	0.0279913			ENSMUSG00000046694	-1.29191	-1.32924	-0.366168	-0.766612	Fam46b	4:133479355-133487938	1146	0.0234206	1.03245	0.40841	0.397978	0.775841	0.587796
ENSMUSG00000046636	0.508193	0.893451	1.85224	0.29591	Gm7729	18:27598643-27599759	1147	1.04305	0.0280122			ENSMUSG00000028572	-1.33973	-0.147011	-1.66278	-0.463765	Hook1	4:95959714-96025413	1145	0.0234236	1.04529	0.395095	0.90312	0.31583	0.725092
ENSMUSG00000041143	0.895943	0.925157	0.783387	1.01137	Tmco4	4:138972887-139059171	1149	1.02443	0.0280157			ENSMUSG00000096323	-1.06843	-0.979638	NaN	-0.751792	Gm20767	13:120154626-120155136	1147	0.0234786	1.02564	0.476838	0.507107	#VALUE!	0.593865
ENSMUSG00000070284	1.28544	0.397689	1.39123	0.461704	Gmppb	9:108049268-108085027	1146	1.03705	0.0280192			ENSMUSG00000021339	-1.54194	-0.793563	-0.688087	-0.675234	Mrs2	13:24992482-25020379	1148	0.0235279	1.03012	0.343423	0.576918	0.620676	0.626231
ENSMUSG00000028633	0.915155	1.00453	0.735426	0.953222	Ctps	4:120539867-120570276	1148	1.02459	0.0280226			ENSMUSG00000090282	-1.14778	-1.90456	-0.430735	-0.167809	Gm17688	4:133518962-133530790	1150	0.0237217	1.0462	0.451319	0.267098	0.741884	0.890194
ENSMUSG00000027395	0.586442	1.07	0.707287	1.20355	Polr1b	2:129100994-129126594	1151	1.02815	0.0280365			ENSMUSG00000093674	-0.438784	-1.39937	-0.421792	-1.51165	Rpl41	10:128548113-128549305	1149	0.023725	1.03605	0.737756	0.379095	0.746497	0.35071
ENSMUSG00000029759	0.241589	1.50157	1.19904	0.552326	Pon3	6:5220851-5256286	1150	1.04112	0.0280435			ENSMUSG00000022949	-0.893899	-1.26434	-0.593039	-1.04158	Clic6	16:92478742-92541243	1151	0.0237272	1.02692	0.538158	0.41629	0.662945	0.485795
ENSMUSG00000063145	0.950734	1.17082	0.854199	0.623795	Bbs5	2:69647170-69667571	1152	1.02622	0.0281424			ENSMUSG00000032497	-1.17103	-0.541106	-1.20327	-0.75117	Lrrfip2	9:111118110-111225668	1152	0.0237326	1.02896	0.444104	0.687244	0.43429	0.594122
ENSMUSG00000063320	0.689328	0.863097	1.35517	0.690208	1190007I07Rik	10:82619850-82623228	1154	1.02796	0.0281976			ENSMUSG00000025453	-0.794918	-1.32025	-0.64256	-1.03599	Nnt	13:119335447-119408997	1155	0.0239307	1.027	0.576376	0.400466	0.640575	0.487681
ENSMUSG00000051855	1.13493	0.456984	1.19409	0.800754	Mest	6:30723546-30896794	1155	1.02953	0.0281991			ENSMUSG00000050900	-1.15578	-1.05334	-0.0633187	-1.39918	Gm7327	X:61785380-61786032	1154	0.0239515	1.0407	0.448823	0.481851	0.95706	0.379145
ENSMUSG00000093470	0.245072	1.67971	0.46281	1.0661	Gm20645	11:23736846-23740357	1153	1.04467	0.0282134			ENSMUSG00000029073	-0.171277	-1.18565	-1.53537	-0.806593	Gltpd1	4:155864722-155869440	1153	0.0239636	1.03859	0.888056	0.439626	0.344991	0.57173
ENSMUSG00000026380	1.14323	0.757826	0.948338	0.749181	Tfcp2l1	1:118627944-118685167	1156	1.02545	0.0282353			ENSMUSG00000017721	-0.654291	-1.32062	-0.508323	-1.31086	Pigt	2:164497519-164508301	1156	0.0241176	1.03066	0.635388	0.400363	0.703039	0.403081
ENSMUSG00000025231	1.21707	0.973719	0.866978	0.515893	Sufu	19:46396895-46488804	1157	1.02791	0.0283146			ENSMUSG00000030259	-0.0121708	-1.29294	-1.22664	-1.13233	Rassf8	6:145746747-145821079	1157	0.0241573	1.0427	0.991599	0.408118	0.427311	0.456178
ENSMUSG00000031669	1.24686	0.833398	0.516177	0.971506	Gins3	8:95633558-95645059	1161	1.02853	0.0283721			ENSMUSG00000049670	-0.641301	-0.605918	-0.966171	-1.48652	Morn4	19:42074938-42086370	1161	0.0242894	1.0298	0.641135	0.657053	0.511863	0.356872
ENSMUSG00000041852	0.4847	1.38521	0.623254	1.05573	Tcf20	15:82808628-82912134	1162	1.03277	0.0283735			ENSMUSG00000001751	-0.357347	-0.987459	-0.466326	-1.93044	Naglu	11:101070011-101077672	1160	0.0243017	1.03952	0.780599	0.504365	0.723806	0.262349
ENSMUSG00000030752	0.486707	0.545955	1.45128	1.06899	Kdm8	7:125444675-125462265	1166	1.03393	0.0283877			ENSMUSG00000067274	-0.720917	-1.17843	-0.762956	-1.08505	Rplp0	5:115559466-115563727	1159	0.0243054	1.02631	0.606712	0.441832	0.589288	0.471376
ENSMUSG00000035614	0.107178	1.51059	0.397906	1.39756	Fam179b	12:64965741-65022573	1160	1.05236	0.0283879			ENSMUSG00000023443	-1.30376	-0.798557	-1.08438	-0.472237	Esx1	X:137115396-137122083	1158	0.0243092	1.03037	0.405069	0.574924	0.471595	0.720846
ENSMUSG00000035759	0.890648	1.59377	0.717485	0.307928	Bbs10	10:111298678-111301736	1165	1.03724	0.0284034			ENSMUSG00000031861	-0.826757	-1.33744	-0.203466	-1.35523	Lpar2	8:69822428-69831102	1162	0.024432	1.03619	0.563795	0.395722	0.868462	0.390873
ENSMUSG00000026104	0.988017	1.07982	0.75547	0.779474	Stat1	1:52119437-52161865	1159	1.02518	0.0284038			ENSMUSG00000024259	-1.53666	-0.189111	-1.14333	-0.694686	Slc25a46	18:31580167-31610751	1163	0.0245056	1.0393	0.344683	0.877146	0.452713	0.617844
ENSMUSG00000020923	1.05309	0.665724	1.15042	0.724278	Ubtf	11:102304559-102319742	1163	1.02662	0.0284179			ENSMUSG00000018398	-0.944994	-0.89692	-1.11651	-0.72476	2008-09-01	11:53519256-53549565	1165	0.0245923	1.02633	0.519432	0.537032	0.461208	0.605098
ENSMUSG00000086907	1.14548	0.962712	0.818501	0.662974	Gm15298	X:141900581-141902455	1158	1.02587	0.0284197			ENSMUSG00000025357	-0.721278	-1.05148	-1.08906	-0.870439	Dgka	10:128706257-128744056	1164	0.0245962	1.02617	0.60656	0.482473	0.470068	0.54698
ENSMUSG00000032040	1.19982	0.754918	1.0604	0.566107	Dcps	9:35046578-35176061	1164	1.02772	0.0284278			ENSMUSG00000027087	-1.1702	-0.733445	-0.985531	-0.777676	Itgav	2:83724396-83806916	1166	0.0245969	1.02682	0.44436	0.601466	0.50504	0.583306
ENSMUSG00000021678	0.799647	0.932327	0.650346	1.18839	F2rl1	13:95511731-95525240	1167	1.02681	0.0286033			ENSMUSG00000003410	-0.871334	-1.06111	-1.07748	-0.695554	Elavl3	9:22015004-22052023	1168	0.0246147	1.02644	0.546641	0.479263	0.473856	0.617472
ENSMUSG00000033983	1.1436	0.717665	0.704412	1.00455	Coil	11:88970251-88991613	1168	1.02633	0.028613			ENSMUSG00000021242	-0.609994	-1.36216	-0.565169	-1.21364	Npc2	12:84754559-84773112	1167	0.0246187	1.03029	0.655199	0.388999	0.675876	0.431179
ENSMUSG00000030653	0.568877	1.28124	0.302495	1.33821	Pde2a	7:101421690-101512829	1172	1.03844	0.0286263			ENSMUSG00000052949	-0.958516	-1.42075	-0.075305	-1.21689	Rnf157	11:116336352-116413032	1170	0.0246239	1.04059	0.514586	0.373518	0.949141	0.430209
ENSMUSG00000030082	1.08231	0.888229	0.924345	0.703769	Sec61a1	6:88503600-88518905	1170	1.02529	0.0286325			ENSMUSG00000032334	-0.824245	-0.153171	-1.15704	-1.48121	Loxl1	9:58287722-58313212	1169	0.024645	1.03865	0.564778	0.899272	0.448432	0.358188
ENSMUSG00000022698	0.461026	1.48486	0.144922	1.3432	Naa50	16:44139829-44163366	1171	1.04846	0.0286336			ENSMUSG00000054893	-0.894789	-0.748691	-1.16694	-0.864705	Zfp667	7:6286578-6307883	1171	0.0247908	1.02657	0.537826	0.595143	0.445365	0.549159
ENSMUSG00000028634	0.962263	0.896769	1.00655	0.74339	Hivep3	4:119733783-120138045	1169	1.02472	0.0286399			ENSMUSG00000028542	-1.1612	-1.05878	-0.179576	-1.25319	Slc6a9	4:117834505-117883487	1172	0.0248208	1.03592	0.44714	0.480038	0.882962	0.41952
ENSMUSG00000032612	1.09518	0.766031	0.727321	0.981404	Usp4	9:108347830-108392529	1173	1.02558	0.0286445			ENSMUSG00000029022	-0.264966	-1.2748	-1.20596	-0.929195	Miip	4:147860777-147868816	1174	0.0248637	1.03396	0.832218	0.413282	0.433481	0.525151
ENSMUSG00000057880	0.164494	1.41473	1.26015	0.622591	Abat	16:8513428-8621568	1174	1.04296	0.0286968			ENSMUSG00000096701	-0.852459	-1.56451	-0.631008	-0.709248	Gm9285	12:23350196-23427173	1173	0.0248849	1.02991	0.55384	0.338093	0.645725	0.611639
ENSMUSG00000045975	0.140031	1.7439	0.202596	1.25373	C2cd2	16:97855209-97922633	1175	1.06015	0.0288			ENSMUSG00000029217	-0.720559	-1.17257	-0.817043	-1.01612	Tec	5:72755717-72868483	1175	0.0248851	1.02636	0.606862	0.44363	0.567604	0.494444
ENSMUSG00000073968	0	1.47991	0.847697	1.60059	Trim68	7:102677579-102687326	1177	1.11031	0.0288275			ENSMUSG00000002963	-0.581096	-0.962097	-0.634218	-1.53096	Pnkp	7:44857138-44862925	1178	0.0248981	1.03077	0.668456	0.51331	0.64429	0.346047
ENSMUSG00000020456	1.08516	0.636666	1.13855	0.718099	Ogdh	11:6291632-6356642	1176	1.02732	0.028835			ENSMUSG00000017677	-1.03732	-0.912925	-1.10034	-0.588943	Wsb1	11:79239371-79254671	1184	0.0248986	1.02759	0.487232	0.531107	0.466407	0.66483
ENSMUSG00000032553	1.1093	0.718947	1.0285	0.726992	Srprb	9:103188032-103230444	1178	1.02614	0.0291681			ENSMUSG00000038533	-1.05053	-0.80033	-1.08281	-0.727859	Cbfa2t2	2:154436480-154539356	1177	0.0249023	1.02673	0.482791	0.574218	0.472108	0.603799
ENSMUSG00000027933	1.12859	0.751151	0.815611	0.879879	Ints3	3:90391379-90433636	1179	1.02561	0.0293723			ENSMUSG00000036333	-0.891258	-1.19423	-0.752522	-0.868243	Kidins220	12:24974931-25059697	1181	0.0249026	1.02623	0.539144	0.43702	0.593565	0.547814
ENSMUSG00000032307	0.584644	1.05745	0.632573	1.25098	Ube2q2	9:55148853-55207529	1184	1.02985	0.029375			ENSMUSG00000004815	-0.696859	-0.557117	-1.41863	-1.0106	Dgkq	5:108629769-108684557	1186	0.0249073	1.03026	0.616914	0.679659	0.374067	0.49634
ENSMUSG00000085929	0.885231	0.811903	0.623915	1.23536	Gm13421	2:27540425-27543362	1183	1.0277	0.0293829			ENSMUSG00000055897	-0.704996	-0.993092	-0.564798	-1.45896	Ppp4r1l-ps	2:173579319-173659640	1185	0.0249114	1.02993	0.613444	0.5024	0.67605	0.363755
ENSMUSG00000039178	1.10489	1.13451	0.917156	0.374475	Tbc1d19	5:53809626-53904380	1185	1.03109	0.029384			ENSMUSG00000059070	-0.689217	-1.16384	-0.658027	-1.21662	Rpl18	7:45705087-45720835	1176	0.024915	1.02786	0.62019	0.446323	0.633744	0.43029
ENSMUSG00000028710	0.407306	0.99001	0.898892	1.22214	Atpaf1	4:115784811-115818828	1182	1.0315	0.0293993			ENSMUSG00000034903	-1.03223	-0.926469	-1.00858	-0.687967	Cobll1	2:65088338-65239675	1188	0.0249158	1.0266	0.488954	0.526145	0.497035	0.620728
ENSMUSG00000053329	1.20693	0.211258	1.6158	0.41268	D10Jhu81e	10:78162066-78169768	1181	1.04619	0.0294157			ENSMUSG00000078949	-0.53079	-1.51978	-0.872409	-0.803756	R3hdml	2:163492317-163572910	1183	0.0249197	1.03004	0.692176	0.348739	0.546234	0.572856
ENSMUSG00000031902	0.323445	1.38994	0.560797	1.19182	Nfatc3	8:106059602-106138525	1180	1.03833	0.0294407			ENSMUSG00000079029	-2.33687	0	-2.20351	0	Gm5662	12:88270639-88274500	1180	0.0249237	1.08676	0.197939	1	0.217109	1
ENSMUSG00000031337	1.20462	1.06838	0.355812	0.896173	Mtm1	X:71210766-71315691	1186	1.03244	0.0294604			ENSMUSG00000021709	-1.56687	-0.0330206	-1.64919	-0.186964	Erbb2ip	13:103818786-103920514	1187	0.0249368	1.05944	0.33754	0.977372	0.318819	0.878452
ENSMUSG00000031847	1.15283	0.120181	1.46062	0.725443	1700030J22Rik	8:116969598-116978943	1187	1.04324	0.0294777			ENSMUSG00000027938	-1.46488	-0.568312	-1.12727	-0.417875	Creb3l4	3:90237499-90243512	1189	0.0249369	1.03434	0.362266	0.674405	0.457781	0.748526
ENSMUSG00000051375	0.674763	1.05263	0.748545	1.0636	Pcdh1	18:38185914-38229145	1189	1.02686	0.0295122			ENSMUSG00000025875	-1.00078	-0.895889	-1.14007	-0.595836	Tspan17	13:54789376-54796776	1182	0.0249408	1.02773	0.49973	0.537416	0.453738	0.661661
ENSMUSG00000078495	0.0394077	1.67955	0.00506247	1.53014	Gm13157	4:147753973-147809840	1188	1.07536	0.0295202			ENSMUSG00000045799	-0.867767	-1.35678	-0.647956	-0.860572	Gm9800	14:8799588-8800504	1179	0.0249449	1.02776	0.547994	0.390453	0.638184	0.550734
ENSMUSG00000034601	0.385309	0.982939	1.13565	1.01358	2700049A03Rik	12:71136847-71243303	1191	1.03166	0.0295214			ENSMUSG00000032492	-1.04032	-1.00923	-1.10776	-0.470508	Pth1r	9:110722087-110743686	1190	0.0249748	1.02934	0.48622	0.496811	0.464014	0.72171
ENSMUSG00000048755	1.32136	0.183441	1.23103	0.726993	Mcat	15:83546796-83555711	1190	1.03953	0.0295294			ENSMUSG00000098872	-1.42597	-0.710074	-1.03772	-0.414774	RP23-103I12.13	14:69694474-69695834	1191	0.0250042	1.03285	0.372169	0.611289	0.487097	0.750137
ENSMUSG00000029486	0.73194	1.01443	0.667236	1.12419	Mrpl1	5:96209492-96266727	1194	1.02735	0.0295645			ENSMUSG00000032637	-1.04402	-0.947387	-0.687999	-0.998762	Atxn2l	7:126491707-126503437	1193	0.0250964	1.02641	0.484974	0.518571	0.620714	0.500429
ENSMUSG00000024240	1.08539	0.878546	1.09095	0.492789	Epc1	18:6435950-6516108	1193	1.02848	0.0295809			ENSMUSG00000028878	-0.672183	-1.53034	-0.466473	-1.08696	Fam76a	4:132899212-132922558	1192	0.0251007	1.03201	0.627556	0.346196	0.723732	0.470752
ENSMUSG00000034442	0.352655	1.0276	0.440648	1.65131	Trmt5	12:73280409-73286711	1192	1.0422	0.0296057			ENSMUSG00000038020	-0.821873	-0.990372	-0.743605	-1.12883	Rapgefl1	11:98836784-98853697	1194	0.0251675	1.02625	0.565707	0.503348	0.597245	0.457286
ENSMUSG00000026975	0.402608	1.0391	0.908575	1.16744	Dph7	2:24962399-24972163	1195	1.03144	0.029682			ENSMUSG00000042406	-0.551206	-1.2005	-0.680588	-1.25923	Atf4	15:80255183-80257540	1195	0.0252218	1.02942	0.682449	0.435124	0.623911	0.417767
ENSMUSG00000041119	1.14881	0.686739	0.848945	0.855629	Pde9a	17:31386233-31476310	1196	1.0263	0.0296823			ENSMUSG00000040669	-0.866594	-1.01712	-0.966827	-0.823215	Phc1	6:122317730-122340561	1196	0.0252843	1.02607	0.54844	0.494102	0.51163	0.565181
ENSMUSG00000042055	0.888767	0.858504	1.15045	0.664337	Wdr11	7:129591862-129635738	1198	1.02657	0.0297913			ENSMUSG00000029178	-1.09085	-0.859812	-1.03514	-0.616738	Klf3	5:64708206-64830129	1198	0.0255843	1.02784	0.469485	0.551024	0.487969	0.652144
ENSMUSG00000020156	0.921852	0.878553	1.03718	0.730527	Mum1	10:80226433-80243903	1197	1.02547	0.0298162			ENSMUSG00000013766	-0.857491	-1.22609	-0.87414	-0.711309	Ly6g6e	17:35071442-35078804	1197	0.0256057	1.02706	0.551912	0.427474	0.545579	0.610766
ENSMUSG00000079470	0.765224	0.924523	0.710623	1.12929	Utp14b	1:78657824-78706987	1202	1.02673	0.0299584			ENSMUSG00000066043	-1.29889	-1.07435	-0.377827	-0.898872	Phactr4	4:132355922-132422489	1200	0.0256417	1.0321	0.406439	0.474885	0.769596	0.536306
ENSMUSG00000074519	0.919719	1.3065	0.238857	0.997037	Etohi1	2:178023283-178034022	1200	1.03654	0.029975			ENSMUSG00000011486	-0.94993	-1.41667	-0.571857	-0.739531	Slc25a41	17:57032772-57041654	1199	0.0256464	1.02996	0.517658	0.374576	0.67275	0.598934
ENSMUSG00000033565	0.804119	0.807807	1.09602	0.845798	Rbfox2	15:77078989-77307053	1201	1.02577	0.029975			ENSMUSG00000094410	-1.21507	-0.28001	-1.61441	-0.406449	Zbed6	1:133619870-133661380	1201	0.0257619	1.04198	0.430752	0.823585	0.326598	0.754478
ENSMUSG00000065999	0.465163	1.19086	0.387383	1.4213	Gm13154	4:147553276-147585198	1199	1.03896	0.0299833			ENSMUSG00000055148	-0.469034	-1.47091	-0.62061	-1.12639	Klf2	8:72319032-72321656	1202	0.0258403	1.03242	0.722448	0.360755	0.650396	0.45806
ENSMUSG00000025494	1.06621	0.499002	1.6581	0.228934	Sigirr	7:141091174-141100546	1203	1.0439	0.0299834			ENSMUSG00000066543	-1.13801	-0.591428	-0.465203	-1.42231	Gm10166	7:36118273-36118828	1203	0.0259352	1.0332	0.454386	0.663686	0.724369	0.373114
ENSMUSG00000020173	0.598416	0.982458	0.800479	1.13463	Cobl	11:12236607-12464960	1207	1.02783	0.03			ENSMUSG00000017943	-0.896365	-1.61435	-0.20907	-0.947892	Gdap1l1	2:163438475-163455324	1204	0.0259551	1.03728	0.537239	0.326612	0.865095	0.518389
ENSMUSG00000024998	0.328437	1.10405	1.40859	0.627391	Plce1	19:38481108-38785030	1204	1.03678	0.03			ENSMUSG00000006356	-0.858416	-1.20379	-0.601984	-1.02109	Crip2	12:113140235-113145504	1205	0.0260747	1.02792	0.551558	0.434133	0.658847	0.492744
ENSMUSG00000035283	1.15273	0.40978	1.02667	0.917846	Adrb1	19:56722371-56724862	1206	1.03074	0.0300083			ENSMUSG00000039461	-0.22331	-0.813302	-0.907979	-1.6555	Tcta	9:108302958-108305951	1206	0.0262687	1.0381	0.856598	0.569078	0.532931	0.317428
ENSMUSG00000072761	0.397926	1.34979	0.305229	1.37438	Gm6712	17:17316077-17319511	1205	1.04384	0.0300166			ENSMUSG00000022323	-0.70096	-1.44838	-0.47229	-1.07143	Hrsp12	15:34484020-34495255	1207	0.0263463	1.03188	0.615163	0.366433	0.72082	0.475847
ENSMUSG00000049882	0.881617	0.792168	1.6282	0.147064	Mettl21d	12:69577627-69583028	1208	1.04329	0.0300828			ENSMUSG00000039168	-0.490073	-1.10009	-1.02356	-1.0241	Dap	15:31224384-31274338	1208	0.0264156	1.02886	0.711989	0.466487	0.491901	0.491717
ENSMUSG00000028622	0.895795	0.499408	0.924151	1.19815	Mrpl37	4:107055873-107066868	1209	1.02928	0.0301572			ENSMUSG00000020253	-0.932792	-0.692121	-1.00591	-0.982485	Ppm1m	9:106194171-106199746	1209	0.0268817	1.0269	0.523844	0.618943	0.497956	0.506107
ENSMUSG00000042647	0.840848	1.14725	1.18881	0.323279	Acad12	5:121598283-121618938	1210	1.03374	0.0301901			ENSMUSG00000021466	-0.581379	-1.17488	-1.06896	-0.806495	Ptch1	13:63511532-63565520	1212	0.0269224	1.02859	0.668325	0.442921	0.476662	0.571769
ENSMUSG00000022401	0.703047	0.819761	0.929993	1.07084	Xpnpep3	15:81400137-81456807	1217	1.02654	0.0303698			ENSMUSG00000021133	-0.655035	-1.08555	-1.02784	-0.863842	4933426M11Rik	12:80790531-80880832	1213	0.026925	1.02735	0.63506	0.471213	0.490444	0.549487
ENSMUSG00000027404	1.14357	0.489341	1.34831	0.499044	Snrpb	2:130171413-130179403	1216	1.03434	0.0303865			ENSMUSG00000027822	-1.39417	-0.937999	-0.742345	-0.474831	Slc33a1	3:63933506-63968659	1211	0.0269282	1.03199	0.380464	0.521956	0.597767	0.719551
ENSMUSG00000026890	0.833262	0.773245	0.751011	1.16863	Lhx6	2:36081949-36105408	1214	1.02705	0.0304036			ENSMUSG00000036764	-0.981637	-1.03024	-0.527109	-1.10195	Dnajc12	10:63382442-63408840	1210	0.0269339	1.02878	0.506405	0.489629	0.693944	0.465886
ENSMUSG00000048503	0.922416	0.743442	0.615069	1.23557	Tmem136	9:43108652-43116570	1213	1.02869	0.030404			ENSMUSG00000000120	-1.24763	-0.61657	-0.847019	-0.860977	Ngfr	11:95568817-95587735	1214	0.0269522	1.02883	0.421139	0.65222	0.555932	0.55058
ENSMUSG00000070871	0.804141	0.978847	0.45913	1.2499	Ccnyl1	1:64679870-64725644	1222	1.03106	0.0304092			ENSMUSG00000034282	-0.461036	-1.29774	-0.435724	-1.44731	Evpl	11:116220558-116238077	1215	0.026963	1.036	0.726464	0.406763	0.739323	0.366705
ENSMUSG00000026851	1.00323	0.837562	1.07947	0.613325	BC005624	2:30972832-30982201	1215	1.02716	0.0304115			ENSMUSG00000095834	-0.580239	-1.29485	-0.593497	-1.18273	Tdgf1-ps1	16:3730509-3731025	1217	0.0270748	1.03099	0.668853	0.407579	0.662735	0.440517
ENSMUSG00000038039	0.706423	0.64321	0.939578	1.21156	Gcc2	10:58255496-58305599	1212	1.02845	0.0304125			ENSMUSG00000029032	-1.36056	-1.09912	-0.266173	-0.864811	Arhgef16	4:154278485-154301676	1216	0.027097	1.03526	0.389431	0.466801	0.831522	0.549118
ENSMUSG00000022571	1.17327	0.549265	1.11857	0.663305	Pycrl	15:75916462-75921560	1218	1.02982	0.0304187			ENSMUSG00000072772	-0.75281	-1.05136	-0.577692	-1.26705	Grcc10	6:124739182-124756524	1219	0.0271042	1.02931	0.593447	0.482513	0.670035	0.415509
ENSMUSG00000047250	0.377599	1.34387	0.607736	1.12679	Ptgs1	2:36230425-36252272	1211	1.03588	0.0304211			ENSMUSG00000049643	-0.537356	-1.14312	-0.770907	-1.15952	2310022A10Rik	7:27553294-27582094	1218	0.0271182	1.02915	0.689033	0.452779	0.586049	0.447661
ENSMUSG00000032478	0.758914	1.09536	1.04612	0.614979	Nme6	9:109832748-109843116	1223	1.02778	0.0304334			ENSMUSG00000021972	-0.860145	-0.679315	-1.21145	-0.826672	Hmbox1	14:64811600-64949870	1220	0.0271311	1.02829	0.550897	0.624462	0.431834	0.563828
ENSMUSG00000001785	0.509676	0.954507	1.12514	0.920107	Pwp1	10:85871830-85889096	1221	1.02904	0.0304341			ENSMUSG00000025612	-1.05761	-0.729887	-0.852681	-0.940658	Bach1	16:87698944-87733346	1222	0.027275	1.02714	0.480427	0.602951	0.553755	0.520995
ENSMUSG00000033722	0.485946	0.639085	1.4294	0.942204	BC034090	1:155212473-155232724	1219	1.03344	0.030443			ENSMUSG00000031523	-1.4305	-0.25737	-1.48479	-0.253949	Dlc1	8:36567750-36953143	1221	0.0272973	1.0473	0.371002	0.836612	0.357301	0.838598
ENSMUSG00000028961	1.18915	0.848196	0.942669	0.524916	Pgd	4:149149990-149166771	1220	1.02883	0.030459			ENSMUSG00000036819	-0.762728	-0.849453	-0.965881	-1.03005	Jmjd4	11:59407133-59458567	1223	0.0273835	1.02684	0.589381	0.554995	0.511966	0.489693
ENSMUSG00000045665	1.02165	0.853282	1.0211	0.632521	Mfsd5	15:102279455-102281744	1224	1.02678	0.030482			ENSMUSG00000004771	-0.896174	-0.808248	-1.18236	-0.671465	Rab11a	9:64715298-64737758	1224	0.0273938	1.0284	0.53731	0.571075	0.44063	0.627869
ENSMUSG00000039756	0.648415	1.11096	0.580855	1.15455	Dnttip2	3:122245556-122293547	1225	1.03001	0.0306122			ENSMUSG00000029186	-0.735818	-1.03791	-1.22035	-0.570174	Pi4k2b	5:52741586-52769344	1226	0.027398	1.03002	0.600477	0.487033	0.429179	0.673536
ENSMUSG00000049929	0.968853	0.940372	0.736943	0.878229	Lpar4	X:106920624-106933900	1227	1.02579	0.0306683			ENSMUSG00000027852	-1.03908	-0.487676	-1.22747	-0.757659	Nras	3:103058338-103067914	1225	0.0274041	1.03117	0.486638	0.713173	0.427066	0.591455
ENSMUSG00000031901	1.15858	0.714333	1.16839	0.447257	Dus2l	8:105984943-106053840	1226	1.0316	0.030677			ENSMUSG00000038740	-0.977077	-1.11342	-0.945926	-0.525401	Mvb12b	2:33729952-33887946	1227	0.0274083	1.02926	0.508008	0.462197	0.519096	0.694766
ENSMUSG00000055102	1.31324	0.979436	0.274069	0.883079	Zfp819	7:43607168-43618285	1228	1.03566	0.0307003			ENSMUSG00000018919	-0.626373	-0.334986	-1.05338	-1.52674	Tm4sf5	11:70505243-70511178	1228	0.0275	1.03581	0.647803	0.792792	0.481838	0.347061
ENSMUSG00000051243	1.3587	0.663862	0.997314	0.459075	Islr2	9:58196297-58208808	1230	1.03266	0.0307561			ENSMUSG00000026150	-1.20562	-0.742537	-0.825199	-0.781018	Mff	1:82586920-82752394	1229	0.0276566	1.02835	0.433583	0.597687	0.564404	0.581956
ENSMUSG00000013701	1.27702	0.435474	1.42381	0.280863	Timm23	14:32180161-32201898	1229	1.04277	0.0307648			ENSMUSG00000046761	-0.863945	-1.22458	-0.749669	-0.757037	Fam83h	15:76001092-76014336	1230	0.0276667	1.02797	0.549448	0.427922	0.59474	0.59171
ENSMUSG00000031482	0.866515	0.95792	0.701085	0.979195	Slc25a15	8:22375553-22398621	1231	1.02628	0.0308286			ENSMUSG00000020328	-1.14384	-0.490223	-1.31466	-0.535697	Nudcd2	11:40733666-40740046	1231	0.0277092	1.03391	0.452553	0.711915	0.40202	0.689825
ENSMUSG00000027947	1.41947	0.390174	0.943816	0.707873	Il6ra	3:89869323-89913162	1233	1.0342	0.0308921			ENSMUSG00000057614	-0.924904	-0.660094	-1.16077	-0.795589	Gnai1	5:18265134-18360413	1232	0.0277354	1.02856	0.526716	0.632837	0.447274	0.576108
ENSMUSG00000078670	0.445728	0.114154	1.31223	1.51785	Fam174b	7:73738892-73776919	1232	1.0513	0.0308929			ENSMUSG00000061578	-1.72843	0	-2.67711	0	Ksr2	5:117413999-117775003	1235	0.0278138	1.08673	0.30178	1	0.156354	1
ENSMUSG00000019362	1.23895	0.527241	1.12662	0.579912	D8Ertd738e	8:84246236-84249761	1234	1.03204	0.0310859			ENSMUSG00000031028	-0.826406	-0.537758	-0.799446	-1.398	Tub	7:109010824-109083331	1234	0.0278282	1.03088	0.563932	0.688841	0.57457	0.379455
ENSMUSG00000061273	0.651832	0.953804	0.584894	1.28136	Mmgt1	X:56585511-56598069	1237	1.03066	0.0311237			ENSMUSG00000033227	-0.487809	-0.948217	-0.824153	-1.32263	Wnt6	1:74771891-74785319	1233	0.0278508	1.03058	0.713107	0.518273	0.564814	0.399805
ENSMUSG00000042903	1.02256	0.729055	1.13035	0.624003	Foxo4	X:101254527-101260873	1235	1.02802	0.0311417			ENSMUSG00000058773	-0.569658	-1.26506	-1.16626	-0.538354	Hist1h1b	13:21779882-21780625	1236	0.0280583	1.03231	0.673776	0.416082	0.445575	0.688556
ENSMUSG00000038570	0.934967	1.27605	1.12597	0.0533067	Fam154b	7:82632959-82648528	1236	1.0445	0.0311489			ENSMUSG00000020407	-0.917007	-0.759241	-1.03747	-0.847608	Upp1	11:9118102-9136170	1238	0.0281099	1.02733	0.529607	0.590807	0.487181	0.555705
ENSMUSG00000032431	1.20718	0.472727	1.22267	0.556606	Crtap	9:114368302-114390675	1240	1.03371	0.0312419			ENSMUSG00000056222	0	-0.975902	-1.85981	-1.21611	Spock1	13:57429294-57907587	1237	0.0281245	1.0967	1	0.508422	0.275513	0.430442
ENSMUSG00000071341	1.07397	2.03988	0.726225	0	Egr4	6:85511130-85513589	1238	1.11042	0.0312601			ENSMUSG00000004071	-0.691124	-1.14377	-0.706046	-1.05298	Cdip1	16:4726360-4790292	1239	0.0284019	1.02832	0.619371	0.452575	0.612998	0.481972
ENSMUSG00000042063	0.47541	1.13865	0.949603	0.909458	Zfp386	12:116047723-116063360	1239	1.03017	0.0312672			ENSMUSG00000031688	-0.713757	-0.778988	-1.09172	-0.98655	Pou4f2	8:78433010-78436645	1240	0.0284435	1.028	0.60973	0.582775	0.469202	0.504683
ENSMUSG00000032014	1.70049	1.19598	0.337564	0.109539	Oaf	9:43221277-43239816	1244	1.05521	0.0313585			ENSMUSG00000020993	-0.679787	-0.826752	-1.24301	-0.79391	Trappc6b	12:59043092-59061461	1241	0.028477	1.02929	0.624257	0.563797	0.42249	0.576779
ENSMUSG00000027931	1.32053	1.00816	0.827742	0.265854	Npr1	3:90450590-90465866	1243	1.03607	0.0313837			ENSMUSG00000050822	-1.28661	-0.844579	-0.294485	-1.10526	Slc29a4	5:142702100-142722490	1242	0.0285185	1.03491	0.409913	0.556873	0.815363	0.464819
ENSMUSG00000022438	1.22028	0.586585	1.15832	0.498619	Parvb	15:84232042-84315688	1242	1.03252	0.0313849			ENSMUSG00000030282	-0.597299	-0.90842	-1.03328	-1.0158	Cmas	6:142756685-142775714	1244	0.0286817	1.02843	0.66099	0.532768	0.488598	0.494554
ENSMUSG00000046201	0.665814	1.0645	0.371397	1.33959	Scaf8	17:3114971-3198855	1241	1.03528	0.0314021			ENSMUSG00000097145	-0.984879	-0.571935	-1.48581	-0.420078	9230114K14Rik	5:52190680-52197984	1243	0.0286887	1.03554	0.505268	0.672714	0.357048	0.747384
ENSMUSG00000020628	0.837876	0.946486	0.612862	1.08931	Trappc12	12:28690628-28750453	1248	1.02794	0.0314263			ENSMUSG00000030397	-0.196925	-1.295	-0.736333	-1.31119	Mark4	7:19426074-19458494	1245	0.0287871	1.03832	0.872408	0.407536	0.600263	0.402988
ENSMUSG00000020878	0.55662	1.51795	0.620797	0.730483	Lrrc46	11:97034601-97041407	1245	1.03447	0.0314378			ENSMUSG00000019564	-0.9777	-0.944016	-1.04992	-0.536468	Arid3a	10:79927042-79955018	1246	0.0288283	1.02972	0.507789	0.519784	0.482995	0.689457
ENSMUSG00000097113	0.2252	0.855279	1.34588	0.983191	Gm19705	1:136670768-136690804	1250	1.03839	0.03144			ENSMUSG00000030629	-1.08074	-0.745333	-1.09558	-0.560965	Zfand6	7:84615053-84679361	1247	0.0288933	1.0305	0.472786	0.59653	0.467948	0.677849
ENSMUSG00000024902	0.877406	0.766865	1.20228	0.647287	Mrpl11	19:4962305-4966995	1247	1.02813	0.0314435			ENSMUSG00000020364	-0.876703	-1.06875	-0.782208	-0.82473	Zfp354a	11:51059256-51072799	1248	0.0289343	1.02743	0.544611	0.476732	0.581476	0.564588
ENSMUSG00000022941	1.40548	0.478825	1.10358	0.453331	Ripply3	16:94328419-94336935	1246	1.0361	0.0314607			ENSMUSG00000042804	-0.960846	-1.29513	-0.578325	-0.724281	Gpr153	4:152274231-152285337	1255	0.028988	1.03082	0.513756	0.407499	0.669741	0.605299
ENSMUSG00000021276	0.815603	0.639891	1.13168	0.908881	Cinp	12:110872609-110889145	1249	1.02775	0.0314652			ENSMUSG00000061524	-1.45399	-0.553079	-1.14759	-0.23337	Zic2	14:122475434-122479852	1254	0.0290112	1.04072	0.365011	0.681564	0.451379	0.850646
ENSMUSG00000031349	0.998925	0.572273	1.09418	0.830967	Nsdhl	X:72918556-72958514	1251	1.02826	0.0314788			ENSMUSG00000031530	-0.883307	-0.616834	-1.0603	-0.964866	Dusp4	8:34807296-34819894	1252	0.0290256	1.02864	0.542123	0.6521	0.479532	0.512326
ENSMUSG00000043909	0.763581	1.13875	1.02162	0.545773	Trp53bp1	2:121158272-121271407	1253	1.02923	0.0314844			ENSMUSG00000027411	-0.590781	-0.872202	-0.92422	-1.15634	Vps16	2:130417246-130444269	1253	0.0290263	1.02891	0.663983	0.546312	0.526965	0.448649
ENSMUSG00000033106	0.992808	1.01763	0.633841	0.840827	Slc7a6os	8:106200437-106210933	1252	1.02743	0.0315096			ENSMUSG00000034382	-0.608928	-1.82123	-0.0344191	-1.04379	AI661453	17:47412733-47470638	1251	0.0290488	1.04911	0.655684	0.28298	0.976425	0.485052
ENSMUSG00000015932	0.63006	1.20288	0.58572	1.0343	Dstn	2:143915319-143943324	1255	1.03068	0.0315299			ENSMUSG00000038365	-0.644657	-0.833169	-1.16466	-0.881448	Fbxo25	8:13907805-13940521	1250	0.029064	1.02902	0.639645	0.561295	0.446069	0.542822
ENSMUSG00000064127	0.200966	0.960139	0.733019	1.4947	Med14	X:12675368-12762073	1254	1.04156	0.0315311			ENSMUSG00000030525	-0.661009	-0.926218	-1.56164	-0.31379	Chrna7	7:63098691-63212526	1249	0.0290713	1.03758	0.632436	0.526236	0.338766	0.804525
ENSMUSG00000097779	1.05016	0.858971	0.310145	1.20572	4833407H14Rik	19:53441211-53464796	1258	1.03471	0.0315342			ENSMUSG00000029553	0	-0.828411	-1.69628	-1.52716	Tfec	6:16833380-16898441	1256	0.0291083	1.09674	1	0.563149	0.308581	0.34696
ENSMUSG00000073838	1.17218	0.423452	1.7105	0.0274447	Tufm	7:126487354-126490730	1256	1.05709	0.0315525			ENSMUSG00000097644	-0.246037	-1.24665	-1.16106	-0.850981	Gm26862	7:93006981-93104789	1258	0.0291494	1.03613	0.843209	0.421426	0.447184	0.554408
ENSMUSG00000038525	0.585552	0.916254	1.02169	0.946903	Armc10	5:21645812-21662694	1257	1.02799	0.0315593			ENSMUSG00000060450	-0.952501	-0.798306	-0.937209	-0.826217	Rnf14	18:38296634-38317847	1257	0.0291647	1.02762	0.516736	0.575024	0.522242	0.564006
ENSMUSG00000031767	0.750578	1.17492	1.11649	0.408282	Nudt7	8:114133556-114152312	1259	1.03282	0.0315806			ENSMUSG00000020911	-0.757069	-1.3037	-0.123434	-1.33491	Krt19	11:100140809-100148665	1260	0.0295794	1.04141	0.591697	0.405086	0.918	0.396417
ENSMUSG00000053178	0.421877	0.935078	1.57963	0.48702	Gm9897	5:4192366-4197651	1260	1.03885	0.0316111			ENSMUSG00000069255	-1.04588	-0.317753	-1.5711	-0.463834	Dusp22	13:30659998-30711231	1259	0.0296029	1.04075	0.484349	0.802319	0.336552	0.725057
ENSMUSG00000030232	0.293365	1.25337	0.415478	1.393	Aebp2	6:140622448-140678472	1262	1.04398	0.0316561			ENSMUSG00000056185	-0.609211	-1.03742	-0.778388	-1.0989	Snx32	19:5495277-5510489	1261	0.0296352	1.02894	0.655555	0.487198	0.583018	0.466872
ENSMUSG00000027952	1.12	0.495629	1.31694	0.511033	Pmvk	3:89459117-89469013	1261	1.03431	0.0316653			ENSMUSG00000042473	-0.7165	-0.697929	-0.83862	-1.25739	Tbc1d8b	X:139684995-139753405	1262	0.0299683	1.02961	0.608572	0.616456	0.559178	0.4183
ENSMUSG00000034263	0.748387	0.852988	0.96218	0.920909	Vwa9	9:64960831-64986974	1263	1.02646	0.0316706			ENSMUSG00000042078	-0.0929859	-1.32666	-1.10879	-0.943755	Svop	5:114026909-114091570	1263	0.03	1.04138	0.93758	0.39869	0.463683	0.519878
ENSMUSG00000026504	0.835239	0.868152	1.11813	0.670239	Sdccag8	1:176814659-177258203	1266	1.02754	0.0316825			ENSMUSG00000058317	-0.937495	-0.877658	-0.895902	-0.779635	Ube2e2	14:18573574-18894267	1264	0.0300554	1.02794	0.522139	0.54425	0.537411	0.582514
ENSMUSG00000075528	1.18395	0.644167	0.626037	0.994629	Aarsd1	11:101406691-101435673	1265	1.02942	0.0317075			ENSMUSG00000058626	-0.810323	-0.651072	-0.798087	-1.23603	Capn11	17:45630203-45659325	1265	0.0301423	1.02964	0.570254	0.636807	0.575111	0.424539
ENSMUSG00000030469	0.47429	1.32077	0.25872	1.30529	Zfp719	7:43579609-43593235	1271	1.04362	0.0317231			ENSMUSG00000073406	-1.54365	-0.94112	-0.689488	-0.200188	H2-Bl	17:36080114-36084223	1270	0.0302756	1.04086	0.343017	0.520828	0.620074	0.870437
ENSMUSG00000028391	0.545894	0.831548	1.27274	0.810096	Wdr31	4:62448652-62470896	1264	1.03028	0.0317326			ENSMUSG00000081355	-0.936574	-0.736425	-0.940452	NaN	Gm15264	3:94720022-94758116	1269	0.0302758	1.02824	0.522472	0.600225	0.52107	#VALUE!
ENSMUSG00000042426	0.828398	0.915491	0.830461	0.911061	Dhx29	13:112927729-112969431	1272	1.0262	0.0317374			ENSMUSG00000053470	-1.19036	-0.581141	-1.13589	-0.499737	Kdm3a	6:71588973-71632905	1268	0.030276	1.03361	0.438194	0.668435	0.455054	0.707236
ENSMUSG00000061360	0.761609	0.819294	0.918946	0.971457	Phf5a	15:81865318-81871911	1270	1.0266	0.0317402			ENSMUSG00000038967	-0.432712	-1.38013	-1.13493	-0.521717	Pdk2	11:95026257-95041354	1266	0.0302765	1.03567	0.740868	0.384184	0.455357	0.696542
ENSMUSG00000010936	1.2622	0.360443	1.13572	0.659677	Vac14	8:110618637-110720396	1267	1.03488	0.0317522			ENSMUSG00000040693	-0.95028	-0.768692	-0.621617	-1.16772	Slco4c1	1:96818783-96872171	1267	0.0302999	1.02969	0.517532	0.586949	0.649942	0.445124
ENSMUSG00000029387	1.34924	0.552068	1.24286	0.23303	Gtf2h3	5:124579139-124597680	1269	1.04154	0.0317573			ENSMUSG00000063450	-0.730303	-1.25207	-0.98875	-0.515326	Syne2	12:75818133-76110926	1272	0.0303145	1.03166	0.602777	0.419845	0.503914	0.699635
ENSMUSG00000022360	0.487996	1.1743	0.536009	1.21566	Atad2	15:58094046-58135082	1268	1.03463	0.0317744			ENSMUSG00000038495	-0.332279	-1.41853	-0.861045	-0.885674	Otud7b	3:96104526-96161129	1271	0.0303226	1.03475	0.794281	0.374093	0.550554	0.541235
ENSMUSG00000027229	0.750883	1.04225	0.954532	0.716614	4933406J08Rik	2:122186271-122206397	1274	1.02748	0.0317896			ENSMUSG00000054136	-0.590713	-1.19058	-0.554833	-1.20107	Adm2	15:89322971-89324728	1274	0.0303375	1.03229	0.664015	0.438127	0.680736	0.434953
ENSMUSG00000027531	1.0191	0.616453	0.953197	0.882136	Impa1	3:10313539-10331439	1273	1.02762	0.031791			ENSMUSG00000037049	-1.07731	-0.598948	-0.917969	-0.85626	Smpd1	7:105554359-105558388	1273	0.0303614	1.02975	0.473912	0.660235	0.529254	0.552383
ENSMUSG00000082352	1.1507	1.14544	0	1.55411	Gm13228	4:145574527-145575161	1276	1.11015	0.0318339			ENSMUSG00000026199	-0.904083	-1.1445	-0.700669	-0.751791	Ankzf1	1:75192150-75210778	1275	0.0303843	1.0291	0.534372	0.452346	0.615287	0.593866
ENSMUSG00000033287	0.917452	0.448266	1.13881	0.947641	Kctd17	15:78428563-78438909	1275	1.03085	0.0318588			ENSMUSG00000001504	-0.381638	-0.692104	-1.88852	-0.404445	Irx2	13:72628819-72634196	1276	0.0305172	1.0454	0.767566	0.618951	0.270084	0.755527
ENSMUSG00000005470	1.11097	0.635852	0.841939	0.875382	Asf1b	8:83955506-83970197	1278	1.02786	0.0319171			ENSMUSG00000031015	-0.956354	-1.22785	-0.430109	-0.90011	Swap70	7:110221702-110283503	1278	0.0305399	1.03237	0.515358	0.426953	0.742206	0.535846
ENSMUSG00000038122	0.23348	1.32182	0.852411	0.953062	Tbc1d32	10:56014297-56228689	1277	1.0383	0.0319264			ENSMUSG00000035776	-0.976285	-0.977574	-0.547345	-1.01507	Cd99l2	X:71420059-71492849	1277	0.0305638	1.02999	0.508287	0.507833	0.684278	0.494804
ENSMUSG00000053560	1.2042	0.571149	1.1353	0.522815	Ier2	8:84661330-84662852	1279	1.03263	0.0320016			ENSMUSG00000026277	-0.815703	-0.859355	-0.925226	-0.888584	Stk25	1:93512078-93635722	1282	0.0307566	1.02808	0.568132	0.551199	0.526598	0.540144
ENSMUSG00000014232	0.892694	0.889166	0.988408	0.709081	Cluap1	16:3847267-3941147	1280	1.02684	0.0320234			ENSMUSG00000007892	-0.377926	-1.26235	-0.521209	-1.35666	Rplp1	9:61913283-61914538	1279	0.030774	1.03698	0.769543	0.416864	0.696788	0.390485
ENSMUSG00000026932	0.63651	0.544558	1.23972	1.0052	Nacc2	2:26055534-26123220	1283	1.03174	0.0320421			ENSMUSG00000003873	-0.484354	-1.27303	-0.586812	-1.17476	Bax	7:45461694-45466898	1281	0.0307806	1.03353	0.714817	0.41379	0.665813	0.442957
ENSMUSG00000018809	0.922015	1.17854	0.860552	0.469	Smyd4	11:75348432-75405705	1282	1.03063	0.0320593			ENSMUSG00000035227	-0.676768	-0.882802	-0.694121	-1.2402	Spcs2	7:99837568-99858883	1280	0.0307812	1.03007	0.625565	0.542313	0.618086	0.423314
ENSMUSG00000039804	0.564641	1.27419	0.938333	0.641326	Ncoa5	2:165000356-165034867	1281	1.03147	0.0320609			ENSMUSG00000005804	-1.2417	-0.395752	-0.882211	-0.888807	Bloc1s6	2:122738502-122749475	1284	0.0307944	1.03348	0.422874	0.760093	0.542535	0.540061
ENSMUSG00000089676	1.63529	1.4685	-0.622499	1.0284	B230217C12Rik	11:97840779-97844099	1284	0.818092	0.0321417			ENSMUSG00000067144	-0.757226	-1.06517	-0.74731	-0.923266	Slc22a7	17:46432184-46438477	1283	0.0308106	1.02848	0.591633	0.477916	0.595713	0.527314
ENSMUSG00000032480	1.23019	0.698623	0.853348	0.659183	Dhx30	9:110084319-110119916	1285	1.02912	0.0322957			ENSMUSG00000021811	-0.837229	-1.05699	-0.705916	-0.895777	Dnajc9	14:20384637-20388910	1285	0.0308249	1.02851	0.559718	0.480634	0.613053	0.537458
ENSMUSG00000033871	0.700034	0.511592	1.4998	0.71818	Ppargc1b	18:61298135-61400431	1287	1.03436	0.032432			ENSMUSG00000071317	-0.388413	-1.24007	-0.795923	-1.06942	Bves	10:45335761-45369708	1286	0.0309642	1.03315	0.76397	0.423352	0.575975	0.476511
ENSMUSG00000048497	0.880557	0.237147	1.37007	0.904863	Mmgt2	11:62648663-62666354	1288	1.03811	0.0324457			ENSMUSG00000032783	-0.458352	-0.902621	-0.633137	-1.49519	Troap	15:99074972-99083407	1289	0.0310008	1.03442	0.727817	0.534914	0.644773	0.354734
ENSMUSG00000035228	1.07389	0.695648	0.660932	1.00485	Ccdc106	7:5050729-5060785	1286	1.02858	0.0324495			ENSMUSG00000063160	-0.652749	-0.841683	-0.788822	-1.19371	Numbl	7:27233022-27282144	1288	0.0310016	1.02967	0.636067	0.557992	0.578817	0.437177
ENSMUSG00000025156	0.980947	0.824464	0.787893	0.870629	Gps1	11:120784271-120789102	1289	1.02665	0.0324593			ENSMUSG00000051469	-1.09641	-0.903453	-1.12677	-0.229022	Zfp191	18:24009701-24020810	1287	0.0310179	1.03673	0.467679	0.534606	0.45794	0.853213
ENSMUSG00000071658	0.753573	1.17729	0.735313	0.76239	Gng3	19:8836928-8848683	1290	1.02861	0.0325581			ENSMUSG00000035936	-0.80103	-0.846136	-0.779842	-1.05231	Aldh5a1	13:24905592-24941417	1290	0.031062	1.02837	0.573939	0.556273	0.582431	0.482195
ENSMUSG00000004233	1.1726	0.717394	0.675509	0.874698	Wars2	3:99141067-99239186	1291	1.02885	0.0325639			ENSMUSG00000029392	-0.780094	-1.2408	-0.338919	-1.13946	Rilpl1	5:124493081-124531391	1291	0.0310767	1.0345	0.582329	0.423138	0.790634	0.453929
ENSMUSG00000038844	1.21383	1.02269	0.400019	0.769091	Kif16b	2:142617473-142901531	1292	1.03331	0.0326625			ENSMUSG00000046245	-0.694394	-1.04061	-0.933651	-0.802462	Pilra	5:137787797-137836268	1294	0.0312442	1.02899	0.617969	0.486122	0.523532	0.57337
ENSMUSG00000031916	1.13905	0.46633	0.844169	0.961826	Cog8	8:107031221-107056689	1293	1.03087	0.0327224			ENSMUSG00000099297	-1.01053	-0.289913	-1.81377	-0.140075	RP24-312B12.1	7:25089752-25092182	1293	0.0312606	1.05348	0.496364	0.817951	0.284447	0.907472
ENSMUSG00000027349	0.957884	0.891369	0.544245	1.04932	Fam98b	2:117249738-117271540	1294	1.02918	0.0329057			ENSMUSG00000024404	-1.0332	-0.70439	-0.966488	-0.723666	Riok3	18:12128849-12157367	1292	0.0312616	1.02977	0.488625	0.613702	0.51175	0.605557
ENSMUSG00000042558	0.812678	0.782037	0.986472	0.868256	Adprhl2	4:126316046-126321703	1295	1.02711	0.0330656			ENSMUSG00000032714	-0.971208	-0.770671	-1.06943	-0.613425	Syde1	10:78584502-78591964	1296	0.0312654	1.03039	0.510079	0.586145	0.476507	0.653643
ENSMUSG00000019173	0.994585	0.803943	0.718253	0.920991	Rab5c	11:100715008-100738215	1296	1.02737	0.0330864			ENSMUSG00000066315	-0.419316	-1.28548	-0.895208	-0.87698	Gm12918	4:10848402-10849093	1295	0.0312741	1.03293	0.747779	0.410234	0.53767	0.544506
ENSMUSG00000020664	0.608381	1.27412	0.591335	0.919797	Dld	12:31331563-31351437	1297	1.03217	0.0332151			ENSMUSG00000078937	-1.31209	-1.27433	-0.346977	-0.489626	Cpt1b	15:89416404-89430868	1297	0.031357	1.03916	0.402737	0.413417	0.78623	0.71221
ENSMUSG00000031478	1.09542	0.771208	1.0067	0.546584	Nek3	8:22128282-22166435	1298	1.02947	0.033359			ENSMUSG00000022619	-0.642236	-0.639622	-0.829758	-1.34059	Mapk8ip2	15:89453912-89464468	1299	0.031378	1.03174	0.640719	0.641881	0.562624	0.394859
ENSMUSG00000028121	0.896382	0.859968	1.06996	0.607251	Bcar3	3:122419779-122530180	1301	1.02839	0.0334204			ENSMUSG00000032258	-1.20579	-0.563807	-1.0924	-0.520679	Lca5	9:83391363-83441127	1300	0.0314	1.03385	0.433532	0.676515	0.468981	0.697044
ENSMUSG00000032254	0.927142	0.619561	0.928676	0.953569	Kif23	9:61917279-61946799	1299	1.0281	0.0334257			ENSMUSG00000001270	-0.0640771	-1.41058	-0.501126	-1.46113	Ckb	12:111669354-111672338	1298	0.0314022	1.04889	0.956557	0.37616	0.706555	0.363209
ENSMUSG00000098294	0.835426	0.504264	NaN	1.20906	RP23-461P14.6	9:72774062-72776225	1300	1.03133	0.0334462			ENSMUSG00000027366	-0.629896	-0.953865	-0.748094	-1.12113	Sppl2a	2:126890390-126933235	1303	0.0315656	1.02988	0.646223	0.516248	0.59539	0.459734
ENSMUSG00000078941	0.69192	0.851973	0.967066	0.916228	Taf9	13:100651342-100666413	1303	1.02764	0.0334843			ENSMUSG00000024302	-1.15749	-0.594153	-1.04551	-0.583869	Dtna	18:23415414-23659714	1302	0.0315745	1.03269	0.448292	0.662433	0.484474	0.667172
ENSMUSG00000022711	0.690563	0.838256	0.814541	1.07741	Pmm2	16:8633883-8657531	1302	1.02821	0.0334869			ENSMUSG00000035493	-0.847453	-1.17945	-0.195267	-1.21808	Tgfbi	13:56609602-56639339	1301	0.0315757	1.03834	0.555765	0.44152	0.873411	0.429854
ENSMUSG00000063802	1.21267	0.728074	0.94011	0.522541	Hspbp1	7:4660520-4684963	1304	1.0309	0.0335046			ENSMUSG00000032878	-0.810736	-0.896389	-1.00505	-0.734989	Ccdc85a	11:28385684-28584324	1304	0.0316718	1.02905	0.570091	0.53723	0.498253	0.600823
ENSMUSG00000073538	0.630579	1.34614	1.81247	0	E330020D12Rik	1:153404826-153408429	1305	1.11042	0.0335326			ENSMUSG00000097545	-1.3998	-0.395425	-0.995525	-0.549469	A930011O12Rik	14:64588114-64593959	1306	0.0318224	1.03709	0.378982	0.760265	0.501553	0.683272
ENSMUSG00000024791	0.905996	0.74884	0.980137	0.802901	Cdca5	19:6084982-6091777	1307	1.02746	0.0335807			ENSMUSG00000001763	-0.853825	-0.620002	-0.605884	-1.3659	Tspan33	6:29694221-29718559	1305	0.0318314	1.03261	0.553316	0.65067	0.657069	0.387992
ENSMUSG00000028410	0.754887	0.983751	0.752382	0.924292	Dnaja1	4:40720153-40757923	1306	1.02767	0.0335911			ENSMUSG00000040746	-0.983967	-1.00751	-0.593377	-0.8733	Rnf167	11:70644195-70651421	1307	0.0318745	1.03015	0.505588	0.497404	0.66279	0.545897
ENSMUSG00000036098	0.812421	1.0178	0.560263	1.01615	Myrf	19:10208271-10240748	1308	1.02955	0.0336391			ENSMUSG00000041779	-1.02241	-0.797076	-0.181469	-1.38844	Tram2	1:20996295-21079229	1310	0.0320229	1.0399	0.492293	0.575514	0.881805	0.381978
ENSMUSG00000044065	0.7433	1.06307	0.658653	0.943562	Gm9788	19:41459812-41460718	1309	1.02891	0.033835			ENSMUSG00000034738	-1.40397	-0.776386	-0.918238	-0.225609	Nostrin	2:69135799-69189330	1308	0.032026	1.03944	0.377888	0.583827	0.529155	0.855234
ENSMUSG00000029403	1.01811	0.716786	0.670749	1.00124	Cdkl2	5:92006073-92043042	1310	1.0288	0.0339008			ENSMUSG00000026094	-0.702588	-0.999629	-1.37724	-0.292809	Stk17b	1:53755505-53785224	1309	0.0320474	1.03739	0.614469	0.500129	0.384955	0.816311
ENSMUSG00000001729	0.723125	0.53117	1.37736	0.753919	Akt1	12:112653820-112674884	1313	1.03323	0.0339071			ENSMUSG00000030124	-1.08226	-1.0031	-0.238838	-1.07575	Lag3	6:124904360-124911705	1312	0.0320884	1.03635	0.472288	0.498927	0.847428	0.474424
ENSMUSG00000072244	0.587739	0.901924	0.757501	1.1405	Trim6	7:104218792-104235152	1312	1.02993	0.0339101			ENSMUSG00000032905	-0.663835	-1.16685	-0.689925	-0.943862	Atg12	18:46732416-46741579	1311	0.0321053	1.03042	0.631198	0.445393	0.619886	0.519839
ENSMUSG00000063383	0.427733	1.39657	1.16272	0.333663	Zfp947	17:22144358-22166190	1311	1.04266	0.0339207			ENSMUSG00000029627	-0.809885	-1.24286	-1.07748	-0.249793	Zkscan14	5:145194945-145201868	1313	0.0326047	1.03692	0.570427	0.422534	0.473856	0.841017
ENSMUSG00000097296	1.38904	0.920704	0	1.47813	Gm26532	8:84208814-84209609	1314	1.11033	0.0340487			ENSMUSG00000015839	-0.599566	-0.870672	-1.18847	-0.740286	Nfe2l2	2:75675512-75704641	1314	0.0327778	1.03147	0.659952	0.546892	0.438768	0.598621
ENSMUSG00000038510	0.48004	1.1335	0.755829	1.00125	Rpf2	10:40223245-40247036	1317	1.03225	0.034085			ENSMUSG00000063696	-0.529922	-1.22724	-0.610018	-1.09187	Gm8730	8:102864778-102865853	1323	0.0332804	1.03283	0.692592	0.427134	0.655189	0.469153
ENSMUSG00000047635	1.40454	0.423956	0.863361	0.669376	2810006K23Rik	5:124328088-124341844	1316	1.03496	0.0340957			ENSMUSG00000014846	-0.171743	-2.28954	-0.00472893	-0.883169	Tppp3	8:105467492-105471526	1324	0.0332931	1.06646	0.887769	0.204541	0.996728	0.542175
ENSMUSG00000046434	0.879721	0.863607	0.860869	0.815079	Hnrnpa1	15:103240431-103244955	1315	1.02724	0.0341141			ENSMUSG00000062937	-0.917566	-0.769351	-1.08225	-0.623138	Mtap	4:89137121-89181081	1317	0.0332954	1.0308	0.529401	0.586681	0.472292	0.649257
ENSMUSG00000028608	0.856986	1.19631	0.621965	0.725071	0610037L13Rik	4:107889812-107899384	1318	1.03015	0.0341426			ENSMUSG00000019823	-0.382937	-1.1013	-0.643679	-1.31987	Mical1	10:41476313-41490369	1322	0.0333056	1.03524	0.766875	0.466096	0.640079	0.400571
ENSMUSG00000026914	0.596634	1.15378	0.54404	1.07406	Psmd14	2:61711693-61800376	1321	1.03287	0.0342695			ENSMUSG00000040918	-0.882455	-0.846764	-1.0579	-0.614532	Slc19a2	1:164249045-164265385	1316	0.0333131	1.03047	0.542444	0.556031	0.480331	0.653142
ENSMUSG00000029993	1.08403	0.389614	1.28203	0.608364	Nfu1	6:87009235-87028461	1319	1.03564	0.034276			ENSMUSG00000000296	-0.666886	-0.902009	-0.72428	-1.14449	Tpd52l1	10:31332379-31445921	1315	0.0333308	1.03018	0.629865	0.535141	0.605299	0.45235
ENSMUSG00000024191	0.487641	1.18561	1.27509	0.396936	Bnip1	17:26781078-26792565	1320	1.03852	0.0342803			ENSMUSG00000006920	-0.506741	-0.94039	-0.804996	-1.16773	Ezh1	11:101191114-101226463	1321	0.0333308	1.03153	0.703811	0.521092	0.572364	0.445121
ENSMUSG00000053783	1.44566	0	1.35812	0.964873	1700016K19Rik	11:75999911-76003569	1325	1.11012	0.0343019			ENSMUSG00000070828	-0.985881	-0.687022	-1.10419	-0.590758	Zscan4f	7:11397914-11402741	1320	0.0333333	1.03177	0.504917	0.621135	0.465164	0.663994
ENSMUSG00000048899	0.416651	1.30316	0.274254	1.28855	Rimkla	4:119422813-119492628	1324	1.04522	0.0343051			ENSMUSG00000032316	-0.754137	-0.786709	-0.917001	-0.978061	Clk3	9:57708539-57765860	1319	0.0333359	1.02918	0.592901	0.579665	0.529609	0.507662
ENSMUSG00000068048	1.54629	0.968391	0.554079	0.251624	Rhox9	X:37899096-37901867	1326	1.04294	0.0343213			ENSMUSG00000075706	-0.467144	-1.1417	-0.560626	-1.27891	Gpx4	10:80047165-80056439	1326	0.033356	1.03464	0.723395	0.453225	0.678008	0.412107
ENSMUSG00000047434	1.03077	0.751043	0.852033	0.765829	Xxylt1	16:30955626-31081432	1323	1.02788	0.0343311			ENSMUSG00000040048	-0.289239	-0.978107	-0.799378	-1.34866	Ndufb10	17:24722059-24724478	1318	0.0333612	1.03627	0.818334	0.507645	0.574597	0.392657
ENSMUSG00000038418	0.534171	1.29547	0.524401	0.983963	Egr1	18:34859822-34864984	1322	1.03474	0.0343343			ENSMUSG00000002265	-1.16886	-0.732058	-0.868406	-0.591183	Peg3	7:6703891-6730421	1325	0.0333736	1.0318	0.444773	0.602044	0.547752	0.663798
ENSMUSG00000041506	1.00282	0.611391	1.54245	0.157937	Rrp9	9:106470321-106485424	1327	1.04536	0.0343934			ENSMUSG00000032599	-0.466633	-1.10209	-0.476517	-1.39147	Ip6k2	9:108795993-108806333	1327	0.0334439	1.03646	0.723652	0.465841	0.718711	0.381176
ENSMUSG00000039988	0.460976	0.908243	0.844141	1.15937	Ankrd13c	3:157947413-158006833	1328	1.03247	0.035369			ENSMUSG00000025407	-0.307566	-1.03067	-0.767788	-1.30296	Gli1	10:127323726-127341589	1328	0.033494	1.0357	0.808004	0.489483	0.587317	0.405294
ENSMUSG00000050248	1.1652	0.539881	1.4338	0.145542	Evc2	5:37338498-37425055	1329	1.04638	0.0353725			ENSMUSG00000066324	-1.55766	-0.243344	-1.21388	-0.184303	Impad1	4:4762483-4793355	1329	0.0335741	1.05175	0.339702	0.844785	0.431108	0.880074
ENSMUSG00000027860	1.04285	0.368141	0.94667	0.987956	Vangl1	3:102156700-102206266	1330	1.0335	0.0354511			ENSMUSG00000020034	-0.152335	-0.973216	-1.42146	-0.818654	Tcp11l2	10:84576625-84614359	1330	0.0340301	1.04163	0.899793	0.509369	0.373334	0.566971
ENSMUSG00000042660	0.972271	0.792558	1.11056	0.506779	Wdr55	18:36760238-36766214	1331	1.03082	0.0355672			ENSMUSG00000032232	-0.873263	-0.952828	-0.671159	-0.912707	Cgnl1	9:71626508-71771602	1331	0.0343276	1.02983	0.545911	0.516619	0.628002	0.531187
ENSMUSG00000039483	0.611286	0.966438	0.928339	0.870316	Asb6	2:30823096-30830333	1336	1.02909	0.0358009			ENSMUSG00000039754	-0.931086	-1.15654	-0.820292	-0.45425	Alkbh4	5:136136145-136141615	1332	0.0343393	1.03296	0.524463	0.448587	0.566327	0.72989
ENSMUSG00000021275	0.630609	0.759925	1.09422	0.893812	Tecpr2	12:110889263-110972394	1337	1.0295	0.035804			ENSMUSG00000022517	-0.876964	-0.8662	-0.624551	-1.04749	Mgrn1	16:4886099-4941020	1333	0.0344561	1.03045	0.544512	0.54859	0.648622	0.483809
ENSMUSG00000078546	0.438949	1.03365	0.595196	1.26181	2210404O09Rik	17:21879569-21908092	1335	1.03572	0.0358052			ENSMUSG00000010607	-1.48475	-0.304913	-0.748015	-0.750357	Pigyl	9:22156845-22158358	1335	0.0344569	1.03919	0.35731	0.809491	0.595422	0.594456
ENSMUSG00000039194	1.4563	0.705921	1.00784	0.122989	Rlbp1	7:79374870-79387027	1334	1.04503	0.0358096			ENSMUSG00000021482	-0.425624	-0.611491	-0.856321	-1.46679	Aaed1	13:64291835-64312710	1336	0.0344611	1.03624	0.744517	0.65452	0.552359	0.361786
ENSMUSG00000037400	0.218096	1.38848	0.532687	1.11849	Atp11b	3:35754133-35856274	1333	1.04448	0.0358365			ENSMUSG00000025911	-1.19235	-0.274099	-1.37088	-0.414003	Adhfe1	1:9547947-9631175	1334	0.0344678	1.0433	0.437589	0.826967	0.386655	0.750538
ENSMUSG00000024222	1.13906	0.275349	1.10651	0.804239	Fkbp5	17:28399094-28517524	1332	1.03664	0.0358483			ENSMUSG00000090862	-0.748495	-1.05182	-0.627613	-0.999196	Rps13	7:116331506-116334190	1337	0.0345026	1.03085	0.595224	0.482359	0.647246	0.500279
ENSMUSG00000031617	0.545985	0.791338	0.972486	1.05204	Tmem184c	8:77595981-77610698	1338	1.03055	0.0358595			ENSMUSG00000025037	-0.841881	-0.8227	-1.02522	-0.677131	Maoa	X:16619697-16687818	1340	0.0345821	1.03064	0.557916	0.565383	0.491335	0.625408
ENSMUSG00000063273	0.228533	1.3603	0.220429	1.38958	Naa15	3:51416015-51475985	1339	1.05498	0.0358775			ENSMUSG00000020611	-1.02596	-0.799527	-0.924004	-0.588333	Gna13	11:109354777-109401369	1338	0.0345889	1.03131	0.491083	0.574538	0.527044	0.665111
ENSMUSG00000039519	1.20564	0.777806	0.717326	0.653357	Cyp7b1	3:18071949-18243338	1344	1.03042	0.0361384			ENSMUSG00000032435	-1.01928	-0.661848	-0.638346	-1.05493	Dync1li1	9:114688789-114724302	1339	0.0346004	1.03145	0.493363	0.632068	0.642449	0.481321
ENSMUSG00000020275	0	1.46819	0.834644	1.40458	Rel	11:23741513-23770970	1340	1.11036	0.0361493			ENSMUSG00000057666	-0.671963	-1.00747	-0.663059	-1.0659	Gapdh	6:125161852-125166467	1342	0.0346945	1.03107	0.627652	0.497418	0.631538	0.477675
ENSMUSG00000051306	0.832854	0.887997	0.3072	1.29369	Usp42	5:143710324-143732280	1343	1.03716	0.0361653			ENSMUSG00000097906	-0.255385	-1.43496	-0.249316	-1.41127	Gm9625	13:67796593-67830985	1344	0.0347024	1.0485	0.837764	0.369857	0.841295	0.375981
ENSMUSG00000026683	0.730307	0.896786	0.560461	1.17198	Nuf2	1:169497933-169531464	1341	1.03155	0.0361745			ENSMUSG00000030598	-0.569864	-1.67949	-0.55482	-0.595253	Fbxo17	7:28716803-28738144	1343	0.0347133	1.03862	0.67368	0.312193	0.680742	0.661928
ENSMUSG00000038388	0.766544	1.12015	0.471754	0.976845	Mpp6	6:50110240-50263862	1342	1.0326	0.0361773			ENSMUSG00000030671	-1.64978	-0.912296	-0.139577	-0.555978	Pde3b	7:114415280-114539251	1341	0.0347204	1.04725	0.318689	0.531339	0.907785	0.680196
ENSMUSG00000050035	1.76975	0.29501	0.839358	0.35456	Fhl4	10:85097018-85102495	1348	1.04885	0.0361795			ENSMUSG00000081535	-1.09001	-0.821318	-0.830506	-0.582292	Gm15453	1:150264924-150266056	1345	0.0347286	1.03183	0.469758	0.565925	0.562332	0.667902
ENSMUSG00000015176	0.97097	0.626743	0.944404	0.831894	Nolc1	19:46075862-46085528	1346	1.02899	0.0361813			ENSMUSG00000069814	-0.656379	-1.05327	-0.873781	-0.791559	E130309D14Rik	11:74619604-74641516	1346	0.0349629	1.03074	0.634469	0.481875	0.545715	0.577719
ENSMUSG00000019971	0.619367	1.1454	0.337996	1.19661	Cep290	10:100488288-100589259	1347	1.03798	0.0361915			ENSMUSG00000097290	-0.403696	-0.970273	-0.599091	-1.40761	1300002E11Rik	16:21794346-21809037	1350	0.0349778	1.03638	0.755919	0.510409	0.66017	0.376936
ENSMUSG00000037022	1.11476	0.403111	1.1509	0.667981	Mmaa	8:79266423-79294956	1345	1.03461	0.0361933			ENSMUSG00000020898	-0.46558	-0.940336	-0.865549	-1.09659	Ctc1	11:69015910-69036473	1347	0.0349814	1.0325	0.72418	0.521112	0.548838	0.46762
ENSMUSG00000024989	0.970973	0.946682	0.697648	0.749099	Cep55	19:38055024-38074425	1349	1.02866	0.0362565			ENSMUSG00000023055	-0.859458	-1.12334	-0.497912	-0.919172	Calcoco1	15:102706778-102722178	1349	0.0349815	1.03239	0.55116	0.45903	0.708131	0.528812
ENSMUSG00000027559	1.22125	1.12762	0	1.38416	Car3	3:14863537-14872351	1350	1.11023	0.0362667			ENSMUSG00000059022	-0.415438	-1.11103	-0.902957	-0.943666	Kcp	6:29471436-29509698	1348	0.0349852	1.03342	0.749792	0.462963	0.534789	0.51991
ENSMUSG00000043987	1.25317	0.254199	1.20926	0.560457	Cep164	9:45766945-45828691	1351	1.04148	0.036336			ENSMUSG00000027002	-1.42903	-0.359238	-1.10651	-0.322229	Nckap1	2:80500511-80581380	1351	0.0349963	1.04352	0.371381	0.779576	0.464416	0.799833
ENSMUSG00000021468	0.864424	0.765947	1.02036	0.72189	Sptlc1	13:53332715-53377365	1352	1.02872	0.0363683			ENSMUSG00000022679	-0.721659	-1.01673	-0.942419	-0.679956	Mpv17l	16:13903160-13949619	1352	0.0350888	1.03101	0.6064	0.494235	0.52036	0.624184
ENSMUSG00000028455	1.07913	0.645193	0.964031	0.662074	Stoml2	4:43027689-43053253	1353	1.03012	0.036371			ENSMUSG00000053395	-0.603942	-0.41647	-1.04232	-1.25481	Cacng8	7:3390682-3415648	1355	0.0351439	1.03548	0.657954	0.749256	0.485546	0.419049
ENSMUSG00000002844	1.10953	0.601574	1.17507	0.447063	Adprh	16:38445398-38453493	1354	1.03458	0.0363959			ENSMUSG00000040711	-0.943043	-0.543055	-1.08141	-0.750359	Sh3pxd2b	11:32347819-32428173	1354	0.0351625	1.03248	0.520135	0.686316	0.472567	0.594456
ENSMUSG00000063480	0.670619	1.13506	0.315581	1.17175	Nhp2l1	15:82041318-82047598	1355	1.03784	0.0364207			ENSMUSG00000041225	-1.04128	-0.349688	-1.0348	-0.86618	Arhgap12	18:6024426-6136098	1353	0.0351811	1.03497	0.485896	0.784754	0.488084	0.548598
ENSMUSG00000063904	1.4745	0.169229	1.16667	0.437712	Dpp3	19:4907228-4928287	1356	1.04843	0.0364381			ENSMUSG00000037204	-0.436287	-1.09721	-0.526245	-1.33236	9430023L20Rik	15:101284300-101290934	1358	0.0353387	1.03659	0.739034	0.46742	0.69436	0.397118
ENSMUSG00000022033	0.568296	1.07301	1.04129	0.655897	Pbk	14:65805836-65817822	1357	1.03182	0.0364407			ENSMUSG00000032462	-1.10197	-0.722523	-0.776546	-0.690305	Pik3cb	9:99038401-99140621	1359	0.0353422	1.03169	0.46588	0.606037	0.583763	0.619723
ENSMUSG00000035062	1.33409	0.200397	0.955249	0.773254	Zc4h2	X:95639192-95658509	1358	1.04079	0.0364433			ENSMUSG00000038615	-0.782818	-0.914031	-0.433962	-1.24282	Nfe2l1	11:96817413-96829968	1357	0.0353427	1.03407	0.58123	0.5307	0.740226	0.422546
ENSMUSG00000006998	1.11493	0.716214	0.83252	0.689122	Psmd2	16:20651651-20663414	1360	1.02958	0.0365294			ENSMUSG00000033249	-0.382139	-0.97324	-0.299885	-1.67848	Hsf4	8:105269800-105275845	1356	0.0353466	1.04513	0.767299	0.509361	0.812317	0.312412
ENSMUSG00000053656	0.584955	0.931529	0.873514	0.944686	Dancr	5:74093059-74095405	1361	1.0298	0.036532			ENSMUSG00000087292	-0.960959	-0.590049	-0.944782	-0.818578	Gm13832	5:115358699-115422863	1360	0.0354853	1.03155	0.513715	0.66432	0.519508	0.567001
ENSMUSG00000031060	0.976761	0.797904	0.606014	0.96613	Rbm10	X:20615325-20650901	1359	1.02961	0.0365563			ENSMUSG00000000915	-0.711529	-1.05285	-0.682207	-0.917487	Hip1r	5:123973627-124003211	1369	0.0354931	1.03109	0.610673	0.482015	0.623211	0.52943
ENSMUSG00000095206	0.36209	1.10984	0.943984	0.888302	Gm17404	13:66851342-66851513	1364	1.03466	0.0365762			ENSMUSG00000028223	-1.35806	-0.830171	-0.423949	-0.719391	Decr1	4:15917239-15945507	1361	0.035496	1.03616	0.390107	0.562463	0.745382	0.607354
ENSMUSG00000035834	0.595963	0.923847	0.999031	0.83156	Polr3g	13:81673842-81711013	1363	1.02977	0.0365884			ENSMUSG00000018167	-0.647649	-0.798798	-0.326536	-1.56623	Stard3	11:98358367-98381112	1368	0.0354971	1.0396	0.63832	0.574828	0.797449	0.33769
ENSMUSG00000041035	1.57989	0.411823	1.07873	0.171207	Dpcd	19:45560614-45660312	1362	1.04999	0.0365932			ENSMUSG00000086290	-0.592048	-1.04587	-0.449455	-1.28848	Snhg12	4:132308677-132311024	1363	0.0355099	1.03532	0.6634	0.484353	0.732319	0.409382
ENSMUSG00000024050	1.01066	0.583398	1.08879	0.66646	Wiz	17:32354054-32389401	1365	1.03114	0.0366081			ENSMUSG00000056366	-1.10277	-0.314778	-1.41486	-0.372907	Fabp3-ps1	10:86705810-86776843	1364	0.0355132	1.04336	0.465622	0.803975	0.375046	0.772225
ENSMUSG00000028886	1.15048	0.869221	0.312058	0.960779	Eya3	4:132638986-132724765	1366	1.03594	0.0366252			ENSMUSG00000045658	-0.394393	-1.45564	-0.751988	-0.735671	Pid1	1:84036295-84364180	1365	0.0355165	1.03657	0.760809	0.364593	0.593785	0.600539
ENSMUSG00000043207	0.556867	1.28695	0.0332619	1.29805	Zmpste24	4:121059236-121098241	1367	1.05305	0.0368252			ENSMUSG00000034449	-0.722785	-1.3349	-0.241209	-1.05525	Dhrs11	11:84820855-84828994	1372	0.0355175	1.03922	0.605927	0.39642	0.846036	0.481214
ENSMUSG00000027351	0.192614	1.29283	0.0984085	1.55643	Spred1	2:117121373-117182279	1368	1.063	0.0369006			ENSMUSG00000002603	-0.540957	-1.02475	-1.33804	-0.379305	Tgfb1	7:25687001-25705077	1362	0.0355213	1.03807	0.687315	0.491495	0.395558	0.768808
ENSMUSG00000026377	0.566982	1.00965	0.674489	1.06143	Mki67ip	1:118321838-118333822	1369	1.03196	0.0369832			ENSMUSG00000005802	-1.30739	-0.28882	-1.4278	-0.143311	Slc30a4	2:122681232-122721456	1367	0.035523	1.05209	0.404051	0.818571	0.371697	0.905439
ENSMUSG00000071637	0.270993	1.31661	0.888409	0.778363	Cebpd	16:15887285-15888466	1372	1.03934	0.0369971			ENSMUSG00000035403	-1.13604	-0.703424	-0.531623	-0.954666	Crb2	2:37776248-38287390	1371	0.0355361	1.03337	0.455007	0.614113	0.691776	0.515961
ENSMUSG00000085843	0.683594	0.829739	0.689585	1.11418	A730085A09Rik	4:98754897-98817537	1373	1.03047	0.0370066			ENSMUSG00000027508	0	-0.987616	-1.43056	-1.45079	Pag1	3:9687478-9833679	1370	0.0355401	1.09667	1	0.50431	0.370987	0.365821
ENSMUSG00000006705	0.610927	0.756431	0.792828	1.16525	Pknox1	17:31564748-31607680	1371	1.03131	0.0370168			ENSMUSG00000050379	-0.577095	-0.83844	-0.609374	-1.33921	2006-09-01	X:36910833-36991794	1366	0.035549	1.03377	0.670312	0.559248	0.655481	0.395237
ENSMUSG00000035049	1.11773	0.804364	0.953793	0.440063	Rrp12	19:41862851-41896153	1370	1.03285	0.0370219			ENSMUSG00000090946	-0.781408	-0.240227	-0.830036	-1.42968	Ccdc71l	12:32378788-32382943	1374	0.035575	1.03974	0.581799	0.846612	0.562515	0.371213
ENSMUSG00000032193	1.04439	0.533256	1.13655	0.595375	Ldlr	9:21723575-21749916	1375	1.03317	0.0370764			ENSMUSG00000056214	-1.33571	-0.726185	-0.577266	-0.676247	Pard6g	18:80046894-80119640	1373	0.0355863	1.03459	0.396197	0.6045	0.670233	0.625791
ENSMUSG00000074768	1.50366	1.20505	0	0.996429	Bhmt	13:93616890-93637961	1374	1.11028	0.0370961			ENSMUSG00000006642	-0.510189	-0.615815	-1.10872	-1.07285	Tcf23	5:30968676-30977018	1375	0.0356145	1.03383	0.70213	0.652561	0.463705	0.475379
ENSMUSG00000027636	0.74343	0.743539	0.828465	1.01186	Sla2	2:156863127-156887192	1376	1.02926	0.0374055			ENSMUSG00000054519	-1.27715	-0.552959	-1.27098	-0.059958	Zfp867	11:59461196-59472474	1376	0.0356177	1.04892	0.41261	0.681621	0.414378	0.959292
ENSMUSG00000033697	1.13938	0.816618	0.291691	1.02245	Arhgap39	15:76723984-76818170	1377	1.03721	0.0377342			ENSMUSG00000039395	-0.71004	-1.10022	-0.67597	-0.877966	Mreg	1:72159232-72212307	1378	0.0356894	1.03136	0.611303	0.466445	0.625911	0.544134
ENSMUSG00000074212	0.729298	1.12369	0.319619	1.09242	Dnajb14	3:137867674-137916557	1378	1.0373	0.0377866			ENSMUSG00000043614	-0.423345	-0.879643	-0.957343	-1.07147	Vps37d	5:135072899-135078266	1377	0.0356935	1.03358	0.745694	0.543502	0.515005	0.475834
ENSMUSG00000036966	1.50132	0.498468	1.07047	0.159162	Spryd3	15:102116527-102136234	1379	1.04793	0.0377883			ENSMUSG00000027799	-1.06624	-0.853351	-0.522414	-0.889188	Nbea	3:55625204-56183701	1382	0.0357091	1.03272	0.477562	0.553498	0.696206	0.539918
ENSMUSG00000035232	0.745003	0.723331	0.74495	1.09762	Pdk3	X:93764606-93832201	1381	1.03031	0.0377915			ENSMUSG00000037730	-1.17817	-0.545252	-0.961594	-0.564687	Mynn	3:30602086-30618492	1381	0.0357133	1.03461	0.441912	0.685272	0.513489	0.676102
ENSMUSG00000033767	0.781442	0.566816	1.10185	0.862054	D930015E06Rik	3:83898286-84040161	1383	1.03123	0.0378019			ENSMUSG00000094655	NaN	-0.712024	-0.677133	-1.11571	Gm25360	1:72226239-72226430	1380	0.0357319	1.0315	#VALUE!	0.610463	0.625407	0.461464
ENSMUSG00000029154	0.462756	0.581413	0.8028	1.42465	Cwh43	5:73406075-73453435	1382	1.03792	0.0378148			ENSMUSG00000032288	-0.12732	-1.46821	-0.619683	-1.10615	Imp3	9:56937499-56938397	1383	0.0357411	1.04515	0.915531	0.36143	0.650814	0.464532
ENSMUSG00000056305	0.833802	0.908167	0.822328	0.76997	Usp39	6:72318677-72345184	1380	1.02874	0.0378188			ENSMUSG00000020811	-0.773693	-1.02923	-1.06744	-0.43794	Wscd1	11:71749919-71789647	1379	0.0357505	1.03399	0.584918	0.489972	0.477165	0.738188
ENSMUSG00000083840	0.82972	0.865536	0.74543	0.88691	Gm15459	5:5781529-5783636	1385	1.02893	0.0378556			ENSMUSG00000031231	-1.02464	-0.995587	-0.26156	-1.02302	Cox7b	X:106015699-106022450	1384	0.0358598	1.03689	0.491533	0.501532	0.834185	0.492085
ENSMUSG00000024127	1.13162	0.606674	0.633714	0.936581	Prepl	17:85028346-85090267	1384	1.03206	0.0378757			ENSMUSG00000026556	-0.810168	-0.558755	-0.727403	-1.21364	Vangl2	1:172000959-172028444	1385	0.0358773	1.03291	0.570315	0.678888	0.60399	0.431179
ENSMUSG00000022111	0.695889	1.0351	0.670488	0.902881	Uchl3	14:101653966-101696124	1386	1.03036	0.037886			ENSMUSG00000050627	-0.584598	-1.05938	-0.788816	-0.89277	Gpd1l	9:114899340-114933987	1386	0.0358874	1.03164	0.666835	0.479838	0.578819	0.538579
ENSMUSG00000026623	0.567098	0.836919	1.29173	0.593781	Lpgat1	1:191717833-191784255	1390	1.03409	0.0379065			ENSMUSG00000016382	-1.21642	-0.233198	-1.15397	-0.587402	Pls3	X:75785653-75875182	1388	0.035915	1.04157	0.430349	0.850747	0.449387	0.66554
ENSMUSG00000010047	1.09567	0.731565	0.961611	0.512146	Hyal2	9:107569116-107572776	1387	1.0322	0.0379308			ENSMUSG00000031351	-0.739415	-0.814558	-1.17249	-0.553576	Zfp185	X:72987338-73031543	1387	0.0359409	1.03345	0.598982	0.568583	0.443655	0.681329
ENSMUSG00000068284	0.517202	0.925737	0.749343	1.0931	Gm608	16:44173245-44227465	1389	1.03258	0.0379338			ENSMUSG00000047656	-1.08422	-0.520746	-1.12032	-0.49381	Trpt1	19:6996130-7019469	1391	0.0361323	1.03602	0.471647	0.697011	0.459992	0.710147
ENSMUSG00000020219	1.45742	0.0333909	1.53823	0.0462465	Timm13	10:80899449-80900969	1388	1.0733	0.0379467			ENSMUSG00000048118	-1.03549	-0.289558	-1.69762	-0.10913	Arid4a	12:71015989-71098592	1389	0.0361483	1.05502	0.48785	0.818153	0.308294	0.927147
ENSMUSG00000043993	0.972008	1.35011	0.109051	0.772038	2900052L18Rik	11:120229801-120231585	1392	1.04574	0.0380819			ENSMUSG00000091512	-0.834931	-1.05529	-0.493743	-0.970167	Lamtor3	3:137918525-137928765	1390	0.0361511	1.03288	0.56061	0.4812	0.71018	0.510447
ENSMUSG00000040565	0.388355	0.995265	0.517353	1.34333	Btaf1	19:36926078-37012752	1391	1.03972	0.0380949			ENSMUSG00000022883	-1.02478	-1.02586	-0.7046	-0.525137	Robo1	16:72663148-73046095	1393	0.0363029	1.03312	0.491485	0.491117	0.613613	0.694893
ENSMUSG00000034974	1.17759	0.604617	1.05579	0.439857	Dapk3	10:81182604-81193197	1393	1.03512	0.0381622			ENSMUSG00000003721	-1.05078	-0.378874	-0.991972	-0.82813	Insig2	1:121304352-121332589	1392	0.0363147	1.03494	0.482707	0.769038	0.50279	0.563259
ENSMUSG00000000384	0.815635	0.83337	0.762829	0.906326	Tbrg4	11:6615597-6626067	1394	1.02901	0.0381779			ENSMUSG00000020773	-1.04398	-0.626222	-0.906433	-0.681702	Trim47	11:116105751-116131128	1394	0.0364275	1.03253	0.484988	0.647871	0.533503	0.623429
ENSMUSG00000001416	0.916353	0.936186	0.851521	0.598636	Cct3	3:88297115-88321767	1396	1.02996	0.0382307			ENSMUSG00000040728	-0.888338	-0.631024	-0.892917	-0.878587	Esrp1	4:11261314-11386783	1397	0.0365354	1.03142	0.540236	0.645718	0.538524	0.5439
ENSMUSG00000017264	0.818468	0.652441	1.0606	0.773308	Exosc10	4:148558428-148582401	1399	1.03025	0.0382345			ENSMUSG00000019843	-1.57917	-0.565641	-0.355825	-0.718768	Fyn	10:39368854-39732007	1399	0.0365475	1.04215	0.334674	0.675655	0.781423	0.607616
ENSMUSG00000058454	0.996247	0.555505	1.39311	0.300455	Dhcr7	7:143823144-143848410	1395	1.04118	0.0382366			ENSMUSG00000029166	-0.842224	-0.656954	-0.528799	-1.3051	Mapre3	5:30814640-30866106	1396	0.0365544	1.03431	0.557783	0.634216	0.693132	0.404693
ENSMUSG00000047261	1.66182	0.879017	0.251644	0.432629	Gap43	16:42248441-42340651	1400	1.04799	0.0382429			ENSMUSG00000074358	-1.43113	-0.0666697	-0.465796	-1.2319	Ccdc61	7:18890882-18910415	1398	0.0365737	1.05072	0.37084	0.95484	0.724071	0.425756
ENSMUSG00000022106	0.727933	0.760217	1.10204	0.713105	Rcbtb2	14:73123036-73325822	1402	1.03058	0.0382454			ENSMUSG00000028051	-0.845706	-0.673923	-1.1369	-0.599385	Hcn3	3:89136141-89160196	1395	0.0365806	1.03318	0.556438	0.6268	0.454736	0.660035
ENSMUSG00000022792	1.29364	0.763761	0.181573	0.970265	Yars2	16:16302964-16309640	1398	1.04272	0.0382618			ENSMUSG00000024030	-1.08389	-0.969408	-0.180372	-1.018	Abcg1	17:31057697-31115777	1400	0.0368214	1.04012	0.471755	0.510716	0.882475	0.4938
ENSMUSG00000042694	1.50523	0.0480864	0.844767	0.78487	Obfc1	19:47501032-47537507	1401	1.0499	0.0382727			ENSMUSG00000081400	-1.30305	-0.520974	-1.14765	-0.16227	Gm13680	2:83353156-83353949	1403	0.0369138	1.04573	0.405269	0.696901	0.45136	0.893618
ENSMUSG00000030780	1.13009	0.582419	1.24734	0.288768	BC017158	7:128265656-128298170	1397	1.04013	0.038282			ENSMUSG00000038187	-0.829284	-0.76128	-1.0009	-0.690271	Btbd10	7:113315625-113369392	1401	0.0369165	1.03172	0.562808	0.589973	0.499688	0.619737
ENSMUSG00000075700	0.573381	1.09042	0.358039	1.20581	Selt	3:58576635-58593133	1403	1.03888	0.0382965			ENSMUSG00000025026	-0.644287	-0.638042	-0.757806	-1.23749	Add3	19:53140444-53247399	1402	0.0369258	1.03339	0.639809	0.642584	0.591395	0.42411
ENSMUSG00000035246	0.84318	0.954818	0.442978	1.03596	Pcyt1b	X:93654862-93749951	1405	1.03358	0.0385907			ENSMUSG00000025085	-0.708182	-0.857949	-0.743629	-0.997109	Ablim1	19:57032732-57314919	1404	0.0369801	1.0312	0.612091	0.551736	0.597235	0.501003
ENSMUSG00000038126	0.959551	0.644636	0.489679	1.17918	Mphosph9	5:124250958-124327972	1404	1.03425	0.038604			ENSMUSG00000079033	-1.68676	-1.25256	-0.781709	0	Mef2b	8:70139498-70167488	1405	0.0369964	1.09669	0.310624	0.419703	0.581677	1
ENSMUSG00000073207	1.22239	0.910613	0.967278	0.101664	Ccdc160	X:52791199-52799468	1406	1.0444	0.0386558			ENSMUSG00000062822	-0.796312	-0.262044	-1.53023	-0.607876	4833420G17Rik	13:119462758-119486117	1410	0.0370993	1.04287	0.575819	0.833906	0.346222	0.656162
ENSMUSG00000056612	1.23079	0.262678	1.31007	0.394052	Ppp1r14b	19:6975047-6977324	1407	1.04602	0.0386567			ENSMUSG00000006720	-0.519575	-1.28684	-0.952356	-0.504055	Zfp184	13:21940373-21960779	1409	0.0371256	1.03608	0.697577	0.409848	0.516788	0.705122
ENSMUSG00000085022	1.18459	0.769299	0.628442	0.688051	Gm5860	4:82033311-82102808	1409	1.03228	0.0387154			ENSMUSG00000036564	-0.672928	-1.00865	-0.71696	-0.901592	Ndrg4	8:95676979-95715119	1407	0.0371286	1.03161	0.627232	0.497011	0.608378	0.535296
ENSMUSG00000020863	0.657213	0.665936	0.867545	1.07782	Luc7l3	11:94287889-94321988	1410	1.03152	0.0387376			ENSMUSG00000091955	-0.723835	-1.45929	-0.212045	-0.893878	Gm9844	7:24862201-24862697	1408	0.0371307	1.0416	0.605486	0.363672	0.863313	0.538166
ENSMUSG00000024238	0.503675	1.20586	0.597017	0.944343	Zeb1	18:5491502-5775467	1408	1.03493	0.0387429			ENSMUSG00000049106	-1.06384	-0.795457	-0.522995	-0.908068	Dcaf5	12:80335846-80436601	1406	0.0371337	1.03334	0.478357	0.576161	0.695926	0.532898
ENSMUSG00000034391	0.743528	0.9702	0.587902	0.971315	Fbxo15	18:84935157-84981376	1415	1.03136	0.0388057			ENSMUSG00000023403	-1.12764	-0.00216928	-0.853095	-1.17435	Stk31	6:49395603-49469501	1411	0.0372502	1.04805	0.457664	0.998497	0.553596	0.443083
ENSMUSG00000011837	1.05127	1.10979	0.28801	0.78665	Snapc2	8:4253101-4256219	1413	1.0379	0.0388252			ENSMUSG00000028397	-0.845136	-0.723365	-1.07471	-0.608762	Kdm4c	4:74242496-74405860	1412	0.0372663	1.03277	0.556658	0.605683	0.474766	0.655759
ENSMUSG00000029276	0.630739	0.826442	0.686163	1.11948	Glmn	5:107497377-107688015	1414	1.03212	0.0388331			ENSMUSG00000030872	-0.740587	-1.09805	-0.573858	-0.910789	Gga2	7:121986721-122021222	1413	0.0373036	1.03274	0.598496	0.467147	0.671818	0.531894
ENSMUSG00000025583	0.668611	0.950035	0.687485	0.960969	Rptor	11:119602904-119899576	1411	1.03077	0.0388519			ENSMUSG00000059412	-1.13755	-1.74928	0.490416	-1.25905	Fxyd2	9:45403137-45410278	1414	0.0374823	0.840151	0.454531	0.29745	1.40485	0.417819
ENSMUSG00000028430	1.12355	0.528636	1.05997	0.553491	Nol6	4:41114426-41124455	1412	1.03442	0.0388527			ENSMUSG00000035293	-1.20179	-0.339795	-1.32812	-0.251544	G2e3	12:51348060-51376986	1415	0.037682	1.0467	0.434736	0.790154	0.398287	0.839997
ENSMUSG00000032803	0.630879	1.00007	0.527597	1.09377	Cdv3	9:103353101-103365780	1416	1.03379	0.0388983			ENSMUSG00000097764	-0.543618	-1.03051	-0.77186	-0.925655	Gm26635	16:17233571-17263430	1416	0.0376977	1.03264	0.686048	0.489537	0.585662	0.526441
ENSMUSG00000022285	0.941045	0.84214	0.784482	0.725603	Ywhaz	15:36770769-36794547	1417	1.02934	0.0389061			ENSMUSG00000074093	-0.664175	-1.0683	-1.03682	-0.476636	Svip	7:51997164-52006018	1417	0.0378193	1.03467	0.631049	0.476881	0.487401	0.718651
ENSMUSG00000033306	0.207156	1.62736	0.0304034	1.17782	Lpp	16:24391611-24992576	1418	1.06702	0.038921			ENSMUSG00000036968	-0.713025	-1.0562	-0.31876	-1.19084	Cnpy4	5:138187484-138193918	1418	0.03811	1.03772	0.61004	0.480897	0.801759	0.438048
ENSMUSG00000040084	1.11101	0.444878	1.19829	0.48397	Bub1b	2:118598210-118641591	1421	1.03776	0.0390148			ENSMUSG00000062861	-0.725192	-0.757655	-0.462355	-1.34723	Zfp28	7:6383317-6396633	1419	0.0381325	1.03589	0.604917	0.591457	0.725801	0.393046
ENSMUSG00000028030	0.646956	1.09657	0.675078	0.847168	Tbck	3:132684143-132838506	1420	1.0319	0.0390423			ENSMUSG00000021606	-0.216381	-1.58428	-0.316877	-1.1545	Ndufs6	13:73319873-73328542	1421	0.0381422	1.04914	0.860722	0.333491	0.802806	0.449222
ENSMUSG00000001524	0.995748	0.692297	1.05076	0.54147	Gtf2h4	17:35667729-35673739	1419	1.03239	0.0390698			ENSMUSG00000021268	-1.08246	-0.954627	-0.0332269	-1.11529	Meg3	12:109541000-109571726	1420	0.038169	1.04639	0.472223	0.515975	0.977232	0.461598
ENSMUSG00000034807	0.907517	0.746064	0.736416	0.897178	Colgalt1	8:71611023-71671757	1422	1.02969	0.0391069			ENSMUSG00000060743	-1.01934	-0.676029	-0.9331	-0.579375	H3f3a	1:180800831-180816859	1423	0.0381799	1.03356	0.493342	0.625886	0.523732	0.669254
ENSMUSG00000031461	0.784265	0.395498	1.24274	0.820005	Myom2	8:15057652-15133541	1425	1.03577	0.039186			ENSMUSG00000057506	-0.904038	-0.756119	-0.47231	-1.14147	Bloc1s2	19:44139265-44146446	1422	0.0381997	1.03429	0.534389	0.592087	0.72081	0.453297
ENSMUSG00000045427	0.730465	0.696085	0.946836	0.9036	Hnrnph2	X:134601178-134607060	1423	1.03023	0.0391989			ENSMUSG00000045374	-0.618503	-0.89067	-0.813141	-0.939742	Wdr81	11:75440943-75454717	1424	0.0382654	1.03196	0.651346	0.539364	0.569141	0.521326
ENSMUSG00000025747	1.3306	0.453565	0.638222	0.806573	Tyms	5:30058201-30073617	1424	1.03643	0.0392065			ENSMUSG00000064254	-0.343626	-0.717614	-1.3295	-0.82618	Ethe1	7:24583837-24608925	1425	0.0383579	1.03856	0.788058	0.608102	0.397906	0.564021
ENSMUSG00000021707	0.603526	0.858887	0.765336	1.02659	Dhfr	13:92211880-92389053	1426	1.03139	0.0394039			ENSMUSG00000017831	-1.31539	-0.375026	-0.968996	-0.495551	Rab5a	17:53479233-53539451	1426	0.0384923	1.04017	0.401817	0.771092	0.510861	0.709291
ENSMUSG00000079426	0.889705	0.927671	0.785189	0.67478	Arpc4	6:113378112-113414583	1428	1.03007	0.0394748			ENSMUSG00000040410	-0.183971	-0.921989	-0.630594	-1.49662	Fbxl4	4:22357542-22434091	1427	0.0385774	1.04405	0.880277	0.527781	0.64591	0.354383
ENSMUSG00000083898	1.26444	1.21122	0	1.15124	Gm7340	X:111569930-111697079	1429	1.11026	0.0394822			ENSMUSG00000041263	-0.552899	-0.625228	-0.648756	-1.41234	Rusc1	3:89083980-89093363	1428	0.0387045	1.03643	0.681649	0.648317	0.63783	0.375702
ENSMUSG00000095375	-0.312872	1.67091	0.464401	1.702	Gm21955	4:42714925-42719893	1427	0.808642	0.0394884			ENSMUSG00000057863	-0.508611	-1.17936	-0.247036	-1.30524	Rpl36	17:56613394-56614243	1429	0.0389713	1.04248	0.702899	0.441547	0.842626	0.404654
ENSMUSG00000007850	0.539824	1.07995	0.680854	0.938123	Hnrnph1	11:50376989-50386528	1430	1.03312	0.0395175			ENSMUSG00000030494	-0.584533	-1.00556	-0.448001	-1.2209	Rhpn2	7:35334174-35396817	1430	0.0391399	1.0364	0.666865	0.498077	0.733058	0.429015
ENSMUSG00000028614	0.471324	0.763882	0.895914	1.10455	Ndc1	4:107367783-107416346	1437	1.03404	0.0395198			ENSMUSG00000015478	-0.459905	-1.23503	-0.38879	-1.17874	Rnf5	17:34601090-34603690	1431	0.0391474	1.03988	0.727034	0.424834	0.76377	0.441737
ENSMUSG00000030493	1.02835	0.838597	0.836887	0.553564	C230052I12Rik	7:35334174-35396817	1433	1.03163	0.0395324			ENSMUSG00000019295	-1.10611	-0.767414	-0.539019	-0.811583	Tmem129	5:33653215-33657977	1432	0.0391969	1.03415	0.464545	0.58747	0.688239	0.569756
ENSMUSG00000061479	0.938586	0.894373	0.580691	0.853901	Snrpa	7:27187004-27205386	1431	1.03101	0.0395388			ENSMUSG00000051176	-1.0882	-0.492992	-0.979927	-0.588776	Zfp42	8:43295067-43307009	1435	0.0392334	1.03564	0.470348	0.71055	0.507005	0.664907
ENSMUSG00000037339	1.13796	0.220433	1.12218	0.71545	Fam53a	5:33600350-33629635	1436	1.04099	0.0395404			ENSMUSG00000049539	-0.536298	-0.576577	-1.48488	-0.572618	Hist1h1a	13:23763667-23764414	1434	0.0392608	1.03966	0.689538	0.670553	0.357278	0.672396
ENSMUSG00000090673	0.614493	1.23073	0.379205	0.971723	Gm340	19:41582369-41586536	1432	1.03806	0.0395601			ENSMUSG00000022680	-0.944467	-0.993374	-0.527774	-0.781945	Pdxdc1	16:13819231-13903131	1433	0.0392882	1.03366	0.519621	0.502302	0.693624	0.581582
ENSMUSG00000041353	0.893638	1.16179	0.297646	0.865647	Tmem29	X:150397772-150459154	1435	1.03779	0.039561			ENSMUSG00000038738	-0.879209	-0.690652	-1.20633	-0.366336	Shank1	7:44310252-44358351	1436	0.0393106	1.03763	0.543665	0.619574	0.43337	0.77575
ENSMUSG00000039242	0.990433	0.852816	0.690885	0.730676	B3galnt2	13:13954673-14039638	1438	1.03039	0.0395688			ENSMUSG00000024799	-0.532228	-1.15409	-0.458312	-1.10567	Tm7sf2	19:6062820-6084944	1442	0.039681	1.03687	0.691486	0.44935	0.727837	0.464687
ENSMUSG00000029570	1.89703	0.273604	0.809747	0.117719	Lfng	5:140607340-140615543	1434	1.06232	0.0395886			ENSMUSG00000016495	-0.748658	-0.591538	-0.516927	-1.37659	Plgrkt	19:29348598-29367390	1437	0.0397008	1.03681	0.595157	0.663635	0.698859	0.385128
ENSMUSG00000090470	0.966994	0.203577	0.684014	1.32463	2410012M07Rik	9:98864766-98866580	1439	1.04321	0.0396178			ENSMUSG00000006333	-0.815301	-0.841448	-0.774214	-0.789418	Rps9	7:3703992-3706901	1440	0.0397083	1.03185	0.56829	0.558083	0.584707	0.578577
ENSMUSG00000001056	0.970664	0.61042	1.09677	0.573623	Nhp2	11:51619734-51635896	1440	1.03333	0.0398264			ENSMUSG00000022610	-0.962875	-0.763623	-1.1698	-0.208349	Mapk12	15:89130584-89140703	1441	0.0397085	1.04116	0.513034	0.589015	0.444483	0.865527
ENSMUSG00000035898	0.126228	1.23869	0.350239	1.36736	Uba6	5:86110719-86172803	1441	1.05552	0.0398612			ENSMUSG00000042622	-1.24188	-0.511843	-0.436724	-1.00326	Maff	15:79347540-79359072	1438	0.0397149	1.03886	0.422821	0.701326	0.73881	0.498871
ENSMUSG00000090290	0.775684	0.581335	1.04916	0.838676	Gm17296	8:126426651-126475065	1443	1.03214	0.0401525			ENSMUSG00000071252	-1.08926	-0.505512	-1.34135	-0.130928	2210408I21Rik	13:77135539-77613291	1439	0.0397359	1.04786	0.470002	0.70441	0.394651	0.913244
ENSMUSG00000080935	1.16303	1.11865	0.205884	0.671093	Got2-ps1	5:138363718-138388287	1442	1.04283	0.0401526			ENSMUSG00000043398	-1.34402	-0.352411	-0.977334	-0.435557	Gpr135	12:72069617-72070991	1443	0.0398891	1.04229	0.393921	0.783274	0.507917	0.739408
ENSMUSG00000036450	0.678609	1.0372	0.549563	0.952994	Hif1an	19:44562849-44576274	1445	1.03336	0.0402215			ENSMUSG00000013367	-0.766998	-0.835731	-0.699093	-0.931831	Iglon5	7:43472906-43490075	1444	0.0398892	1.03212	0.587639	0.560299	0.615959	0.524193
ENSMUSG00000029710	1.13153	0.31546	1.1131	0.6373	Ephb4	5:137350108-137477064	1444	1.03877	0.0402355			ENSMUSG00000020806	-0.509357	-1.1151	-0.0308509	-1.50584	Rhbdf2	11:116598164-116627019	1445	0.039917	1.05203	0.702535	0.461659	0.978843	0.352125
ENSMUSG00000020527	0.341556	0.875404	1.09651	0.89467	Myo19	11:84876314-84916366	1449	1.03662	0.0403658			ENSMUSG00000021047	-1.48132	-0.380911	-1.00902	-0.177434	Nova1	12:46694516-46818775	1447	0.0401244	1.04952	0.358161	0.767953	0.496884	0.884274
ENSMUSG00000042215	0.718685	1.3518	0.399975	0.713928	Bag2	1:33745483-33757794	1448	1.03855	0.0403867			ENSMUSG00000009596	-0.810798	-0.837302	-0.508875	-1.08618	Taf7l	X:134460117-134476490	1450	0.0401379	1.0341	0.570066	0.559689	0.70277	0.471007
ENSMUSG00000066551	0.771629	0.933779	0.673597	0.860066	Hmgb1	5:149046701-149053513	1450	1.03079	0.0404069			ENSMUSG00000007812	-1.08123	-0.632588	-0.698547	-0.753647	Zfp655	5:145231722-145247302	1449	0.040138	1.0338	0.472626	0.645018	0.616192	0.593102
ENSMUSG00000024120	0.621829	0.854758	0.827447	0.935514	Lrpprc	17:84705246-84790789	1447	1.03125	0.0404077			ENSMUSG00000038539	-0.605674	-0.739019	-0.633385	-1.2482	Atf5	7:44812256-44840809	1446	0.0401452	1.03478	0.657164	0.599147	0.644662	0.420973
ENSMUSG00000030206	0.670361	0.829441	0.851958	0.884118	Gsg1	6:135197976-135254351	1446	1.0306	0.0404219			ENSMUSG00000036427	-0.611717	-1.01359	-0.6962	-0.900967	Gpi1	7:34202121-34230289	1451	0.0401654	1.03307	0.654417	0.495312	0.617196	0.535528
ENSMUSG00000035378	1.24433	0.644441	0.40543	0.903747	Shq1	6:100573080-100671157	1451	1.03713	0.0404686			ENSMUSG00000028653	-0.73144	-0.763407	-1.18037	-0.484121	Trit1	4:123016596-123054949	1448	0.0401657	1.03575	0.602302	0.589103	0.441238	0.714933
ENSMUSG00000094942	0.0588454	0.918021	0.433566	1.67014	Gm3604	13:62368862-62371936	1453	1.05873	0.0406056			ENSMUSG00000030134	-0.697426	-0.862017	-0.631734	-1.0502	Rasgef1a	6:118066384-118091546	1452	0.0401791	1.0331	0.616671	0.550183	0.6454	0.482901
ENSMUSG00000052584	1.2639	0.125158	0.752134	0.971767	Serp2	14:76532813-76556687	1452	1.04528	0.0406198			ENSMUSG00000022367	-1.17535	0	-1.24593	-1.22404	Has2	15:56665626-56778399	1453	0.0405368	1.09672	0.442776	1	0.421636	0.428082
ENSMUSG00000055485	0.885003	0.418064	1.18771	0.727553	Soga1	2:157015798-157079254	1455	1.03542	0.040756			ENSMUSG00000020828	-0.815294	-0.545738	-0.999594	-0.825311	Pld2	11:70540022-70558110	1454	0.0405708	1.03372	0.568293	0.685041	0.500141	0.564361
ENSMUSG00000031634	0.347098	1.16926	0.784826	0.879909	Ufsp2	8:45975527-46029477	1454	1.03749	0.040784			ENSMUSG00000066838	-0.24711	-0.837782	-1.25164	-0.812359	Zfp772	7:7202121-7209998	1455	0.0405773	1.04045	0.842583	0.559503	0.419971	0.56945
ENSMUSG00000024781	1.24181	0.6329	0.914065	0.40589	Lipa	19:34492317-34527474	1457	1.03708	0.0408717			ENSMUSG00000028456	-1.19534	-0.0164739	-0.908437	-0.95498	Unc13b	4:43058952-43264871	1456	0.0406113	1.04828	0.436684	0.988646	0.532762	0.515849
ENSMUSG00000003810	0.221758	1.6653	0.142346	0.985544	Mast2	4:116306761-116464183	1456	1.0619	0.0408997			ENSMUSG00000022656	-0.90746	-0.156154	-1.4788	-0.546664	Pvrl3	16:46387705-46498525	1457	0.0406795	1.04728	0.533123	0.897414	0.358787	0.684601
ENSMUSG00000040506	0.705136	0.978597	0.786493	0.754481	Ambra1	2:91730133-91918849	1458	1.03104	0.0410014			ENSMUSG00000027239	-0.213125	-1.36658	-0.218347	-1.36098	Mdk	2:91922188-91932297	1458	0.0408025	1.05223	0.862667	0.387809	0.85955	0.389318
ENSMUSG00000058672	1.04019	0.548589	1.12141	0.487422	Tubb2a	13:34074300-34078008	1459	1.0358	0.041172			ENSMUSG00000024622	-0.47549	-1.12026	-0.860314	-0.731251	Hmgxb3	18:61105571-61177050	1459	0.0409527	1.03499	0.719222	0.460011	0.550833	0.602381
ENSMUSG00000022983	1.01486	0.559882	0.981961	0.659063	Scaf4	16:90228956-90284425	1460	1.03314	0.0412945			ENSMUSG00000028834	-0.330912	-1.13299	-0.65477	-1.07979	Trim63	4:134315119-134329629	1464	0.0409768	1.03837	0.795034	0.45597	0.635177	0.473098
ENSMUSG00000055538	0.362291	0.797894	0.43217	1.56482	Zcchc24	14:25711641-25769039	1461	1.04599	0.0413621			ENSMUSG00000020694	-1.21997	-0.247444	-1.09274	-0.512707	Tlk2	11:105178806-105283959	1463	0.0409911	1.04358	0.429292	0.842388	0.46887	0.700906
ENSMUSG00000031570	1.24059	0.540066	1.04133	0.338994	Ppapdc1b	8:25720060-25724887	1462	1.04022	0.0414432			ENSMUSG00000055373	-0.505402	-0.588479	-1.27779	-0.77093	Fut9	4:25609331-25800244	1461	0.0410062	1.03714	0.704464	0.665044	0.412427	0.58604
ENSMUSG00000020946	0.561059	0.978634	0.82621	0.838402	Gosr2	11:103676848-103722832	1463	1.0325	0.0414491			ENSMUSG00000031490	-0.651755	-1.13687	-0.225413	-1.17153	Eif4ebp1	8:27260326-27275656	1462	0.0410123	1.04149	0.636506	0.454745	0.85535	0.44395
ENSMUSG00000020079	0.70612	1.22645	0.247225	0.9497	Supv3l1	10:62429208-62451322	1466	1.04195	0.0415348			ENSMUSG00000023262	-0.627354	-0.804079	-0.602596	-1.17719	Acy1	9:106432995-106438236	1460	0.0410205	1.03439	0.647363	0.572728	0.658568	0.442212
ENSMUSG00000030007	0.854698	0.824358	0.797912	0.749267	Cct7	6:85446809-85468477	1467	1.0305	0.0415474			ENSMUSG00000004961	-1.41751	-2.1257	0.709747	-0.457058	Syt5	7:4539767-4546567	1465	0.0410717	2.40532	0.374358	0.22914	1.63552	0.72847
ENSMUSG00000091002	0.490037	0.652658	0.662736	1.36489	Tcerg1l	7:138208973-138397730	1465	1.03836	0.0415631			ENSMUSG00000038623	-0.57882	-1.24361	-0.671343	-0.710059	Tm6sf1	7:81859000-81934473	1466	0.0411596	1.03521	0.669511	0.422315	0.627922	0.611295
ENSMUSG00000078695	0.991962	0.409776	1.1894	0.598172	Cisd3	11:97685825-97688621	1464	1.03727	0.0415642			ENSMUSG00000019917	-0.33874	-0.859403	-0.948438	-1.02123	2010-09-01	10:59164112-59221847	1469	0.0411777	1.03665	0.790732	0.551181	0.518193	0.492696
ENSMUSG00000068522	1.28191	0.465356	1.09615	0.289235	Aard	15:52040106-52045722	1468	1.04401	0.0417507			ENSMUSG00000060733	-0.640761	-0.870777	-0.445759	-1.25087	Ipmk	10:71347762-71433327	1467	0.0411793	1.03676	0.641375	0.546852	0.734198	0.420195
ENSMUSG00000097930	0.731668	1.46543	0.57805	0.367209	C330002G04Rik	19:23037389-23075853	1470	1.04241	0.0417551			ENSMUSG00000039376	-0.671046	-1.64372	-0.212375	-0.656508	Synpo2l	14:20658945-20668354	1473	0.0411813	1.04631	0.628051	0.32003	0.863115	0.634412
ENSMUSG00000058290	1.0016	0.483644	1.25319	0.440348	Espl1	15:102296292-102324356	1469	1.03901	0.0417767			ENSMUSG00000019539	-0.278266	-0.937816	-0.843029	-1.1019	Rcn3	7:45082912-45092221	1471	0.0411829	1.03881	0.824582	0.522023	0.557472	0.465903
ENSMUSG00000025086	0.93127	0.61826	0.910289	0.755183	Trub1	19:57452905-57491005	1471	1.03193	0.0417811			ENSMUSG00000036934	-0.759614	-0.779922	-1.0701	-0.543581	4921524J17Rik	8:85408758-85433315	1470	0.0411905	1.03456	0.590654	0.582398	0.476286	0.686066
ENSMUSG00000021982	0.958159	1.21342	0.471092	0.527348	Cdadc1	14:59560895-59597836	1472	1.03757	0.0419905			ENSMUSG00000078580	0.533534	-1.68152	-0.872467	-1.52323	E430018J23Rik	7:127389672-127393629	1472	0.0411957	0.840477	1.44747	0.311754	0.546212	0.347906
ENSMUSG00000032415	0.868467	0.46979	1.58674	0.178962	Ube2cbp	9:86307233-86464950	1475	1.05105	0.0420475			ENSMUSG00000030513	-0.871323	-0.631871	-0.933534	-0.718967	Pcsk6	7:65861005-66050340	1468	0.0411989	1.0335	0.546645	0.645339	0.523574	0.607532
ENSMUSG00000005267	0.985491	0.489413	0.173968	1.465	Zfp287	11:62700355-62731905	1474	1.04968	0.042076			ENSMUSG00000047061	-0.505582	-0.211194	-1.43744	-0.941456	Gm9817	13:45078497-45081222	1477	0.0412187	1.04587	0.704376	0.863822	0.369222	0.520707
ENSMUSG00000006941	0.521688	0.700725	1.22654	0.736039	Eif1b	9:120492605-120495327	1473	1.03523	0.042091			ENSMUSG00000060985	-0.591772	-1.37244	-0.396819	-0.841668	Tdrd5	1:156255295-156303664	1476	0.0412195	1.03936	0.663527	0.386237	0.759531	0.557998
ENSMUSG00000021597	0.451799	0.911351	0.545547	1.25172	Ankrd32	13:77043087-77135473	1476	1.03872	0.0421274			ENSMUSG00000039648	-0.178511	-0.911531	-1.06755	-0.99149	Ccbl1	2:30185123-30205847	1475	0.0412475	1.04143	0.883615	0.531621	0.477129	0.502958
ENSMUSG00000026857	1.64667	0.322385	1.04521	0.049315	Ntmt1	2:30807825-30823033	1477	1.06153	0.0421936			ENSMUSG00000021621	-1.0676	-0.795255	-0.563222	-0.741318	Zcchc9	13:91796532-91807705	1474	0.0412619	1.03445	0.477112	0.576241	0.676789	0.598193
ENSMUSG00000007817	1.01265	0.799787	0.729783	0.654412	Zmiz1	14:25455736-25666743	1479	1.03209	0.0423529			ENSMUSG00000019777	-0.898908	-0.582331	-1.14178	-0.471414	Hdac2	10:36974543-37001889	1479	0.0414199	1.03711	0.536293	0.667884	0.4532	0.721257
ENSMUSG00000044788	1.24248	0.373609	1.31729	0.13472	Fads6	11:115279621-115297663	1478	1.05311	0.0423681			ENSMUSG00000035561	-0.915779	-0.591539	-0.497886	-1.16992	Aldh1b1	4:45799021-45804604	1478	0.0414344	1.03632	0.530058	0.663635	0.708144	0.444446
ENSMUSG00000039660	0.804533	0.565766	1.34818	0.440721	D2Wsu81e	2:30171492-30178459	1485	1.0388	0.0423906			ENSMUSG00000030376	-0.66322	-0.871334	-0.84106	-0.795983	Slc8a2	7:16130299-16160509	1480	0.0415541	1.03299	0.631467	0.546641	0.558233	0.575951
ENSMUSG00000000194	0.82372	0.869379	0.694842	0.808226	Gpr107	2:31152315-31219548	1484	1.03112	0.0424124			ENSMUSG00000020821	-0.549848	-1.15613	-0.586275	-0.905614	Kif1c	11:70700547-70731964	1481	0.0415935	1.0354	0.683092	0.448715	0.66606	0.533805
ENSMUSG00000020876	0.737552	0.866704	0.750019	0.839276	Snx11	11:96766801-96777559	1486	1.0312	0.0424226			ENSMUSG00000026005	-1.08105	-0.390338	-1.11724	-0.462972	Rpe	1:66700830-66817562	1482	0.0416667	1.04067	0.472685	0.762951	0.460975	0.72549
ENSMUSG00000032235	0.539464	0.639972	0.757367	1.20965	Narg2	9:69397905-69433122	1482	1.03561	0.0424291			ENSMUSG00000050567	-0.971211	-0.381796	-1.28243	-0.410711	Maml1	11:50236468-50292311	1483	0.0419555	1.04234	0.510078	0.767482	0.411102	0.752253
ENSMUSG00000036959	0.94298	0.9075	1.1477	0.126828	Bcorl1	X:48341357-48408049	1483	1.04431	0.0424343			ENSMUSG00000036854	-0.463946	-1.12223	-0.684563	-0.901131	Hspb6	7:30539133-30559838	1484	0.04219	1.03562	0.725001	0.459383	0.622194	0.535467
ENSMUSG00000097639	0.240227	1.46972	0.293169	1.04458	C430002E04Rik	3:41488803-41493192	1480	1.05314	0.0424392			ENSMUSG00000008682	-0.813514	-0.685351	-0.869871	-0.7728	Rpl10	X:74270811-74273135	1485	0.0423569	1.03326	0.568994	0.621855	0.547196	0.58528
ENSMUSG00000036504	1.62172	0.182049	1.014	0.248765	Phpt1	2:25563114-25575224	1488	1.05718	0.0424462			ENSMUSG00000029312	-0.868374	-1.03595	-0.704725	-0.528689	Klhl8	5:103861972-103911259	1486	0.0424024	1.0348	0.547764	0.487695	0.613559	0.693184
ENSMUSG00000030750	1.00526	0.52356	0.944889	0.709576	Nsmce1	7:125467639-125491596	1489	1.03369	0.0424513			ENSMUSG00000042408	-0.178558	-1.12379	-1.11594	-0.678617	Zmym6	4:127077382-127129644	1489	0.0424715	1.04339	0.883586	0.458887	0.46139	0.624764
ENSMUSG00000053935	0.717603	0.940763	0.974743	0.550181	Atf7ip	6:136608858-136610870	1487	1.03328	0.0424546			ENSMUSG00000022257	-0.72539	-0.870473	-0.617719	-0.968101	Laptm4b	15:34238025-34284295	1490	0.0424899	1.03369	0.604834	0.546967	0.6517	0.511178
ENSMUSG00000009894	0.868334	0.826281	0.705367	0.801319	Snap47	11:59407133-59458567	1481	1.03098	0.0424578			ENSMUSG00000038932	-0.945644	-0.459221	-1.16802	-0.472374	Tcfl5	2:180597789-180642708	1488	0.0424933	1.03949	0.519198	0.727379	0.445032	0.720778
ENSMUSG00000057615	0.185583	0.35471	1.40546	1.10485	Ldoc1	X:61709613-61710949	1490	1.05252	0.0425705			ENSMUSG00000078897	-0.698692	-1.28066	-0.350489	-0.847722	Gm4724	2:175422299-175435807	1487	0.0425151	1.03908	0.616131	0.411607	0.784318	0.555661
ENSMUSG00000066861	0	1.44398	1.2998	0.800597	Oas1g	5:120876141-120887613	1491	1.11043	0.0426157			ENSMUSG00000073643	-0.487463	-0.872214	-0.545159	-1.25947	Wdfy1	1:79702261-79781445	1491	0.0425822	1.03782	0.713278	0.546308	0.685316	0.417697
ENSMUSG00000030753	0.316593	0.918771	0.599239	1.28162	Prkrir	7:98703102-98718062	1492	1.04192	0.042634			ENSMUSG00000032382	-0.933958	-0.891816	-0.530051	-0.806148	Snx1	9:66088132-66126587	1493	0.042706	1.03448	0.52342	0.538935	0.69253	0.571907
ENSMUSG00000034321	0.788873	0.924991	0.808193	0.667245	Exosc1	19:41922979-41933314	1493	1.03177	0.042706			ENSMUSG00000089901	-0.846549	-0.330997	-0.834573	-1.08937	Gm8113	14:43925389-43933411	1492	0.0427346	1.03796	0.556113	0.794987	0.560749	0.469967
ENSMUSG00000035455	0.650814	1.07475	0.382748	1.03178	Fignl1	11:11787430-11808962	1494	1.03795	0.0428514			ENSMUSG00000097038	-0.993796	-0.555982	-1.12173	-0.364854	Gm26821	7:18925887-18965319	1495	0.0427425	1.03977	0.502155	0.680194	0.459542	0.776547
ENSMUSG00000097915	0.626518	0.887061	0.818021	0.847378	A330009N23Rik	15:101221195-101224121	1497	1.03223	0.0428858			ENSMUSG00000044393	-1.06604	-0.57383	-0.703469	-0.757524	Dsg2	18:20558073-20674324	1494	0.0427577	1.03508	0.477628	0.671831	0.614094	0.591511
ENSMUSG00000037458	0.572061	1.12943	0.423905	1.00159	Azin1	15:38487429-38519266	1496	1.03809	0.0429078			ENSMUSG00000054027	-0.342986	-1.08836	-0.845407	-0.860307	Nt5dc3	10:86779004-86838389	1496	0.0427674	1.03747	0.788408	0.470296	0.556554	0.550835
ENSMUSG00000097187	0.602287	1.04139	0.719143	0.796305	Gm19426	2:84742168-84743655	1495	1.03325	0.0429097			ENSMUSG00000032346	-0.440851	-1.03163	-0.381622	-1.30451	Ooep	9:78376108-78378725	1498	0.042777	1.04146	0.7367	0.489157	0.767574	0.404859
ENSMUSG00000039197	0.141282	1.41235	0.649418	0.854085	Adk	14:21052573-21448568	1498	1.0486	0.0429306			ENSMUSG00000021144	-0.552995	-0.927966	-0.634979	-1.04532	Mta1	12:113098277-113137206	1497	0.0427989	1.03488	0.681604	0.525599	0.64395	0.484537
ENSMUSG00000030811	1.32803	0.283628	1.16897	0.284013	Fbxl19	7:127746774-127768927	1499	1.0501	0.0429887			ENSMUSG00000026771	-0.975956	-0.757256	-0.739519	-0.621673	Spopl	2:23506219-23572106	1499	0.0428419	1.03412	0.508403	0.591621	0.598939	0.649917
ENSMUSG00000030117	1.01218	0.828192	0.84744	0.480468	Gdf3	6:122605402-122610087	1500	1.03385	0.0430533			ENSMUSG00000039774	-1.32074	-0.841923	-0.368732	-0.552976	Galnt12	4:47091908-47123070	1500	0.0430667	1.04119	0.40033	0.557899	0.774463	0.681613
ENSMUSG00000025439	0.88726	0.822481	0.794149	0.684006	Clns1a	7:97579895-97718879	1502	1.03158	0.0430692			ENSMUSG00000024687	-0.7981	-0.8176	-0.711598	-0.817605	Osbp	19:11965843-11994105	1501	0.0431979	1.03329	0.575106	0.567385	0.610643	0.567383
ENSMUSG00000075227	1.03196	0.341546	1.34316	0.395513	Znhit2	19:6061191-6062470	1501	1.04459	0.0430779			ENSMUSG00000031840	-0.51517	-1.21878	-0.675209	-0.733069	Rab3a	8:70754678-70760921	1502	0.0433023	1.0363	0.69971	0.429646	0.626241	0.601623
ENSMUSG00000031226	0.607394	1.00813	0.679289	0.862298	Pbdc1	X:105079755-105117090	1503	1.03339	0.0430872			ENSMUSG00000046836	-0.780887	-0.815766	-0.926512	-0.586409	Brox	1:183276341-183324501	1504	0.0433378	1.0342	0.582009	0.568107	0.526129	0.665999
ENSMUSG00000087598	1.2821	0.945457	0.629302	0.238243	Zfp111	7:24193946-24211443	1504	1.04316	0.0431117			ENSMUSG00000071343	0.267076	-0.646453	-1.60636	-1.68288	Gm10327	10:33808496-33809498	1503	0.04334	0.877683	1.20337	0.638849	0.328426	0.31146
ENSMUSG00000040592	1.02939	0.33665	0.699703	1.05896	Cd79b	11:106311340-106314762	1505	1.03825	0.0431827			ENSMUSG00000030409	-0.46094	-0.521766	-1.50386	-0.57673	Dmpk	7:19083848-19093821	1505	0.0433887	1.04306	0.726513	0.696519	0.352609	0.670482
ENSMUSG00000002017	0.406327	0.895669	0.646153	1.1815	Fam98a	17:75537085-75551946	1506	1.03817	0.0432669			ENSMUSG00000022270	-0.880483	-0.225018	-0.684558	-1.2811	Fam134b	15:25843263-25973687	1507	0.0435435	1.0422	0.543186	0.855584	0.622196	0.411482
ENSMUSG00000025812	0.83232	0.600807	1.29289	0.425823	Pard3	8:127063892-127612286	1507	1.03861	0.0433112			ENSMUSG00000005045	-1.15868	-0.307087	-1.42414	-0.0411765	Chd5	4:152338650-152390194	1506	0.0435657	1.05767	0.447922	0.808272	0.372641	0.971862
ENSMUSG00000026564	1.15758	0.56105	0.931407	0.478386	Dusp27	1:166098152-166127898	1508	1.0367	0.0434549			ENSMUSG00000050002	-0.769993	-1.0747	-0.556256	-0.757704	Idnk	13:58157648-58164693	1508	0.0435875	1.03505	0.58642	0.47477	0.680065	0.591437
ENSMUSG00000036103	0.206483	1.17419	0.777777	0.919134	Colec12	18:9707647-9877995	1509	1.04318	0.0435388			ENSMUSG00000020889	-0.527877	-0.852771	-0.895589	-0.836048	Nr1d1	11:98740637-98775333	1509	0.0436249	1.03437	0.693575	0.55372	0.537528	0.560176
ENSMUSG00000034152	1.03333	0.762294	0.529055	0.831166	Exoc3	13:74169804-74208700	1511	1.03388	0.0435473			ENSMUSG00000022295	-0.469871	-0.762928	-0.926378	-0.949379	Atp6v1c1	15:38661903-38692443	1511	0.0436995	1.03537	0.722029	0.589299	0.526178	0.517855
ENSMUSG00000056215	0.0627274	0.763054	0.812431	1.39346	Lrguk	6:34029447-34134034	1510	1.05158	0.0435629			ENSMUSG00000047777	-0.828527	-0.763861	-0.519641	-1.03873	Phf13	4:151989632-151996258	1510	0.0437219	1.03518	0.563104	0.588918	0.697545	0.486756
ENSMUSG00000027400	1.16714	0.172847	1.00835	0.729587	Pdyn	2:129686564-129699844	1512	1.04404	0.0437037			ENSMUSG00000029027	-0.382204	-0.735016	-0.747646	-1.22816	Dffb	4:153964448-153975126	1513	0.0438731	1.03867	0.767265	0.600811	0.595575	0.426862
ENSMUSG00000040964	0.519006	0.98851	0.695239	0.926913	Arhgef10l	4:140514484-140666012	1513	1.03452	0.043959			ENSMUSG00000042104	-0.762376	-1.05935	-0.648198	-0.663904	Uggt2	14:118985038-119115074	1512	0.0438955	1.03472	0.589525	0.479848	0.638077	0.631168
ENSMUSG00000029467	0.817786	0.807386	0.734247	0.799023	Atp2a2	5:122421692-122502225	1514	1.03185	0.0440621			ENSMUSG00000093661	-0.926709	-0.653824	-0.690403	-0.82817	Eif4e3	6:98925337-99666797	1517	0.0439815	1.03418	0.526057	0.635593	0.619681	0.563243
ENSMUSG00000047766	1.04033	0.750833	1.02019	0.315638	Lrrc49	9:60568858-60690397	1515	1.03847	0.0441782			ENSMUSG00000066553	-0.668055	-0.573982	-1.11061	-0.727911	Gm6969	12:24638668-24639010	1514	0.0439828	1.03594	0.629355	0.67176	0.463098	0.603778
ENSMUSG00000026723	0.611974	1.1142	0.94578	0.43481	Trdmt1	2:13509013-13544664	1526	1.03732	0.0442398			ENSMUSG00000005142	-0.723558	-0.773595	-0.686904	-0.941536	Man2b1	8:85083268-85098739	1516	0.0439908	1.03375	0.605602	0.584958	0.621185	0.520678
ENSMUSG00000049823	0.924366	0.569731	0.825803	0.833425	Zbtb12	17:34856373-34898265	1522	1.03304	0.0442641			ENSMUSG00000025199	-0.849146	-0.797972	-0.81998	-0.620991	Chuk	19:44073334-44107480	1515	0.044	1.03404	0.555113	0.575157	0.56645	0.650224
ENSMUSG00000039000	0.658035	1.02186	0.585162	0.872091	Ube3c	5:29569241-29676077	1525	1.03415	0.0442689			ENSMUSG00000046000	-1.3203	-0.195399	-1.15114	-0.250732	Naa11	5:97382223-97392330	1518	0.0441041	1.05259	0.400452	0.873331	0.450269	0.84047
ENSMUSG00000092283	0.927873	0.873214	0.408157	0.925791	Gm20412	2:158028496-158146436	1520	1.03556	0.0442697			ENSMUSG00000042043	-0.411477	-0.923045	-0.676451	-1.10234	Tbca	13:94788942-94842899	1519	0.044187	1.0372	0.751853	0.527395	0.625703	0.46576
ENSMUSG00000024668	0.550678	1.02754	0.804866	0.74769	Sdhaf2	19:10500512-10525209	1523	1.03407	0.044281			ENSMUSG00000031012	-1.23113	-0.505951	-0.432367	-0.901313	Cask	X:13517079-13851367	1522	0.0442378	1.0402	0.425984	0.704196	0.741045	0.535399
ENSMUSG00000028973	1.24001	0.449982	0.954262	0.457984	Abcb8	5:24393662-24410054	1516	1.03986	0.0442876			ENSMUSG00000029432	-0.75	-1.0782	-0.683543	-0.597927	Gbas	5:129725062-129758327	1521	0.0442538	1.03516	0.594604	0.473619	0.622634	0.660703
ENSMUSG00000023967	0.714438	0.932269	1.03773	0.450557	Mrps18a	17:46110985-46144216	1521	1.03534	0.0442932			ENSMUSG00000049091	-0.882946	-1.01167	-0.377385	-0.843578	Sephs2	7:127272560-127273919	1520	0.0442632	1.03722	0.542259	0.495972	0.769832	0.55726
ENSMUSG00000001131	1.14654	0.681316	0.717888	0.573821	Timp1	X:20797813-20921004	1524	1.03469	0.0442979			ENSMUSG00000059325	-0.646638	-1.32739	-0.355125	-0.802968	Hopx	5:77086987-77115156	1523	0.0443204	1.04023	0.638767	0.398489	0.781802	0.573169
ENSMUSG00000040738	0.704901	0.763292	0.412166	1.22148	Ints8	4:11191350-11254258	1519	1.03828	0.0442989			ENSMUSG00000024837	-0.605318	-1.00053	-0.457863	-1.07246	Dmrt1	19:25505617-25604329	1524	0.0445276	1.03731	0.657326	0.499816	0.728064	0.475507
ENSMUSG00000059447	0.734667	0.753452	1.18992	0.458472	Hadhb	5:30155247-30184593	1518	1.03637	0.0443215			ENSMUSG00000056014	-0.858768	-0.754645	-1.0104	-0.418893	A430033K04Rik	5:138622858-138648903	1527	0.0445711	1.037	0.551423	0.592692	0.496409	0.747998
ENSMUSG00000027463	1.82757	-0.0874738	1.81142	0.0312208	Slc52a3	2:151996510-152009258	1527	1.01122	0.0443353			ENSMUSG00000013584	-2.27104	0	-1.68989	0	Aldh1a2	9:71215788-71296243	1525	0.044577	1.0867	0.20718	1	0.309951	1
ENSMUSG00000019818	0.344743	1.08922	0.437439	1.19491	Cd164	10:41519499-41531042	1517	1.04423	0.0443441			ENSMUSG00000028470	-0.567093	-1.24778	-0.54437	-0.771461	Hint2	4:43654226-43656466	1526	0.0446003	1.03761	0.674975	0.421096	0.685691	0.585824
ENSMUSG00000031965	0.302598	1.49885	0.902486	0.317377	Tbx20	9:24720811-24774303	1528	1.05113	0.0443914			ENSMUSG00000025465	-0.864994	-0.778739	-0.366141	-1.08771	Echs1	7:140105709-140116476	1528	0.0446728	1.03804	0.549049	0.582876	0.775855	0.470508
ENSMUSG00000052253	1.0212	0.649268	0.845163	0.615774	Zfp622	15:25984365-25998482	1529	1.03363	0.0444277			ENSMUSG00000006476	-0.105372	-1.04314	-1.21192	-0.653987	Nsmf	2:25054354-25062881	1530	0.0448889	1.04736	0.929565	0.48527	0.431694	0.635522
ENSMUSG00000085783	1.06485	0.658384	0.397405	0.979081	Gm9816	16:62716952-62718810	1530	1.03762	0.0447712			ENSMUSG00000020577	-0.811908	-0.939445	-0.393821	-0.967683	Tspan13	12:36014556-36042500	1529	0.0449052	1.03695	0.569628	0.521433	0.761111	0.511327
ENSMUSG00000030751	0.741066	0.865514	0.724593	0.809863	Psma1	7:114264605-114276118	1531	1.03233	0.0447747			ENSMUSG00000031799	-1.131	-0.568794	-0.744413	-0.566542	Tpm4	8:72134974-72160855	1531	0.0451535	1.03752	0.456599	0.67418	0.596911	0.675233
ENSMUSG00000036613	1.1483	0.0508885	1.16966	0.650568	Tssc1	12:28751827-28867491	1532	1.05133	0.0448629			ENSMUSG00000033379	-0.422871	-1.10836	-0.670268	-0.905119	Atp6v0b	4:117883620-117887333	1532	0.0451697	1.0375	0.745939	0.463821	0.62839	0.533989
ENSMUSG00000031897	1.10446	0.555564	0.940236	0.509527	Psmb10	8:105934332-105966115	1533	1.0364	0.0449054			ENSMUSG00000032363	-0.870463	-0.56023	-1.15434	-0.413749	Adamts7	9:90162977-90270804	1535	0.0451726	1.03971	0.546971	0.678194	0.449272	0.75067
ENSMUSG00000024325	0.127835	0.759572	1.2968	0.853361	Ring1	17:34020791-34024680	1534	1.04754	0.0449804			ENSMUSG00000026643	-0.984694	-0.308334	-1.08273	-0.618955	Nmt2	2:3284211-3328877	1534	0.0451956	1.04083	0.505333	0.807574	0.472135	0.651142
ENSMUSG00000049971	0.685462	0.885075	0.665437	0.897657	Glt1d1	5:127595663-127708754	1536	1.03306	0.0451367			ENSMUSG00000001962	-0.270087	-1.25249	-0.485028	-1.09469	Fam50a	X:74313032-74320149	1537	0.0451984	1.04433	0.82927	0.419723	0.714483	0.468237
ENSMUSG00000023994	0.226518	1.03014	1.03812	0.769677	Nfya	17:48386884-48409906	1535	1.04239	0.0451466			ENSMUSG00000075467	-0.944869	-0.834218	-0.506707	-0.809984	Dnlz	2:26315514-26352110	1533	0.045212	1.03559	0.519477	0.560887	0.703827	0.570388
ENSMUSG00000063931	1.39805	0.454943	0.922253	0.283706	Pepd	7:34912378-35044710	1539	1.04608	0.0451527			ENSMUSG00000020020	-0.347223	-1.41021	-0.630001	-0.708269	Usp44	10:93831554-93848524	1536	0.0452148	1.04177	0.786096	0.376257	0.646176	0.612054
ENSMUSG00000000420	0.424145	1.02853	0.615698	1.02813	Galnt1	18:24205343-24286818	1537	1.03814	0.0451724			ENSMUSG00000032320	-0.628476	-0.548951	-0.894724	-0.998195	Rcn2	9:56041844-56061882	1538	0.0452796	1.03573	0.646859	0.683517	0.53785	0.500626
ENSMUSG00000071660	0.898566	0.501619	0.576471	1.13123	Ttc9c	19:8809074-8819333	1538	1.037	0.0451756			ENSMUSG00000023348	-0.396013	-1.3705	-0.0211893	-1.24503	Trip6	5:137309898-137314241	1539	0.0455361	1.05614	0.759956	0.386757	0.98542	0.421899
ENSMUSG00000024937	0.794609	0.323768	1.28819	0.676039	Ehbp1l1	19:5707375-5726317	1540	1.04104	0.0453182			ENSMUSG00000087412	-0.722165	-0.91835	-0.910531	-0.501768	Gm15501	7:93178982-93179669	1540	0.0455779	1.03597	0.606187	0.529114	0.531989	0.706241
ENSMUSG00000029482	0.767045	0.480546	1.29034	0.560307	Aacs	5:125475813-125517412	1544	1.0389	0.045408			ENSMUSG00000041180	-0.768458	-0.711901	-0.486614	-1.131	Hectd2	19:36554638-36705641	1541	0.0456457	1.03679	0.587045	0.610515	0.713698	0.456599
ENSMUSG00000029191	0.953473	0.763109	0.674741	0.742156	Rfc1	5:65261851-65335670	1543	1.0329	0.0454375			ENSMUSG00000032688	-0.736286	-1.006	-0.972144	-0.299064	Malt1	18:65430962-65478823	1544	0.0456606	1.03982	0.600283	0.497925	0.509748	0.81278
ENSMUSG00000058301	0.938233	0.586112	0.956195	0.640397	Upf1	8:70315774-70353273	1545	1.03417	0.0454434			ENSMUSG00000090104	-1.86704	0	-0.931848	-0.633681	Gm16241	14:26356573-26400456	1543	0.0456837	1.09644	0.274135	1	0.524186	0.64453
ENSMUSG00000063430	1.81698	0.7066	1.28137	-0.322094	Wscd2	5:113490332-113589725	1541	0.807242	0.045451			ENSMUSG00000000317	-0.701676	-0.739239	-1.04282	-0.561194	Bcl6b	11:70224127-70229798	1542	0.0457069	1.03611	0.614858	0.599055	0.485378	0.677741
ENSMUSG00000021177	0.978247	0.757143	0.852191	0.530648	Tdp1	12:99884516-99955219	1542	1.03398	0.0454669			ENSMUSG00000031432	-0.820765	-1.10354	-0.0771037	-1.04825	Prps1	X:140456612-140476140	1546	0.0457891	1.04703	0.566142	0.465373	0.947959	0.483554
ENSMUSG00000074865	-0.274156	1.57744	0.107977	1.94221	Zfp934	13:62517499-62520544	1547	0.809341	0.0455139			ENSMUSG00000054428	-0.465991	-0.918564	-0.543189	-1.16929	Atpif1	4:132530554-132533659	1545	0.0458123	1.03889	0.723974	0.529035	0.686252	0.44464
ENSMUSG00000074830	0.189551	1.32686	0.244124	1.18647	Zfp640	13:66670768-66673330	1546	1.05757	0.0455304			ENSMUSG00000019087	-0.557524	-1.02111	-0.716954	-0.773485	Atp6ap1	X:74297096-74304721	1547	0.0458824	1.03535	0.679467	0.492737	0.608381	0.585003
ENSMUSG00000053414	0.818895	0.748442	0.578898	0.971726	Hunk	16:90386396-90499553	1548	1.0339	0.0455426			ENSMUSG00000092837	-1.09355	-1.18823	-0.454506	-0.263679	Rpph1	14:50807448-50807767	1548	0.0459238	1.04532	0.468607	0.438841	0.72976	0.832961
ENSMUSG00000023104	1.00776	0.656248	0.934799	0.506507	Rfc2	5:134582689-134598328	1549	1.03499	0.0456553			ENSMUSG00000020170	-0.947643	-0.614621	-0.797767	-0.658376	Frs2	10:117070128-117148474	1549	0.0460943	1.03546	0.518479	0.653101	0.575239	0.633591
ENSMUSG00000087570	1.60754	0	0.304581	1.55482	Gm13647	2:71737814-71745397	1550	1.10993	0.0456774			ENSMUSG00000043419	-0.494689	-0.921723	-0.880028	-0.750553	A030009H04Rik	11:69340460-69342641	1551	0.0461057	1.03583	0.709715	0.527878	0.543357	0.594376
ENSMUSG00000029701	1.02481	0.798771	0.897507	0.371404	Rbm28	6:29123572-29165006	1552	1.03702	0.0457539			ENSMUSG00000000787	-0.919771	-0.547854	-1.03022	-0.504071	Ddx3x	X:13280969-13294052	1550	0.0461161	1.03821	0.528593	0.684037	0.489635	0.705114
ENSMUSG00000039428	0.674043	0.900549	0.427989	1.08243	Tmem135	7:89139722-89404222	1551	1.03746	0.0457705			ENSMUSG00000075376	-1.71264	0.0377216	-1.77723	-0.165053	Rc3h2	2:37370068-37422903	1552	0.0461276	1.01376	0.305101	1.02649	0.291743	0.891896
ENSMUSG00000032571	0.835548	0.646526	0.870924	0.765306	Pik3r4	9:105642994-105687655	1553	1.03298	0.0458339			ENSMUSG00000037949	-0.891288	-1.03328	-0.362863	-0.780892	Ano10	9:122175878-122294374	1553	0.0462138	1.03873	0.539133	0.488598	0.77762	0.582007
ENSMUSG00000020974	0.778885	1.21252	0.28579	0.778107	Pole2	12:69201778-69228190	1554	1.04178	0.0459395			ENSMUSG00000096275	-1.1552	-0.71575	-0.498113	-0.663958	Gm20901	Y:38774735-38800793	1555	0.0462251	1.03845	0.449004	0.608889	0.708032	0.631144
ENSMUSG00000020472	0.292801	0.931045	0.758322	1.07174	Zkscan17	11:59485519-59526751	1556	1.04038	0.0459961			ENSMUSG00000006024	-0.825427	-0.513156	-0.624637	-1.09781	Napa	7:16098457-16117975	1554	0.0462291	1.0367	0.564315	0.700688	0.648583	0.467225
ENSMUSG00000020153	1.30939	0.485544	1.13941	0.044279	Ndufs7	10:80249120-80256794	1555	1.056	0.0460129			ENSMUSG00000026193	-0.775659	-0.716048	-0.795003	-0.764844	Fn1	1:71585522-71662843	1556	0.0462404	1.03423	0.584122	0.608763	0.576342	0.588517
ENSMUSG00000034931	0.683614	0.769231	0.874399	0.774611	Dhx8	11:101732918-101767358	1557	1.03296	0.0460244			ENSMUSG00000004285	-0.491857	-1.34785	-0.138849	-1.06833	Atp6v1f	6:29467717-29470512	1557	0.0463905	1.04855	0.711109	0.392877	0.908243	0.476871
ENSMUSG00000056698	1.07611	0.935743	0.797824	0.248492	Elmod3	6:72565921-72598413	1558	1.04088	0.0460526			ENSMUSG00000056515	-0.711874	-1.01903	-0.555989	-0.802089	Rab31	17:65651725-65772752	1558	0.0465597	1.03578	0.610527	0.493448	0.680191	0.573518
ENSMUSG00000028796	0.723954	0.627815	0.934545	0.820455	Phc2	4:128654701-128752881	1559	1.03366	0.0461899			ENSMUSG00000028382	-0.77256	-0.467997	-1.13537	-0.613814	Ptbp3	4:59471867-59549625	1559	0.046594	1.03892	0.585378	0.722968	0.455218	0.653467
ENSMUSG00000022013	1.05098	0.431251	0.591995	0.994507	Dnajc15	14:77826216-77874917	1560	1.03803	0.0462308			ENSMUSG00000026829	-0.301516	-1.26601	-0.447726	-1.06189	Gbgt1	2:28496890-28505415	1560	0.0465962	1.04463	0.811399	0.415808	0.733198	0.479004
ENSMUSG00000093023	0.649714	NaN	0.878896	0.793737	Gm25304	6:122305543-122305798	1562	1.03342	0.0465685			ENSMUSG00000044317	-0.458343	-1.08397	-0.391211	-1.12895	Gpr4	7:19212537-19224176	1561	0.0468866	1.04155	0.727822	0.471729	0.762489	0.457248
ENSMUSG00000024983	0.651471	0.435169	1.37955	0.586438	Vti1a	19:55316350-55626561	1561	1.04209	0.0465727			ENSMUSG00000020883	-0.899991	-0.732632	-0.0809068	-1.28743	Fbxl20	11:98082555-98150403	1562	0.046895	1.04839	0.53589	0.601805	0.945463	0.40968
ENSMUSG00000033060	0.877927	0.933261	1.13642	0.0759213	Lmo7	14:101729956-101934710	1565	1.04818	0.0466198			ENSMUSG00000091586	-0.351722	-1.34949	-0.186092	-1.13482	Cyp4f17	17:32506461-32528894	1563	0.0472809	1.04999	0.783648	0.392431	0.878984	0.455392
ENSMUSG00000033857	1.86467	0.0719809	0.466315	0.54764	Engase	11:118476469-118489209	1564	1.06394	0.0466368			ENSMUSG00000032068	-0.31755	-1.11607	-0.443381	-1.17835	1600029D21Rik	9:50494524-50505639	1564	0.0474488	1.04383	0.802431	0.461349	0.735409	0.441857
ENSMUSG00000079658	0.361015	0.932948	0.443347	1.29013	Tceb1	1:16642765-16656865	1563	1.04464	0.0466475			ENSMUSG00000095597	-0.236144	-1.05367	-0.698869	-1.04601	Gm6472	X:152908777-152910296	1565	0.0476805	1.04196	0.849011	0.481741	0.616055	0.484306
ENSMUSG00000016510	1.14335	0.593934	0.435133	0.897721	Mtif3	5:146948656-146963800	1567	1.03866	0.0468858			ENSMUSG00000064354	-1.27752	-0.0885361	-1.38574	-0.0582168	mt-Co2	MT:7012-7696	1566	0.0479502	1.0648	0.412504	0.940477	0.382693	0.960451
ENSMUSG00000026991	0.719008	1.28754	0.606525	0.428807	Pkp4	2:59160849-59355208	1568	1.04033	0.0469005			ENSMUSG00000015522	-0.785828	-0.668557	-0.811568	-0.758591	Arnt	3:95434387-95497240	1567	0.0480089	1.03483	0.580019	0.629136	0.569762	0.591073
ENSMUSG00000040865	0.43769	1.10142	0.257406	1.2007	Ino80d	1:62958417-63176822	1566	1.04782	0.0469093			ENSMUSG00000053774	-1.32312	-0.22436	-1.21014	-0.0643301	Ubxn7	16:32332251-32393747	1568	0.0480867	1.05961	0.39967	0.855975	0.432227	0.956389
ENSMUSG00000025525	0.875646	1.15739	0.734302	0.275297	Apool	X:112311333-112372755	1569	1.04145	0.0470363			ENSMUSG00000022951	-0.281574	-1.06485	-0.477122	-1.2209	Rcan1	16:92391952-92466146	1569	0.0481071	1.04466	0.822693	0.478022	0.718409	0.429015
ENSMUSG00000050538	-0.756512	0.118926	2.24808	1.40722	B230217C12Rik	11:97840779-97844099	1570	2.39383	0.047242			ENSMUSG00000020910	-0.561386	-0.898602	-0.155371	-1.38212	Adprm	11:67037904-67052594	1570	0.048293	1.04772	0.677651	0.536406	0.897901	0.383655
ENSMUSG00000034194	0.825546	0.81746	0.488722	0.946625	R3hcc1	14:69697306-69707584	1571	1.0352	0.0473074			ENSMUSG00000006235	-0.598912	-0.59447	-0.860668	-0.962753	Epor	9:21958898-21963576	1571	0.0483705	1.03621	0.660252	0.662288	0.550698	0.513077
ENSMUSG00000017747	1.04089	0.412055	1.11529	0.479628	Ghdc	11:100766031-100770957	1572	1.04077	0.0473346			ENSMUSG00000027803	-0.840954	-0.746602	-0.833206	-0.585101	Wwtr1	3:57455648-57575910	1574	0.0483799	1.03556	0.558274	0.596006	0.561281	0.666603
ENSMUSG00000024691	0.277979	1.23339	0.649955	0.841012	Fam111a	19:12545739-12596566	1573	1.04351	0.0474189			ENSMUSG00000028865	-1.15942	-0.960601	-0.349301	-0.505133	Cd164l2	4:133209339-133224555	1572	0.0483969	1.04251	0.447692	0.513843	0.784964	0.704595
ENSMUSG00000053768	0.856008	0.47416	0.858939	0.88631	Chchd3	6:32790975-33060260	1574	1.03526	0.0475349			ENSMUSG00000075702	-0.140282	-1.32744	-0.745952	-0.790546	Selm	11:3514683-3517351	1573	0.0484043	1.04656	0.907342	0.398475	0.596274	0.578125
ENSMUSG00000022197	1.07305	0.584397	0.996787	0.405322	Pdzd2	15:12357053-12592556	1575	1.03899	0.0475683			ENSMUSG00000044216	-0.319339	-1.42281	-0.11463	-1.13609	Kcnj4	15:79483717-79505241	1575	0.0484889	1.05463	0.801437	0.372985	0.923619	0.454991
ENSMUSG00000047371	0.346929	0.873458	0.0186674	1.66975	Zfp768	7:127342796-127345314	1576	1.0658	0.0475825			ENSMUSG00000027602	-0.391997	-1.37647	-0.425897	-0.859236	Map1lc3a	2:155276296-155278073	1576	0.0485279	1.04394	0.762074	0.38516	0.744376	0.551244
ENSMUSG00000059423	0.409285	1.19617	1.24219	0.101574	Zfp933	4:147822985-147848366	1577	1.0558	0.0477552			ENSMUSG00000038371	-0.76187	-0.322805	-1.01842	-0.877095	Sbf2	7:110308012-110614922	1577	0.0487127	1.04004	0.589731	0.799514	0.493657	0.544463
ENSMUSG00000070732	1.08126	0.566692	0.405795	0.979055	Rbm44	1:91145102-91170795	1578	1.03959	0.0477883			ENSMUSG00000029636	-0.852838	-0.785241	-0.879011	-0.455404	Wasf3	5:146384984-146472411	1579	0.0493034	1.03741	0.553694	0.580255	0.54374	0.729306
ENSMUSG00000058355	0.591035	1.06672	0.389358	0.975635	Abce1	8:79683441-79711740	1579	1.03978	0.0479291			ENSMUSG00000027379	-1.16096	-0.268351	-0.89065	-0.58636	Bub1	2:127801121-127831865	1578	0.0493283	1.04369	0.447215	0.830268	0.539371	0.666021
ENSMUSG00000098905	0.20615	1.2601	0.27546	1.17379	ZFP953,Zfp953	13:67312997-67375810	1580	1.05594	0.0480506			ENSMUSG00000020308	-0.0645773	-1.73505	-0.219738	-0.936403	Tpgs1	10:79669409-79676126	1580	0.0493924	1.06139	0.956225	0.300399	0.858721	0.522534
ENSMUSG00000028261	0.772091	0.714345	0.129634	1.35518	Ndufaf4	4:24898082-24905001	1583	1.04993	0.0481175			ENSMUSG00000008822	-0.575826	-1.07554	-0.92938	-0.381192	Acyp1	12:85272397-85288438	1581	0.0494244	1.04015	0.670902	0.474493	0.525084	0.767803
ENSMUSG00000018326	0.858079	0.892005	0.631266	0.700363	Ywhab	2:163994959-164018588	1581	1.03401	0.0481467			ENSMUSG00000028545	-0.930504	-1.02992	-0.315126	-0.727845	Bend5	4:110397660-111664324	1582	0.0494564	1.04053	0.524675	0.489737	0.803781	0.603805
ENSMUSG00000092905	0.669977	0.196038	1.16954	0.953572	Gm25735	7:127191026-127191241	1582	1.045	0.0481479			ENSMUSG00000057858	-0.747143	-0.521894	-1.02741	-0.675873	D19Ertd737e	19:60198585-60227678	1584	0.0495328	1.03769	0.595782	0.696457	0.49059	0.625953
ENSMUSG00000027077	0.245087	0.475993	1.62867	0.602694	Smtnl1	2:84811175-84822652	1587	1.05347	0.0481601			ENSMUSG00000022263	-1.05197	-0.395732	-1.04153	-0.40789	Trio	15:27730651-28025848	1583	0.0495515	1.04308	0.482309	0.760104	0.485812	0.753725
ENSMUSG00000026728	1.13695	0.311046	1.15284	0.392459	Vim	2:13573926-13582826	1586	1.04622	0.0481715			ENSMUSG00000020572	-0.841465	-0.485955	-0.868169	-0.778078	Nampt	12:32820334-32853369	1585	0.0496719	1.03668	0.558077	0.714024	0.547842	0.583143
ENSMUSG00000044595	0.921474	0.764343	0.836311	0.545133	Dnd1	18:36760238-36766214	1585	1.03455	0.0481956			ENSMUSG00000041974	-0.943932	-0.290043	-0.944164	-0.751866	Spidr	16:15889226-16146851	1586	0.04971	1.04094	0.519814	0.817878	0.519731	0.593835
ENSMUSG00000024571	0.993705	0.607911	0.98459	0.478421	Gm16286	18:80206764-80223533	1584	1.03697	0.0482197			ENSMUSG00000039976	-0.697471	-0.707412	-0.526322	-1.09518	Tbc1d16	11:119143044-119228499	1588	0.0497922	1.03774	0.616652	0.612418	0.694323	0.468078
ENSMUSG00000033624	0.765493	0.816486	0.837028	0.648147	Pdpr	8:111094629-111145480	1588	1.03377	0.0484572			ENSMUSG00000001930	-0.610549	-0.771711	-0.761667	-0.849625	Vwf	6:125546773-125686679	1589	0.0498112	1.03551	0.654947	0.585722	0.589814	0.554929
ENSMUSG00000037003	0.970761	0.89201	0.986558	0.157079	Tenc1	15:102102987-102116401	1589	1.04445	0.048691			ENSMUSG00000055675	-0.694319	-1.15112	-0.1976	-0.955998	Kbtbd11	8:15011024-15033333	1587	0.0498173	1.04419	0.618001	0.450276	0.872	0.515485
ENSMUSG00000074259	0.748816	0.982316	0.470303	0.845023	Gramd2	9:59680143-59718874	1591	1.03651	0.0487932			ENSMUSG00000022742	-0.988618	-0.711897	-0.388553	-0.895472	Cpox	16:58670207-58680391	1590	0.0498616	1.03933	0.50396	0.610517	0.763895	0.537571
ENSMUSG00000022024	0.691341	0.856271	0.477337	1.0121	Sugt1	14:79587690-79629755	1590	1.03681	0.0488113			ENSMUSG00000027257	-0.312409	-1.13088	-0.485654	-1.08593	Pacsin3	2:91250742-91264679	1591	0.049868	1.04347	0.805296	0.456637	0.714173	0.471088
ENSMUSG00000029920	0.267339	1.25752	0.23294	1.15494	Smarcad1	6:65042666-65116050	1592	1.05532	0.0488819			ENSMUSG00000038167	-0.266666	-1.12634	-0.769601	-0.817165	Plekhg6	6:125362659-125380793	1592	0.0498807	1.04171	0.831238	0.458076	0.58658	0.567556
ENSMUSG00000086810	1.00633	0.563602	0.799094	0.683483	Gm13110	4:154645753-154655318	1593	1.03509	0.0489266			ENSMUSG00000020978	-0.912254	-0.733415	-0.794164	-0.517376	Klhdc2	12:69296680-69310687	1595	0.0499185	1.03684	0.531354	0.601478	0.576677	0.698641
ENSMUSG00000031808	1.1437	0.441537	1.12578	0.272365	Slc27a1	8:71568926-71586708	1594	1.04635	0.0489586			ENSMUSG00000027490	-0.274187	-1.22898	-0.448906	-1.06771	E2f1	2:154559406-154569892	1593	0.0499372	1.04582	0.826916	0.426619	0.732598	0.477076
ENSMUSG00000074890	0.838593	0.710231	0.375823	1.10675	Lcmt2	2:121128306-121156680	1595	1.03956	0.0490658			ENSMUSG00000025586	-0.540674	-0.312264	-0.734802	-1.35333	Cpeb1	7:81347025-81455465	1594	0.0499435	1.04408	0.68745	0.805377	0.6009	0.391388
ENSMUSG00000053907	0.33559	1.2012	0.274681	1.12351	Mat2a	6:72432798-72439558	1596	1.05102	0.0492293			ENSMUSG00000045136	-0.331537	-1.19276	-0.557122	-0.926787	Tubb2b	13:34127007-34130354	1597	0.0502129	1.04209	0.794689	0.437465	0.679657	0.526029
ENSMUSG00000026806	0.918022	0.296142	1.31612	0.460014	Ddx31	2:28840405-28905571	1598	1.04605	0.0492491			ENSMUSG00000039474	-0.493215	-0.714751	-0.623574	-1.16779	Wfs1	5:36966103-36988982	1596	0.0502318	1.039	0.71044	0.60931	0.649061	0.445103
ENSMUSG00000027637	0.922313	0.511	1.02958	0.577009	1110008F13Rik	2:156863127-156887192	1599	1.03719	0.0492495			ENSMUSG00000012483	-1.0767	-0.29339	-1.28823	-0.145297	Rpa3	6:8255935-8259173	1599	0.050444	1.05468	0.474112	0.815982	0.409453	0.904193
ENSMUSG00000036931	0.661494	0.875497	0.368416	1.10843	Nfkbid	7:30421731-30428746	1597	1.04002	0.0492736			ENSMUSG00000027900	-0.626878	-1.22382	-0.734114	-0.365505	Dram2	3:106482012-106574845	1598	0.0504568	1.04127	0.647576	0.428148	0.601187	0.776197
ENSMUSG00000039419	1.04052	0.891378	0.193004	0.869057	Cntnap2	6:45060060-47301369	1601	1.04412	0.0492879			ENSMUSG00000039163	-0.445648	-0.889355	-1.01416	-0.606203	Cmc1	9:118040498-118150196	1600	0.050525	1.03927	0.734254	0.539855	0.495117	0.656923
ENSMUSG00000037526	0.954536	0.479127	0.892145	0.723502	Atg14	14:47540893-47568434	1600	1.03616	0.0493			ENSMUSG00000027495	-0.966475	-0.456305	-0.767128	-0.738736	Fam210b	2:172345564-172355749	1602	0.0505431	1.03823	0.511755	0.728851	0.587586	0.599264
ENSMUSG00000042029	0.449806	1.06952	0.475299	1.00954	Ncapg2	12:116405401-116463531	1604	1.04143	0.0493516			ENSMUSG00000022965	-0.600238	-0.993044	-0.556498	-0.86748	Ifngr2	16:91547071-91565169	1601	0.0505559	1.03736	0.659645	0.502417	0.679951	0.548103
ENSMUSG00000079225	0.338245	1.03737	0.705558	0.909714	Gm9531	9:81677597-81678677	1607	1.04027	0.0493528			ENSMUSG00000022683	-0.422764	-0.998792	-0.572225	-1.02191	Pla2g10	16:13715056-13737580	1603	0.0506114	1.03979	0.745994	0.500419	0.672579	0.492464
ENSMUSG00000031778	0.520415	1.02826	0.632224	0.843956	Cx3cl1	8:94772008-94782423	1602	1.03683	0.0493571			ENSMUSG00000021319	-0.434869	-0.607273	-0.560459	-1.37207	Sfrp4	13:19623174-19632821	1604	0.050717	1.04284	0.739761	0.656436	0.678086	0.386337
ENSMUSG00000051853	1.09561	0.533773	1.06933	0.298112	Arf3	15:98737620-98763214	1603	1.04349	0.0493637			ENSMUSG00000019158	-0.292845	-1.37625	-0.13092	-1.14037	Tmem160	7:16452778-16455489	1605	0.0507788	1.05499	0.816291	0.385219	0.913249	0.453643
ENSMUSG00000041445	1.03314	0.0720578	1.54141	0.232363	Mmrn2	14:34375503-34404287	1606	1.06422	0.0493649			ENSMUSG00000003418	-0.341142	-1.09046	-0.854294	-0.676533	St8sia6	2:13651019-13793808	1606	0.050797	1.04061	0.789416	0.469612	0.553136	0.625667
ENSMUSG00000024654	1.32959	0.469902	0.907953	0.255188	Asrgl1	19:9109867-9279175	1605	1.04752	0.0493707			ENSMUSG00000039701	-0.538693	-0.684029	-1.01465	-0.707701	Usp53	3:122933600-122984447	1607	0.0509832	1.03793	0.688394	0.622425	0.494948	0.612295
ENSMUSG00000023036	1.04181	0.552565	0.749959	0.680749	Pcdhga9	18:37674334-37841873	1610	1.03591	0.0493727			ENSMUSG00000025221	-0.534811	-1.01845	-0.470621	-0.975097	Kcnip2	19:45791838-45816061	1608	0.0510137	1.03955	0.690249	0.493646	0.721654	0.508706
ENSMUSG00000006442	0.911161	0.588503	0.934073	0.608277	Srm	4:148591502-148594993	1611	1.03539	0.0493855			ENSMUSG00000024462	-0.976419	-0.293439	-1.20293	-0.356701	Gabbr1	17:37045965-37075067	1609	0.0510379	1.0475	0.50824	0.815955	0.434392	0.780948
ENSMUSG00000003644	0.933362	0.51569	0.702738	0.88065	Rps6ka1	4:133847289-133887797	1609	1.03575	0.0494034			ENSMUSG00000045435	-0.546859	-0.650907	-0.953287	-0.800371	Tmem60	5:20882190-20886870	1610	0.0510683	1.03733	0.684509	0.63688	0.516454	0.574201
ENSMUSG00000084883	0.953743	0.230306	1.13249	0.676269	Ccdc85c	12:108206344-108275417	1608	1.04387	0.0494279			ENSMUSG00000033998	-0.858448	-0.986093	-0.490158	-0.645762	Kcnk1	8:125995101-126030683	1611	0.0511049	1.03854	0.551546	0.504843	0.711947	0.639155
ENSMUSG00000047036	0.204658	1.17975	0.044487	1.39875	Zfp445	9:122851913-122862128	1612	1.06739	0.0501675			ENSMUSG00000007021	-0.107837	-0.983581	-0.293975	-1.52736	Syngr3	17:24685091-24689955	1612	0.0512221	1.05693	0.927978	0.505723	0.815652	0.346912
ENSMUSG00000086847	1.5178	0.959892	-0.0839984	1.18764	Gm16065	5:119685094-119691218	1613	1.00908	0.0506076			ENSMUSG00000023017	-0.941382	-0.801774	-0.184895	-1.00604	Asic1	15:99670717-99701127	1613	0.0512399	1.04416	0.520734	0.573643	0.879713	0.497911
ENSMUSG00000027305	0.292009	1.05274	0.798356	0.835644	Ndufaf1	2:119655445-119662827	1614	1.0417	0.0506939			ENSMUSG00000037243	-0.673108	-1.2904	-0.365957	-0.64508	Zfp692	11:58307068-58314627	1614	0.0512454	1.04245	0.627154	0.408838	0.775954	0.639457
ENSMUSG00000079716	0.775006	0.681353	1.02867	0.536426	Map3k4	17:12227620-12318660	1617	1.03624	0.0507112			ENSMUSG00000024480	-1.00935	-0.359084	-0.893161	-0.616867	Ap3s1	18:46741916-46790826	1615	0.0514985	1.04108	0.49677	0.779659	0.538433	0.652085
[truncated: 2,464 more rows]
