# Supplementary material for: RASSF1A uncouples Wnt from Hippo signalling and promotes YAP mediated differentiation via p73
Source: Nat Commun. 2018 Jan 30;9:424. doi: 10.1038/s41467-017-02786-5 (PMC5789973; doi:10.1038/s41467-017-02786-5)
Supplement: Supplementary file 5 — Supplementary Data 2 [file 41467_2017_2786_MOESM5_ESM.xlsx]

## Sheet: RASSF1A KD enriched motifs
Supplementary Data 2. RASSF1A KD enriched motifs
MotifID	Species	Symbol	DNA BindDom	PSSM	Tscore	Pvalue
MC00157	Mus musculus	Tead	Homeodomain Family	[[[0.472, 0.184, 0.211, 0.133], [0.146, 0.148, 0.25, 0.456], [0.095, 0.231, 0.439, 0.236], [0.045, 0.556, 0.257, 0.142], [0.1, 0.68, 0.088, 0.132], [0.417, 0.044, 0.021, 0.518], [0.045, 0.008, 0.933, 0.013], [0.01, 0.021, 0.937, 0.032], [0.907, 0.017, 0.017, 0.06], [0.948, 0.017, 0.019, 0.017], [0.018, 0.018, 0.018, 0.946], [0.051, 0.038, 0.714, 0.197], [0.026, 0.356, 0.015, 0.603]]]	4.84	7.41e-07
MS00270	Mus musculus	Mlx	Helix-Loop-Helix Family	[[[0.551, 0.026, 0.301, 0.122], [0.071, 0.077, 0.168, 0.684], [0.01, 0.97, 0.01, 0.01], [0.97, 0.01, 0.01, 0.01], [0.01, 0.97, 0.01, 0.01], [0.01, 0.01, 0.97, 0.01], [0.01, 0.01, 0.01, 0.97], [0.01, 0.01, 0.97, 0.01], [0.749, 0.118, 0.065, 0.068], [0.081, 0.312, 0.014, 0.593]]]	2.97	0.0015
MS00252	Mus musculus	Bhlhb2	Helix-Loop-Helix Family	[[[0.321, 0.212, 0.341, 0.126], [0.084, 0.016, 0.431, 0.469], [0.01, 0.97, 0.01, 0.01], [0.97, 0.01, 0.01, 0.01], [0.01, 0.97, 0.01, 0.01], [0.01, 0.01, 0.97, 0.01], [0.011, 0.014, 0.01, 0.965], [0.01, 0.01, 0.97, 0.01], [0.576, 0.378, 0.01, 0.036], [0.131, 0.472, 0.158, 0.239]]]	2.92	0.00181
MS00282	Mus musculus	Srebf1	Helix-Loop-Helix Family	[[[0.633, 0.071, 0.286, 0.01], [0.101, 0.026, 0.01, 0.863], [0.01, 0.97, 0.01, 0.01], [0.965, 0.01, 0.015, 0.01], [0.01, 0.949, 0.03, 0.011], [0.01, 0.118, 0.862, 0.01], [0.01, 0.043, 0.01, 0.937], [0.01, 0.01, 0.97, 0.01], [0.933, 0.012, 0.01, 0.045], [0.011, 0.489, 0.033, 0.467]]]	2.75	0.00304
MS00704	Mus musculus	Rarg	Hormone-nuclear Receptor Family	[[[0.621, 0.01, 0.338, 0.031], [0.953, 0.01, 0.027, 0.01], [0.01, 0.01, 0.97, 0.01], [0.01, 0.01, 0.915, 0.065], [0.01, 0.01, 0.01, 0.97], [0.01, 0.97, 0.01, 0.01], [0.97, 0.01, 0.01, 0.01], [0.394, 0.125, 0.064, 0.417], [0.16, 0.476, 0.3, 0.064], [0.241, 0.315, 0.066, 0.378], [0.836, 0.043, 0.047, 0.074], [0.74, 0.01, 0.224, 0.026], [0.867, 0.01, 0.113, 0.01], [0.01, 0.01, 0.97, 0.01], [0.01, 0.…	2.71	0.00343
MS00157	Mus musculus	Klf12	BetaBetaAlpha-zinc finger Family	[[[0.105, 0.022, 0.731, 0.142], [0.495, 0.01, 0.485, 0.01], [0.027, 0.949, 0.011, 0.013], [0.01, 0.963, 0.017, 0.01], [0.949, 0.031, 0.01, 0.01], [0.013, 0.967, 0.01, 0.01], [0.136, 0.01, 0.844, 0.01], [0.01, 0.97, 0.01, 0.01], [0.01, 0.96, 0.012, 0.018], [0.01, 0.962, 0.01, 0.018], [0.405, 0.118, 0.01, 0.467], [0.248, 0.228, 0.103, 0.421], [0.334, 0.26, 0.091, 0.315], [0.245, 0.192, 0.121, 0.442…	2.7	0.00353
UP00012	Mus musculus	Bbx (TCF/LEF)	High Mobility Group (Box) Family	[[[0.244, 0.195, 0.123, 0.438], [0.607, 0.16, 0.056, 0.177], [0.46, 0.141, 0.215, 0.184], [0.134, 0.034, 0.053, 0.779], [0.091, 0.02, 0.021, 0.868], [0.136, 0.754, 0.063, 0.047], [0.917, 0.031, 0.015, 0.037], [0.452, 0.085, 0.122, 0.341], [0.036, 0.015, 0.031, 0.918], [0.048, 0.063, 0.754, 0.135], [0.868, 0.021, 0.02, 0.091], [0.779, 0.053, 0.034, 0.134], [0.124, 0.284, 0.353, 0.239], [0.291, 0.1…	2.6	0.0095
MC00135	Mus musculus	Rela	Rel Homology Region Family	[[[0.021, 0.024, 0.579, 0.376], [0.032, 0.015, 0.928, 0.025], [0.025, 0.024, 0.916, 0.035], [0.727, 0.032, 0.207, 0.034], [0.94, 0.025, 0.02, 0.015], [0.771, 0.019, 0.029, 0.181], [0.151, 0.198, 0.224, 0.427], [0.032, 0.307, 0.043, 0.618], [0.056, 0.883, 0.026, 0.035], [0.037, 0.906, 0.014, 0.042]]]	2.65	0.00402
MS00086	Mus musculus	Meis2	Homeodomain Family	[[[0.28, 0.202, 0.155, 0.363], [0.083, 0.042, 0.019, 0.856], [0.01, 0.01, 0.97, 0.01], [0.97, 0.01, 0.01, 0.01], [0.01, 0.97, 0.01, 0.01], [0.886, 0.01, 0.068, 0.036], [0.176, 0.165, 0.489, 0.17]]]	2.59	0.00482
MC00233	Mus musculus	Pou5f1	Homeodomain Family	[[[0.646, 0.123, 0.095, 0.136], [0.025, 0.033, 0.018, 0.923], [0.053, 0.2, 0.024, 0.722], [0.289, 0.014, 0.008, 0.689], [0.197, 0.072, 0.717, 0.013], [0.074, 0.919, 0.001, 0.005], [0.978, 0.008, 0.007, 0.007], [0.056, 0.027, 0.009, 0.907], [0.416, 0.141, 0.227, 0.216], [0.58, 0.035, 0.011, 0.374], [0.07, 0.55, 0.288, 0.092], [0.897, 0.042, 0.006, 0.054], [0.948, 0.014, 0.029, 0.009], [0.473, 0.02…	2.49	0.00644
UP00413	Mus musculus	Elf4	Ets Domain Family	[[[0.35, 0.139, 0.209, 0.302], [0.08, 0.359, 0.307, 0.254], [0.146, 0.214, 0.351, 0.289], [0.317, 0.199, 0.096, 0.388], [0.869, 0.01, 0.089, 0.032], [0.01, 0.827, 0.014, 0.149], [0.045, 0.01, 0.01, 0.935], [0.011, 0.01, 0.01, 0.969], [0.01, 0.97, 0.01, 0.01], [0.01, 0.97, 0.01, 0.01], [0.01, 0.01, 0.881, 0.099], [0.01, 0.108, 0.868, 0.014], [0.157, 0.055, 0.397, 0.391], [0.421, 0.049, 0.084, 0.44…	2.24	0.0127
MS00696	Mus musculus	Rara	Hormone-nuclear Receptor Family	[[[0.729, 0.141, 0.045, 0.085], [0.744, 0.017, 0.222, 0.017], [0.855, 0.011, 0.124, 0.01], [0.01, 0.01, 0.97, 0.01], [0.01, 0.01, 0.942, 0.038], [0.01, 0.01, 0.015, 0.965], [0.01, 0.965, 0.01, 0.015], [0.965, 0.01, 0.015, 0.01], [0.353, 0.271, 0.063, 0.313], [0.112, 0.282, 0.397, 0.209], [0.392, 0.179, 0.349, 0.08], [0.341, 0.014, 0.621, 0.024], [0.769, 0.01, 0.211, 0.01], [0.01, 0.01, 0.97, 0.01…	2.22	0.0132
MC00362	Mus musculus	Arntl	Helix-Loop-Helix Family	[[[0.147, 0.42, 0.431, 0.002], [0.033, 0.949, 0.011, 0.007], [0.94, 0.016, 0.018, 0.025], [0.033, 0.874, 0.025, 0.068], [0.035, 0.018, 0.934, 0.013], [0.025, 0.016, 0.007, 0.952], [0.012, 0.008, 0.962, 0.017], [0.357, 0.454, 0.009, 0.18]]]	2.17	0.0149
MS00023	Mus musculus	Elk3	Ets Domain Family	[[[0.759, 0.036, 0.135, 0.07], [0.04, 0.914, 0.03, 0.016], [0.017, 0.963, 0.01, 0.01], [0.01, 0.01, 0.97, 0.01], [0.01, 0.01, 0.97, 0.01], [0.97, 0.01, 0.01, 0.01], [0.912, 0.01, 0.01, 0.068], [0.115, 0.033, 0.842, 0.01], [0.033, 0.108, 0.027, 0.832], [0.356, 0.111, 0.32, 0.213]]]	2.14	0.0164
UP00009	Mus musculus	Nr2f2	Hormone-nuclear Receptor Family	[[[0.253, 0.182, 0.273, 0.292], [0.263, 0.382, 0.154, 0.201], [0.143, 0.243, 0.243, 0.371], [0.247, 0.337, 0.176, 0.24], [0.857, 0.037, 0.049, 0.057], [0.797, 0.013, 0.176, 0.014], [0.79, 0.01, 0.19, 0.01], [0.01, 0.01, 0.97, 0.01], [0.01, 0.01, 0.97, 0.01], [0.01, 0.01, 0.019, 0.961], [0.01, 0.957, 0.01, 0.023], [0.908, 0.01, 0.072, 0.01], [0.307, 0.327, 0.079, 0.287], [0.239, 0.246, 0.384, 0.13…	2.13	0.0167
MS00705	Mus musculus	Rarg	Hormone-nuclear Receptor Family	[[[0.816, 0.01, 0.164, 0.01], [0.925, 0.01, 0.055, 0.01], [0.01, 0.01, 0.97, 0.01], [0.01, 0.01, 0.945, 0.035], [0.01, 0.01, 0.01, 0.97], [0.01, 0.97, 0.01, 0.01], [0.97, 0.01, 0.01, 0.01], [0.266, 0.511, 0.074, 0.149], [0.061, 0.347, 0.476, 0.116], [0.682, 0.101, 0.117, 0.1], [0.55, 0.012, 0.427, 0.011], [0.793, 0.01, 0.187, 0.01], [0.01, 0.01, 0.97, 0.01], [0.01, 0.01, 0.921, 0.059], [0.01, 0.0…	2.12	0.0171
MC00186	Mus musculus	Nr1d2	Hormone-nuclear Receptor Family	[[[0.029, 0.702, 0.022, 0.247], [0.477, 0.189, 0.079, 0.255], [0.161, 0.363, 0.314, 0.162], [0.013, 0.024, 0.018, 0.945], [0.026, 0.018, 0.938, 0.019], [0.946, 0.026, 0.009, 0.019], [0.015, 0.956, 0.011, 0.018], [0.013, 0.956, 0.015, 0.016], [0.015, 0.347, 0.016, 0.622], [0.452, 0.194, 0.137, 0.217]]]	2.08	0.0188
MC00512	Mus musculus	Esrrb	Hormone-nuclear Receptor Family	[[[0.214, 0.296, 0.378, 0.111], [0.106, 0.347, 0.367, 0.18], [0.198, 0.227, 0.385, 0.19], [0.002, 0.029, 0.0, 0.969], [0.01, 0.043, 0.943, 0.003], [0.939, 0.034, 0.013, 0.013], [0.001, 0.994, 0.002, 0.003], [0.003, 0.991, 0.002, 0.004], [0.002, 0.004, 0.001, 0.993], [0.0, 0.058, 0.002, 0.94], [0.012, 0.158, 0.76, 0.07], [0.525, 0.13, 0.294, 0.051]]]	2.04	0.0207
MC00205	Mus musculus	Stat5a	Stat Protein Family	[[[0.29, 0.245, 0.206, 0.259], [0.252, 0.315, 0.132, 0.302], [0.321, 0.143, 0.159, 0.377], [0.197, 0.011, 0.107, 0.685], [0.002, 0.008, 0.004, 0.986], [0.034, 0.013, 0.006, 0.947], [0.006, 0.986, 0.004, 0.004], [0.013, 0.415, 0.007, 0.564], [0.391, 0.001, 0.254, 0.354], [0.333, 0.005, 0.643, 0.019], [0.01, 0.003, 0.977, 0.01], [0.964, 0.004, 0.01, 0.022], [0.99, 0.001, 0.005, 0.004], [0.325, 0.20…	2.02	0.0216
MC00146	Mus musculus	Smad2/3	MH1 Domain Family	[[[0.523, 0.159, 0.134, 0.184], [0.068, 0.07, 0.045, 0.818], [0.1, 0.195, 0.071, 0.634], [0.284, 0.023, 0.028, 0.665], [0.254, 0.095, 0.622, 0.029], [0.185, 0.757, 0.023, 0.035], [0.936, 0.029, 0.012, 0.023], [0.168, 0.034, 0.047, 0.752], [0.401, 0.169, 0.223, 0.207], [0.541, 0.045, 0.03, 0.384], [0.105, 0.531, 0.27, 0.094], [0.827, 0.069, 0.017, 0.088], [0.859, 0.042, 0.075, 0.024], [0.5, 0.033,…	1.87	0.0308
MC00195	Mus musculus	Myf5	Helix-Loop-Helix Family	[[[0.014, 0.971, 0.014, 0.0], [0.929, 0.014, 0.029, 0.029], [0.071, 0.057, 0.871, 0.0], [0.029, 0.143, 0.814, 0.014], [0.014, 0.029, 0.043, 0.914], [0.029, 0.314, 0.629, 0.029], [0.029, 0.7, 0.029, 0.243]]]	1.86	0.0315
MC00471	Mus musculus	Rxra	Hormone-nuclear Receptor Family	[[[0.026, 0.467, 0.18, 0.328], [0.106, 0.479, 0.152, 0.263], [0.162, 0.334, 0.182, 0.322], [0.004, 0.022, 0.003, 0.971], [0.013, 0.012, 0.963, 0.011], [0.973, 0.009, 0.008, 0.009], [0.055, 0.929, 0.005, 0.011], [0.009, 0.968, 0.01, 0.012], [0.006, 0.358, 0.006, 0.629], [0.015, 0.544, 0.023, 0.418]]]	1.81	0.0355
MC00369	Mus musculus	Myod1	Helix-Loop-Helix Family	[[[0.52, 0.0, 0.479, 0.001], [0.0, 0.993, 0.0, 0.007], [0.987, 0.007, 0.006, 0.0], [0.008, 0.005, 0.978, 0.009], [0.015, 0.956, 0.016, 0.012], [0.0, 0.013, 0.011, 0.976], [0.006, 0.004, 0.987, 0.003]]]	1.8	0.036
MC00111	Mus musculus	Bcl6	BetaBetaAlpha-zinc finger Family	[[[0.172, 0.635, 0.044, 0.148], [0.073, 0.151, 0.029, 0.747], [0.048, 0.26, 0.104, 0.588], [0.034, 0.027, 0.02, 0.919], [0.015, 0.914, 0.015, 0.056], [0.037, 0.527, 0.04, 0.396], [0.852, 0.015, 0.015, 0.118], [0.137, 0.013, 0.799, 0.051], [0.021, 0.037, 0.842, 0.1], [0.785, 0.03, 0.141, 0.043], [0.812, 0.059, 0.018, 0.112], [0.331, 0.263, 0.124, 0.282], [0.234, 0.164, 0.197, 0.405], [0.231, 0.262…	1.76	0.0394
UP00193	Mus musculus	Rhox11	Homeodomain Family	[[[0.505, 0.14, 0.135, 0.22], [0.282, 0.245, 0.301, 0.172], [0.184, 0.101, 0.385, 0.33], [0.327, 0.27, 0.194, 0.209], [0.143, 0.557, 0.067, 0.233], [0.038, 0.014, 0.932, 0.016], [0.092, 0.773, 0.125, 0.01], [0.01, 0.01, 0.01, 0.97], [0.033, 0.01, 0.947, 0.01], [0.01, 0.01, 0.01, 0.97], [0.603, 0.01, 0.01, 0.377], [0.798, 0.03, 0.032, 0.14], [0.53, 0.101, 0.017, 0.352], [0.244, 0.126, 0.401, 0.229…	1.76	0.0398
UP00418	Mus musculus	Etv6	Ets Domain Family	[[[0.355, 0.069, 0.299, 0.277], [0.21, 0.408, 0.227, 0.155], [0.284, 0.375, 0.163, 0.178], [0.177, 0.181, 0.342, 0.3], [0.107, 0.204, 0.06, 0.629], [0.877, 0.01, 0.103, 0.01], [0.01, 0.704, 0.01, 0.276], [0.015, 0.01, 0.01, 0.965], [0.01, 0.01, 0.01, 0.97], [0.01, 0.97, 0.01, 0.01], [0.01, 0.97, 0.01, 0.01], [0.01, 0.01, 0.94, 0.04], [0.018, 0.2, 0.762, 0.02], [0.231, 0.27, 0.12, 0.379], [0.233, …	1.72	0.0426
MC00385	Mus musculus	Ets1	Ets Domain Family	[[[0.073, 0.672, 0.088, 0.167], [0.046, 0.735, 0.046, 0.173], [0.831, 0.018, 0.098, 0.053], [0.016, 0.865, 0.023, 0.096], [0.275, 0.014, 0.018, 0.693], [0.011, 0.025, 0.016, 0.948], [0.021, 0.931, 0.014, 0.034], [0.028, 0.948, 0.01, 0.014], [0.016, 0.024, 0.125, 0.835], [0.03, 0.287, 0.556, 0.127], [0.044, 0.341, 0.037, 0.578], [0.107, 0.359, 0.201, 0.333], [0.174, 0.287, 0.182, 0.358]]]	1.72	0.043
UP00421	Mus musculus	Etv1	Ets Domain Family	[[[0.482, 0.274, 0.165, 0.079], [0.153, 0.322, 0.386, 0.139], [0.258, 0.198, 0.119, 0.425], [0.102, 0.255, 0.373, 0.27], [0.656, 0.028, 0.169, 0.147], [0.013, 0.9, 0.077, 0.01], [0.08, 0.9, 0.01, 0.01], [0.01, 0.01, 0.97, 0.01], [0.01, 0.01, 0.97, 0.01], [0.97, 0.01, 0.01, 0.01], [0.751, 0.01, 0.01, 0.229], [0.112, 0.076, 0.802, 0.01], [0.012, 0.198, 0.022, 0.768], [0.483, 0.14, 0.25, 0.127], [0.…	1.71	0.0437
MC00110	Mus musculus	Klf1	BetaBetaAlpha-zinc finger Family	[[[0.33, 0.077, 0.549, 0.044], [0.143, 0.797, 0.038, 0.022], [0.055, 0.835, 0.017, 0.093], [0.615, 0.374, 0.005, 0.005], [0.044, 0.951, 0.0, 0.005], [0.621, 0.011, 0.313, 0.055], [0.005, 0.973, 0.005, 0.017], [0.011, 0.973, 0.005, 0.011], [0.011, 0.951, 0.0, 0.038], [0.451, 0.181, 0.005, 0.363], [0.17, 0.203, 0.368, 0.258], [0.214, 0.352, 0.214, 0.22]]]	1.69	0.0452
MC00129	Mus musculus	Fli1	Ets Domain Family	[[[0.631, 0.051, 0.213, 0.105], [0.085, 0.786, 0.117, 0.011], [0.435, 0.554, 0.004, 0.007], [0.007, 0.006, 0.971, 0.015], [0.002, 0.002, 0.986, 0.01], [0.987, 0.004, 0.004, 0.005], [0.867, 0.008, 0.002, 0.122], [0.279, 0.014, 0.703, 0.004], [0.016, 0.24, 0.072, 0.671]]]	1.68	0.0466
MC00337	Mus musculus	Ikzf3	BetaBetaAlpha-zinc finger Family	[[[0.015, 0.597, 0.156, 0.233], [0.527, 0.015, 0.294, 0.164], [0.008, 0.813, 0.007, 0.172], [0.142, 0.009, 0.02, 0.829], [0.009, 0.006, 0.018, 0.967], [0.016, 0.96, 0.015, 0.01], [0.03, 0.947, 0.015, 0.008], [0.009, 0.046, 0.181, 0.764], [0.023, 0.272, 0.689, 0.016], [0.092, 0.402, 0.07, 0.436]]]	1.68	0.0469
UP00422	Mus musculus	Etv3	Ets Domain Family	[[[0.333, 0.23, 0.275, 0.162], [0.135, 0.359, 0.213, 0.293], [0.175, 0.227, 0.363, 0.235], [0.415, 0.22, 0.135, 0.23], [0.754, 0.016, 0.187, 0.043], [0.01, 0.49, 0.023, 0.477], [0.09, 0.01, 0.014, 0.886], [0.01, 0.01, 0.01, 0.97], [0.01, 0.97, 0.01, 0.01], [0.01, 0.97, 0.01, 0.01], [0.01, 0.01, 0.939, 0.041], [0.103, 0.063, 0.799, 0.035], [0.243, 0.09, 0.055, 0.612], [0.44, 0.18, 0.158, 0.222], […	1.68	0.047
MC00204	Mus musculus	Stat5b	Stat Protein Family	[[[0.134, 0.149, 0.154, 0.564], [0.026, 0.019, 0.009, 0.945], [0.047, 0.015, 0.009, 0.929], [0.013, 0.979, 0.004, 0.004], [0.019, 0.636, 0.013, 0.332], [0.288, 0.191, 0.069, 0.451], [0.274, 0.018, 0.677, 0.03], [0.011, 0.006, 0.963, 0.02], [0.93, 0.013, 0.017, 0.04], [0.968, 0.009, 0.007, 0.016]]]	1.65	0.0492
