# Supplementary material for: RASSF1A uncouples Wnt from Hippo signalling and promotes YAP mediated differentiation via p73
Source: Nat Commun. 2018 Jan 30;9:424. doi: 10.1038/s41467-017-02786-5 (PMC5789973; doi:10.1038/s41467-017-02786-5)
Supplement: Supplementary file 8 — Supplementary Data 5 [file 41467_2017_2786_MOESM8_ESM.xlsx]

## Sheet: Sheet1
Supplementary Data 5. YAP IP in iPSC
Protein names	Gene names	Fasta headers	Peptides	R1A -/-; YAP-IP LFQ		R1A +/+ ; YAP-IP LFQ		R1A -/- (1A); YAP-IP LFQ
Heterogeneous nuclear ribonucleoprotein K	Hnrnpk;Gm7964	>tr|H7BXB7|H7BXB7_MOUSE Heterogeneous nuclear ribonucleoprotein K OS=Mus musculus GN=Hnrnpk PE=4 SV=1;>sp|P61979|HNRPK_MOUSE Heterogeneous nuclear ribonucleoprotein K OS=Mus musculus GN=Hnrnpk PE=1 SV=1;>tr|H3BLL4|H3BLL4_MOUSE Heterogeneous nuclear ribonuc	50	0	0	1395500000	1370700000	0	0	0	#DIV/0!	#DIV/0!
		>sp|O88569-2|ROA2_MOUSE Isoform 2 of Heterogeneous nuclear ribonucleoproteins A2/B1 OS=Mus musculus GN=Hnrnpa2b1;>sp|O88569-3|ROA2_MOUSE Isoform 3 of Heterogeneous nuclear ribonucleoproteins A2/B1 OS=Mus musculus GN=Hnrnpa2b1	38	0	0	147970000	47888000	0	0	0	#DIV/0!	#DIV/0!
	Hnrnpk	>tr|H3BKD0|H3BKD0_MOUSE Heterogeneous nuclear ribonucleoprotein K (Fragment) OS=Mus musculus GN=Hnrnpk PE=4 SV=1	36	0	0	68770000	69755000	0	0	0	#DIV/0!	#DIV/0!
Actin, cytoplasmic 2;Actin, cytoplasmic 2, N-terminally processed	Actg1	>sp|P63260|ACTG_MOUSE Actin, cytoplasmic 2 OS=Mus musculus GN=Actg1 PE=1 SV=1;>tr|E9Q607|E9Q607_MOUSE Actin, cytoplasmic 2, N-terminally processed OS=Mus musculus GN=Actg1 PE=3 SV=1	35	0	0	232810000	21789000	0	0	0	#DIV/0!	#DIV/0!
	Safb2	>tr|F6TC77|F6TC77_MOUSE Scaffold attachment factor B2 OS=Mus musculus GN=Safb2 PE=4 SV=1	35	0	0	0	241350000	0	0	0	#DIV/0!	#DIV/0!
Tubulin alpha-1C chain	Tuba1c	>sp|P68373|TBA1C_MOUSE Tubulin alpha-1C chain OS=Mus musculus GN=Tuba1c PE=1 SV=1	30	0	0	66698000	61333000	0	0	0	#DIV/0!	#DIV/0!
	Hnrnpd	>tr|G3X9W0|G3X9W0_MOUSE Heterogeneous nuclear ribonucleoprotein D, isoform CRA_a OS=Mus musculus GN=Hnrnpd PE=4 SV=1;>tr|G5E8G0|G5E8G0_MOUSE Heterogeneous nuclear ribonucleoprotein D, isoform CRA_b OS=Mus musculus GN=Hnrnpd PE=4 SV=1;>sp|Q60668-2|HNRPD_MOU	23	0	0	9271900	0	0	0	0	#DIV/0!	#DIV/0!
	Npm1	>tr|Q9DAY9|Q9DAY9_MOUSE Nucleophosmin OS=Mus musculus GN=Npm1 PE=2 SV=1	21	0	0	0	19060000	0	0	0	#DIV/0!	#DIV/0!
E3 ubiquitin-protein ligase TRIM21	Trim21	>sp|Q62191|RO52_MOUSE E3 ubiquitin-protein ligase TRIM21 OS=Mus musculus GN=Trim21 PE=1 SV=1	17	0	0	201420000	178720000	0	0	0	#DIV/0!	#DIV/0!
	Gm5848	>tr|E9Q2T1|E9Q2T1_MOUSE Protein Gm5848 OS=Mus musculus GN=Gm5848 PE=4 SV=1	9	0	0	0	29055000	0	0	0	#DIV/0!	#DIV/0!
Ubiquitin carboxyl-terminal hydrolase 5;Ubiquitin carboxyl-terminal hydrolase	Usp5	>sp|P56399|UBP5_MOUSE Ubiquitin carboxyl-terminal hydrolase 5 OS=Mus musculus GN=Usp5 PE=1 SV=1;>tr|Q3U4W8|Q3U4W8_MOUSE Ubiquitin carboxyl-terminal hydrolase OS=Mus musculus GN=Usp5 PE=2 SV=1	5	0	0	36260000	0	0	0	0	#DIV/0!	#DIV/0!
	Gm10439;Gm15114;Gm15097;Gm15128;Ott	>tr|A2AJU2|A2AJU2_MOUSE Novel protein similar to ovary testis transcribed (Ott) OS=Mus musculus GN=Gm10439 PE=4 SV=1;>tr|F6ZGM5|F6ZGM5_MOUSE Protein Gm10439 OS=Mus musculus GN=Gm10439 PE=4 SV=1;>tr|B1B0X6|B1B0X6_MOUSE Novel protein similar to ovary testis	5	0	0	0	5462300	0	0	0	#DIV/0!	#DIV/0!
	Tfg	>tr|Q9Z1A1|Q9Z1A1_MOUSE Protein Tfg OS=Mus musculus GN=Tfg PE=2 SV=1;>tr|Q9D828|Q9D828_MOUSE Protein Tfg OS=Mus musculus GN=Tfg PE=2 SV=1;>tr|Q8C2C6|Q8C2C6_MOUSE Protein Tfg OS=Mus musculus GN=Tfg PE=2 SV=1;>tr|F6QJV5|F6QJV5_MOUSE Protein Tfg (Fragment) OS	5	0	0	61737000	50487000	0	0	0	#DIV/0!	#DIV/0!
Isocitrate dehydrogenase [NAD] subunit alpha, mitochondrial	Idh3a	>sp|Q9D6R2|IDH3A_MOUSE Isocitrate dehydrogenase [NAD] subunit alpha, mitochondrial OS=Mus musculus GN=Idh3a PE=1 SV=1;>sp|Q9D6R2-2|IDH3A_MOUSE Isoform 2 of Isocitrate dehydrogenase [NAD] subunit alpha, mitochondrial OS=Mus musculus GN=Idh3a	5	0	0	224710000	81532000	0	0	0	#DIV/0!	#DIV/0!
Alpha-aminoadipic semialdehyde dehydrogenase	Aldh7a1	>sp|Q9DBF1|AL7A1_MOUSE Alpha-aminoadipic semialdehyde dehydrogenase OS=Mus musculus GN=Aldh7a1 PE=1 SV=4;>sp|Q9DBF1-2|AL7A1_MOUSE Isoform 2 of Alpha-aminoadipic semialdehyde dehydrogenase OS=Mus musculus GN=Aldh7a1;>tr|G3UYR8|G3UYR8_MOUSE Alpha-aminoadipic	5	0	0	48345000	96899000	0	0	0	#DIV/0!	#DIV/0!
Sepiapterin reductase	Spr	>tr|Q91XH5|Q91XH5_MOUSE Sepiapterin reductase OS=Mus musculus GN=Spr PE=2 SV=1;>sp|Q64105|SPRE_MOUSE Sepiapterin reductase OS=Mus musculus GN=Spr PE=1 SV=1;>tr|G3UXX3|G3UXX3_MOUSE Sepiapterin reductase OS=Mus musculus GN=Spr PE=4 SV=1	5	0	0	134040000	166170000	0	0	0	#DIV/0!	#DIV/0!
Guanine nucleotide-binding protein G(I)/G(S)/G(T) subunit beta-2;Guanine nucleotide-binding protein subunit beta-4	Gnb2;Gnb4	>sp|P62880|GBB2_MOUSE Guanine nucleotide-binding protein G(I)/G(S)/G(T) subunit beta-2 OS=Mus musculus GN=Gnb2 PE=1 SV=3;>tr|D3Z1M1|D3Z1M1_MOUSE Guanine nucleotide-binding protein G(I)/G(S)/G(T) subunit beta-2 (Fragment) OS=Mus musculus GN=Gnb2 PE=4 SV=1;>	4	0	0	51219000	0	0	0	0	#DIV/0!	#DIV/0!
Guanine nucleotide-binding protein G(I)/G(S)/G(T) subunit beta-1	Gnb1;Gnb2	>sp|P62874|GBB1_MOUSE Guanine nucleotide-binding protein G(I)/G(S)/G(T) subunit beta-1 OS=Mus musculus GN=Gnb1 PE=1 SV=3;>tr|E9QKR0|E9QKR0_MOUSE Guanine nucleotide-binding protein G(I)/G(S)/G(T) subunit beta-2 OS=Mus musculus GN=Gnb2 PE=4 SV=1;>tr|D3YZX3|D	4	0	0	190630000	0	0	0	0	#DIV/0!	#DIV/0!
Ornithine aminotransferase, mitochondrial	Oat	>sp|P29758|OAT_MOUSE Ornithine aminotransferase, mitochondrial OS=Mus musculus GN=Oat PE=1 SV=1	4	0	0	175830000	44386000	0	0	0	#DIV/0!	#DIV/0!
ATP-dependent RNA helicase DDX24	Ddx24	>tr|F8WJA0|F8WJA0_MOUSE ATP-dependent RNA helicase DDX24 OS=Mus musculus GN=Ddx24 PE=3 SV=1;>sp|Q9ESV0|DDX24_MOUSE ATP-dependent RNA helicase DDX24 OS=Mus musculus GN=Ddx24 PE=1 SV=2	4	0	0	394790000	80224000	0	0	0	#DIV/0!	#DIV/0!
Sorting nexin-5	Snx5	>sp|Q9D8U8|SNX5_MOUSE Sorting nexin-5 OS=Mus musculus GN=Snx5 PE=1 SV=1	4	0	0	191350000	109940000	0	0	0	#DIV/0!	#DIV/0!
Vesicle-fusing ATPase	Nsf	>sp|P46460|NSF_MOUSE Vesicle-fusing ATPase OS=Mus musculus GN=Nsf PE=1 SV=2	4	0	0	277340000	197810000	0	0	0	#DIV/0!	#DIV/0!
Superoxide dismutase [Cu-Zn]	Sod1	>sp|P08228|SODC_MOUSE Superoxide dismutase [Cu-Zn] OS=Mus musculus GN=Sod1 PE=1 SV=2	4	0	0	2295600000	239030000	0	0	0	#DIV/0!	#DIV/0!
Perilipin-3	Plin3	>sp|Q9DBG5|PLIN3_MOUSE Perilipin-3 OS=Mus musculus GN=Plin3 PE=1 SV=1	4	0	0	225390000	268270000	0	0	0	#DIV/0!	#DIV/0!
Programmed cell death protein 5	Pdcd5	>sp|P56812|PDCD5_MOUSE Programmed cell death protein 5 OS=Mus musculus GN=Pdcd5 PE=1 SV=3;>tr|D3Z7Q5|D3Z7Q5_MOUSE Protein Gm3837 OS=Mus musculus GN=Gm3837 PE=4 SV=1	4	0	0	555200000	485930000	0	0	0	#DIV/0!	#DIV/0!
E3 ubiquitin-protein ligase CBL	Cbl	>sp|P22682|CBL_MOUSE E3 ubiquitin-protein ligase CBL OS=Mus musculus GN=Cbl PE=1 SV=3	3	0	0	36572000	0	0	0	0	#DIV/0!	#DIV/0!
Diphosphoinositol polyphosphate phosphohydrolase 2	Nudt4	>sp|Q8R2U6|NUDT4_MOUSE Diphosphoinositol polyphosphate phosphohydrolase 2 OS=Mus musculus GN=Nudt4 PE=1 SV=1	3	0	0	41824000	0	0	0	0	#DIV/0!	#DIV/0!
Proteasome subunit beta type-4	Psmb4	>sp|P99026|PSB4_MOUSE Proteasome subunit beta type-4 OS=Mus musculus GN=Psmb4 PE=1 SV=1	3	0	0	233340000	0	0	0	0	#DIV/0!	#DIV/0!
E3 ubiquitin-protein ligase SMURF2	Smurf2	>sp|A2A5Z6|SMUF2_MOUSE E3 ubiquitin-protein ligase SMURF2 OS=Mus musculus GN=Smurf2 PE=1 SV=1;>sp|A2A5Z6-2|SMUF2_MOUSE Isoform 2 of E3 ubiquitin-protein ligase SMURF2 OS=Mus musculus GN=Smurf2	3	0	0	0	27608000	0	0	0	#DIV/0!	#DIV/0!
Developmentally-regulated GTP-binding protein 2	Drg2	>sp|Q9QXB9|DRG2_MOUSE Developmentally-regulated GTP-binding protein 2 OS=Mus musculus GN=Drg2 PE=1 SV=1	3	0	0	24240000	28755000	0	0	0	#DIV/0!	#DIV/0!
Cyclin-dependent kinases regulatory subunit 1	Cks1b;Gm6531	>sp|P61025|CKS1_MOUSE Cyclin-dependent kinases regulatory subunit 1 OS=Mus musculus GN=Cks1b PE=2 SV=1;>tr|Q3UNC9|Q3UNC9_MOUSE MCG132387 OS=Mus musculus GN=Gm6531 PE=2 SV=1;>tr|D3YXP1|D3YXP1_MOUSE Protein Gm6340 OS=Mus musculus GN=Cks1b PE=4 SV=1	3	0	0	0	61398000	0	0	0	#DIV/0!	#DIV/0!
Desmoplakin	Dsp	>sp|E9Q557|DESP_MOUSE Desmoplakin OS=Mus musculus GN=Dsp PE=3 SV=1;>tr|E9PZW0|E9PZW0_MOUSE Desmoplakin OS=Mus musculus GN=Dsp PE=4 SV=1	3	0	0	0	64886000	0	0	0	#DIV/0!	#DIV/0!
NudC domain-containing protein 2	Nudcd2	>sp|Q9CQ48|NUDC2_MOUSE NudC domain-containing protein 2 OS=Mus musculus GN=Nudcd2 PE=1 SV=1;>tr|E0CYQ2|E0CYQ2_MOUSE NudC domain-containing protein 2 OS=Mus musculus GN=Nudcd2 PE=4 SV=1	3	0	0	89300000	109490000	0	0	0	#DIV/0!	#DIV/0!
Annexin A6;Annexin	Anxa6	>sp|P14824|ANXA6_MOUSE Annexin A6 OS=Mus musculus GN=Anxa6 PE=1 SV=3;>tr|F8WIT2|F8WIT2_MOUSE Annexin OS=Mus musculus GN=Anxa6 PE=3 SV=1	3	0	0	116190000	118100000	0	0	0	#DIV/0!	#DIV/0!
Chloride intracellular channel protein 1	Clic1	>sp|Q9Z1Q5|CLIC1_MOUSE Chloride intracellular channel protein 1 OS=Mus musculus GN=Clic1 PE=1 SV=3	3	0	0	101390000	130650000	0	0	0	#DIV/0!	#DIV/0!
Ubiquitin fusion degradation protein 1 homolog	Ufd1l	>sp|P70362|UFD1_MOUSE Ubiquitin fusion degradation protein 1 homolog OS=Mus musculus GN=Ufd1l PE=1 SV=2	3	0	0	84256000	154420000	0	0	0	#DIV/0!	#DIV/0!
Inositol monophosphatase 2	Impa2	>sp|Q91UZ5|IMPA2_MOUSE Inositol monophosphatase 2 OS=Mus musculus GN=Impa2 PE=1 SV=1	3	0	0	156230000	156420000	0	0	0	#DIV/0!	#DIV/0!
UMP-CMP kinase	Cmpk1	>sp|Q9DBP5|KCY_MOUSE UMP-CMP kinase OS=Mus musculus GN=Cmpk1 PE=1 SV=1	3	0	0	75881000	159600000	0	0	0	#DIV/0!	#DIV/0!
Dipeptidyl peptidase 3	Dpp3	>sp|Q99KK7|DPP3_MOUSE Dipeptidyl peptidase 3 OS=Mus musculus GN=Dpp3 PE=2 SV=2	3	0	0	189130000	165520000	0	0	0	#DIV/0!	#DIV/0!
Ras-related protein Rab-11B;Ras-related protein Rab-11A	Rab11b;Rab11a	>sp|P46638|RB11B_MOUSE Ras-related protein Rab-11B OS=Mus musculus GN=Rab11b PE=1 SV=3;>sp|P62492|RB11A_MOUSE Ras-related protein Rab-11A OS=Mus musculus GN=Rab11a PE=1 SV=3;>tr|F8WGS1|F8WGS1_MOUSE Ras-related protein Rab-11A (Fragment) OS=Mus musculus GN=	3	0	0	129390000	190320000	0	0	0	#DIV/0!	#DIV/0!
Nucleosome assembly protein 1-like 4	Nap1l4	>tr|E9Q6R0|E9Q6R0_MOUSE Nucleosome assembly protein 1-like 4 OS=Mus musculus GN=Nap1l4 PE=3 SV=1;>tr|B7ZNL2|B7ZNL2_MOUSE Nap1l4 protein OS=Mus musculus GN=Nap1l4 PE=2 SV=1;>sp|Q78ZA7|NP1L4_MOUSE Nucleosome assembly protein 1-like 4 OS=Mus musculus GN=Nap1l	3	0	0	283440000	325310000	0	0	0	#DIV/0!	#DIV/0!
	Srp72	>tr|F8VQC1|F8VQC1_MOUSE Protein Srp72 OS=Mus musculus GN=Srp72 PE=4 SV=1;>tr|E9Q740|E9Q740_MOUSE Protein Srp72 OS=Mus musculus GN=Srp72 PE=4 SV=1	3	0	0	150320000	332080000	0	0	0	#DIV/0!	#DIV/0!
Immunity-related GTPase family M protein 1	Irgm1	>sp|Q60766|IRGM1_MOUSE Immunity-related GTPase family M protein 1 OS=Mus musculus GN=Irgm1 PE=1 SV=1;>sp|Q60766-2|IRGM1_MOUSE Isoform 2 of Immunity-related GTPase family M protein 1 OS=Mus musculus GN=Irgm1;>tr|Q5NCB5|Q5NCB5_MOUSE Immunity-related GTPase f	3	0	0	355280000	407300000	0	0	0	#DIV/0!	#DIV/0!
Phosphoserine phosphatase	Psph	>tr|E9QJS2|E9QJS2_MOUSE Phosphoserine phosphatase OS=Mus musculus GN=Psph PE=4 SV=1;>sp|Q99LS3|SERB_MOUSE Phosphoserine phosphatase OS=Mus musculus GN=Psph PE=1 SV=1;>tr|D3Z4T3|D3Z4T3_MOUSE Phosphoserine phosphatase OS=Mus musculus GN=Psph PE=4 SV=1	3	0	0	477040000	543810000	0	0	0	#DIV/0!	#DIV/0!
Leucine-rich repeat flightless-interacting protein 2	Lrrfip2	>tr|E9QN52|E9QN52_MOUSE Leucine-rich repeat flightless-interacting protein 2 OS=Mus musculus GN=Lrrfip2 PE=4 SV=1;>sp|Q91WK0|LRRF2_MOUSE Leucine-rich repeat flightless-interacting protein 2 OS=Mus musculus GN=Lrrfip2 PE=1 SV=1;>sp|Q91WK0-2|LRRF2_MOUSE Isof	2	0	0	45961000	0	0	0	0	#DIV/0!	#DIV/0!
Spindle and kinetochore-associated protein 3	Ska3	>sp|Q8C263|SKA3_MOUSE Spindle and kinetochore-associated protein 3 OS=Mus musculus GN=Ska3 PE=1 SV=1	2	0	0	148180000	0	0	0	0	#DIV/0!	#DIV/0!
Uncharacterized protein C6orf132 homolog		>sp|Q91Z58|CF132_MOUSE Uncharacterized protein C6orf132 homolog OS=Mus musculus PE=1 SV=2	2	0	0	298250000	0	0	0	0	#DIV/0!	#DIV/0!
Centrin-1;Centrin-2	Cetn1;Cetn2	>sp|P41209|CETN1_MOUSE Centrin-1 OS=Mus musculus GN=Cetn1 PE=1 SV=1;>sp|Q9R1K9|CETN2_MOUSE Centrin-2 OS=Mus musculus GN=Cetn2 PE=1 SV=1	2	0	0	0	16319000	0	0	0	#DIV/0!	#DIV/0!
Exocyst complex component 7	Exoc7	>sp|O35250|EXOC7_MOUSE Exocyst complex component 7 OS=Mus musculus GN=Exoc7 PE=1 SV=2;>tr|A2AAN0|A2AAN0_MOUSE Exocyst complex component 7 OS=Mus musculus GN=Exoc7 PE=4 SV=1;>sp|O35250-2|EXOC7_MOUSE Isoform 2 of Exocyst complex component 7 OS=Mus musculus G	2	0	0	0	23520000	0	0	0	#DIV/0!	#DIV/0!
DALR anticodon-binding domain-containing protein 3	Dalrd3	>sp|Q6PJN8|DALD3_MOUSE DALR anticodon-binding domain-containing protein 3 OS=Mus musculus GN=Dalrd3 PE=2 SV=1	2	0	0	0	26645000	0	0	0	#DIV/0!	#DIV/0!
Microtubule-associated protein 1A;MAP1 light chain LC2	Mtap1a;Map1a	>tr|A2ARP8|A2ARP8_MOUSE Microtubule-associated protein 1 A OS=Mus musculus GN=Mtap1a PE=4 SV=1;>sp|Q9QYR6-2|MAP1A_MOUSE Isoform 2 of Microtubule-associated protein 1A OS=Mus musculus GN=Map1a;>sp|Q9QYR6|MAP1A_MOUSE Microtubule-associated protein 1A OS=Mus	2	0	0	0	30370000	0	0	0	#DIV/0!	#DIV/0!
Transcription initiation factor TFIID subunit 7	Taf7	>sp|Q9R1C0|TAF7_MOUSE Transcription initiation factor TFIID subunit 7 OS=Mus musculus GN=Taf7 PE=1 SV=1;>tr|E9Q6T0|E9Q6T0_MOUSE Transcription initiation factor TFIID subunit 7 OS=Mus musculus GN=Taf7 PE=4 SV=1	2	0	0	0	39094000	0	0	0	#DIV/0!	#DIV/0!
Thiosulfate sulfurtransferase;Sulfurtransferase;3-mercaptopyruvate sulfurtransferase	Tst;Mpst	>sp|P52196|THTR_MOUSE Thiosulfate sulfurtransferase OS=Mus musculus GN=Tst PE=1 SV=3;>tr|D3YYT7|D3YYT7_MOUSE Sulfurtransferase OS=Mus musculus GN=Tst PE=4 SV=1;>tr|D3YYT8|D3YYT8_MOUSE Sulfurtransferase OS=Mus musculus GN=Mpst PE=4 SV=1;>tr|Q3UW66|Q3UW66_MO	2	0	0	30784000	42499000	0	0	0	#DIV/0!	#DIV/0!
Signal recognition particle receptor subunit alpha	Srpr	>sp|Q9DBG7|SRPR_MOUSE Signal recognition particle receptor subunit alpha OS=Mus musculus GN=Srpr PE=1 SV=1;>tr|F6VF36|F6VF36_MOUSE Signal recognition particle receptor subunit alpha (Fragment) OS=Mus musculus GN=Srpr PE=4 SV=1	2	0	0	0	42649000	0	0	0	#DIV/0!	#DIV/0!
Sodium channel modifier 1	Scnm1	>sp|Q8K136|SCNM1_MOUSE Sodium channel modifier 1 OS=Mus musculus GN=Scnm1 PE=1 SV=1	2	0	0	53271000	44792000	0	0	0	#DIV/0!	#DIV/0!
Enoyl-CoA delta isomerase 1, mitochondrial	Eci1	>sp|P42125|ECI1_MOUSE Enoyl-CoA delta isomerase 1, mitochondrial OS=Mus musculus GN=Eci1 PE=2 SV=1;>tr|Q8QZV3|Q8QZV3_MOUSE Dci protein OS=Mus musculus GN=Eci1 PE=2 SV=1	2	0	0	192830000	65313000	0	0	0	#DIV/0!	#DIV/0!
Retinoid-inducible serine carboxypeptidase	Scpep1	>sp|Q920A5|RISC_MOUSE Retinoid-inducible serine carboxypeptidase OS=Mus musculus GN=Scpep1 PE=2 SV=2;>tr|Q3U5P4|Q3U5P4_MOUSE Retinoid-inducible serine carboxypeptidase OS=Mus musculus GN=Scpep1 PE=2 SV=1	2	0	0	93071000	65685000	0	0	0	#DIV/0!	#DIV/0!
Signal transducer and activator of transcription 1	Stat1	>tr|E9QK78|E9QK78_MOUSE Signal transducer and activator of transcription 1 OS=Mus musculus GN=Stat1 PE=4 SV=1;>sp|P42225|STAT1_MOUSE Signal transducer and activator of transcription 1 OS=Mus musculus GN=Stat1 PE=1 SV=1;>tr|Q8CFQ1|Q8CFQ1_MOUSE Signal transd	2	0	0	93317000	66894000	0	0	0	#DIV/0!	#DIV/0!
Succinyl-CoA ligase [GDP-forming] subunit beta, mitochondrial	Suclg2	>sp|Q9Z2I8|SUCB2_MOUSE Succinyl-CoA ligase [GDP-forming] subunit beta, mitochondrial OS=Mus musculus GN=Suclg2 PE=2 SV=3;>tr|E9Q2W0|E9Q2W0_MOUSE Succinyl-CoA ligase [GDP-forming] subunit beta, mitochondrial OS=Mus musculus GN=Suclg2 PE=3 SV=1;>sp|Q9Z2I8-2|	2	0	0	0	71831000	0	0	0	#DIV/0!	#DIV/0!
Serine/threonine-protein kinase 31	Stk31	>sp|Q99MW1|STK31_MOUSE Serine/threonine-protein kinase 31 OS=Mus musculus GN=Stk31 PE=2 SV=2;>tr|E9Q260|E9Q260_MOUSE Serine/threonine-protein kinase 31 OS=Mus musculus GN=Stk31 PE=4 SV=1;>tr|E9PWQ6|E9PWQ6_MOUSE Serine/threonine-protein kinase 31 OS=Mus mus	2	0	0	69740000	77653000	0	0	0	#DIV/0!	#DIV/0!
NSFL1 cofactor p47	Nsfl1c	>sp|Q9CZ44-3|NSF1C_MOUSE Isoform 3 of NSFL1 cofactor p47 OS=Mus musculus GN=Nsfl1c;>sp|Q9CZ44|NSF1C_MOUSE NSFL1 cofactor p47 OS=Mus musculus GN=Nsfl1c PE=1 SV=1;>tr|A2AT02|A2AT02_MOUSE NSFL1 (P97) cofactor (P47) OS=Mus musculus GN=Nsfl1c PE=4 SV=1;>sp|Q9CZ	2	0	0	0	91494000	0	0	0	#DIV/0!	#DIV/0!
Kinesin-like protein KIF20B	Kif20b	>sp|Q80WE4|KI20B_MOUSE Kinesin-like protein KIF20B OS=Mus musculus GN=Kif20b PE=1 SV=3;>tr|F8WHX8|F8WHX8_MOUSE Kinesin-like protein KIF20B OS=Mus musculus GN=Kif20b PE=3 SV=1;>sp|Q80WE4-4|KI20B_MOUSE Isoform 4 of Kinesin-like protein KIF20B OS=Mus musculus	2	0	0	84402000	92850000	0	0	0	#DIV/0!	#DIV/0!
Translation initiation factor eIF-2B subunit epsilon	Eif2b5	>sp|Q8CHW4|EI2BE_MOUSE Translation initiation factor eIF-2B subunit epsilon OS=Mus musculus GN=Eif2b5 PE=1 SV=1	2	0	0	115060000	100120000	0	0	0	#DIV/0!	#DIV/0!
Ras-related protein Rab-10	Rab10	>sp|P61027|RAB10_MOUSE Ras-related protein Rab-10 OS=Mus musculus GN=Rab10 PE=1 SV=1	2	0	0	105140000	106230000	0	0	0	#DIV/0!	#DIV/0!
Inositol monophosphatase 1	Impa1	>sp|O55023|IMPA1_MOUSE Inositol monophosphatase 1 OS=Mus musculus GN=Impa1 PE=1 SV=1;>tr|Q924B0|Q924B0_MOUSE Inositol (Myo)-1(Or 4)-monophosphatase 1 OS=Mus musculus GN=Impa1 PE=2 SV=1;>tr|Q80ZJ2|Q80ZJ2_MOUSE Impa1 protein OS=Mus musculus GN=Impa1 PE=2 SV=	2	0	0	0	106640000	0	0	0	#DIV/0!	#DIV/0!
Histidine--tRNA ligase, cytoplasmic;Probable histidine--tRNA ligase, mitochondrial	Hars;Hars2	>sp|Q61035|SYHC_MOUSE Histidine--tRNA ligase, cytoplasmic OS=Mus musculus GN=Hars PE=2 SV=2;>sp|Q99KK9|SYHM_MOUSE Probable histidine--tRNA ligase, mitochondrial OS=Mus musculus GN=Hars2 PE=2 SV=1;>tr|G5E823|G5E823_MOUSE Histidyl-tRNA synthetase-like, isofo	2	0	0	181460000	116350000	0	0	0	#DIV/0!	#DIV/0!
Alcohol dehydrogenase [NADP(+)]	Akr1a1	>sp|Q9JII6|AK1A1_MOUSE Alcohol dehydrogenase [NADP(+)] OS=Mus musculus GN=Akr1a1 PE=1 SV=3	2	0	0	146540000	116530000	0	0	0	#DIV/0!	#DIV/0!
Ribosome maturation protein SBDS	Sbds	>sp|P70122|SBDS_MOUSE Ribosome maturation protein SBDS OS=Mus musculus GN=Sbds PE=1 SV=4;>tr|D6REV5|D6REV5_MOUSE Ribosome maturation protein SBDS OS=Mus musculus GN=Sbds PE=4 SV=1	2	0	0	145130000	126850000	0	0	0	#DIV/0!	#DIV/0!
Glucosamine-6-phosphate isomerase 1	Gnpda1	>sp|O88958|GNPI1_MOUSE Glucosamine-6-phosphate isomerase 1 OS=Mus musculus GN=Gnpda1 PE=2 SV=2;>tr|Q91WJ4|Q91WJ4_MOUSE Glucosamine-6-phosphate deaminase 1, isoform CRA_a OS=Mus musculus GN=Gnpda1 PE=2 SV=1;>tr|D3Z0R5|D3Z0R5_MOUSE Glucosamine-6-phosphate is	2	0	0	146860000	133180000	0	0	0	#DIV/0!	#DIV/0!
Insulin-degrading enzyme	Ide	>sp|Q9JHR7|IDE_MOUSE Insulin-degrading enzyme OS=Mus musculus GN=Ide PE=1 SV=1;>tr|F6RPJ9|F6RPJ9_MOUSE Insulin-degrading enzyme (Fragment) OS=Mus musculus GN=Ide PE=3 SV=1	2	0	0	100030000	153610000	0	0	0	#DIV/0!	#DIV/0!
Chloride intracellular channel protein 4	Clic4	>sp|Q9QYB1|CLIC4_MOUSE Chloride intracellular channel protein 4 OS=Mus musculus GN=Clic4 PE=1 SV=3	2	0	0	142900000	161840000	0	0	0	#DIV/0!	#DIV/0!
Tumor protein D52	Tpd52	>tr|F8WHQ1|F8WHQ1_MOUSE Tumor protein D52 OS=Mus musculus GN=Tpd52 PE=4 SV=1;>sp|Q62393|TPD52_MOUSE Tumor protein D52 OS=Mus musculus GN=Tpd52 PE=1 SV=2;>tr|D3Z7X7|D3Z7X7_MOUSE Tumor protein D52 (Fragment) OS=Mus musculus GN=Tpd52 PE=4 SV=1;>sp|Q62393-3|TP	2	0	0	126780000	208120000	0	0	0	#DIV/0!	#DIV/0!
Cathepsin D	Ctsd	>tr|Q8C243|Q8C243_MOUSE Cathepsin D OS=Mus musculus GN=Ctsd PE=2 SV=1;>sp|P18242|CATD_MOUSE Cathepsin D OS=Mus musculus GN=Ctsd PE=1 SV=1;>tr|F6Y6L6|F6Y6L6_MOUSE Cathepsin D (Fragment) OS=Mus musculus GN=Ctsd PE=3 SV=1;>tr|F8WIR1|F8WIR1_MOUSE Cathepsin D O	2	0	0	149080000	317110000	0	0	0	#DIV/0!	#DIV/0!
Inositol-3-phosphate synthase 1	Isyna1	>sp|Q9JHU9|INO1_MOUSE Inositol-3-phosphate synthase 1 OS=Mus musculus GN=Isyna1 PE=2 SV=1	2	0	0	117580000	358110000	0	0	0	#DIV/0!	#DIV/0!
Protein SCO1 homolog, mitochondrial	Sco1	>tr|Q5SUD5|Q5SUD5_MOUSE Protein SCO1 homolog, mitochondrial OS=Mus musculus GN=Sco1 PE=2 SV=1;>sp|Q5SUC9|SCO1_MOUSE Protein SCO1 homolog, mitochondrial OS=Mus musculus GN=Sco1 PE=2 SV=1	2	0	0	430320000	451300000	0	0	0	#DIV/0!	#DIV/0!
Histone RNA hairpin-binding protein	Slbp	>sp|P97440|SLBP_MOUSE Histone RNA hairpin-binding protein OS=Mus musculus GN=Slbp PE=1 SV=1;>tr|Q3V2L1|Q3V2L1_MOUSE Histone RNA hairpin-binding protein OS=Mus musculus GN=Slbp PE=2 SV=1;>tr|D3Z1S0|D3Z1S0_MOUSE Histone RNA hairpin-binding protein (Fragment)	1	0	0	16835000	0	0	0	0	#DIV/0!	#DIV/0!
ORM1-like protein 1;ORM1-like protein 2	Ormdl1;Ormdl2	>sp|Q921I0|ORML1_MOUSE ORM1-like protein 1 OS=Mus musculus GN=Ormdl1 PE=2 SV=1;>sp|Q9CQZ0|ORML2_MOUSE ORM1-like protein 2 OS=Mus musculus GN=Ormdl2 PE=2 SV=1	1	0	0	23160000	0	0	0	0	#DIV/0!	#DIV/0!
Arf-GAP domain and FG repeat-containing protein 1	Agfg1	>sp|Q8K2K6|AGFG1_MOUSE Arf-GAP domain and FG repeat-containing protein 1 OS=Mus musculus GN=Agfg1 PE=1 SV=2;>sp|Q8K2K6-1|AGFG1_MOUSE Isoform 1 of Arf-GAP domain and FG repeat-containing protein 1 OS=Mus musculus GN=Agfg1;>sp|Q8K2K6-2|AGFG1_MOUSE Isoform 2	1	0	0	118580000	0	0	0	0	#DIV/0!	#DIV/0!
Coiled-coil domain-containing protein 72	Ccdc72	>sp|Q8K003|TMA7_MOUSE Translation machinery-associated protein 7 OS=Mus musculus GN=Tma7 PE=2 SV=1	1	0	0	127060000	0	0	0	0	#DIV/0!	#DIV/0!
Thioredoxin-interacting protein	Txnip	>tr|E9Q6D0|E9Q6D0_MOUSE Thioredoxin-interacting protein OS=Mus musculus GN=Txnip PE=4 SV=1;>sp|Q8BG60|TXNIP_MOUSE Thioredoxin-interacting protein OS=Mus musculus GN=Txnip PE=1 SV=1;>sp|Q8BG60-2|TXNIP_MOUSE Isoform 2 of Thioredoxin-interacting protein OS=Mu	1	0	0	7326500	11352000	0	0	0	#DIV/0!	#DIV/0!
	Olfr1366	>tr|E9PY00|E9PY00_MOUSE Protein Olfr1366 OS=Mus musculus GN=Olfr1366 PE=3 SV=1;>tr|Q7TQT9|Q7TQT9_MOUSE Olfactory receptor 1366 OS=Mus musculus GN=Olfr1366 PE=2 SV=1;>tr|H3BKM1|H3BKM1_MOUSE Protein Olfr1366 (Fragment) OS=Mus musculus GN=Olfr1366 PE=3 SV=1	1	0	0	0	22158000	0	0	0	#DIV/0!	#DIV/0!
GA-binding protein alpha chain	Gabpa	>sp|Q00422|GABPA_MOUSE GA-binding protein alpha chain OS=Mus musculus GN=Gabpa PE=1 SV=2;>tr|E9Q6K9|E9Q6K9_MOUSE GA-binding protein alpha chain OS=Mus musculus GN=Gabpa PE=4 SV=1	1	0	0	55629000	22515000	0	0	0	#DIV/0!	#DIV/0!
FAD-linked sulfhydryl oxidase ALR	Gfer	>sp|P56213|ALR_MOUSE FAD-linked sulfhydryl oxidase ALR OS=Mus musculus GN=Gfer PE=2 SV=2	1	0	0	0	23367000	0	0	0	#DIV/0!	#DIV/0!
COP9 signalosome complex subunit 8	Cops8	>sp|Q8VBV7|CSN8_MOUSE COP9 signalosome complex subunit 8 OS=Mus musculus GN=Cops8 PE=1 SV=1	1	0	0	0	23568000	0	0	0	#DIV/0!	#DIV/0!
Zinc finger protein ZPR1	Znf259;Zfp259	>sp|Q62384|ZPR1_MOUSE Zinc finger protein ZPR1 OS=Mus musculus GN=Znf259 PE=1 SV=1;>tr|F8WIG4|F8WIG4_MOUSE Protein Zfp259 OS=Mus musculus GN=Zfp259 PE=4 SV=1;>tr|Q8C8U3|Q8C8U3_MOUSE Protein Zfp259 OS=Mus musculus GN=Zfp259 PE=2 SV=1;>tr|F8WHU9|F8WHU9_MOUSE	1	0	0	90526000	24064000	0	0	0	#DIV/0!	#DIV/0!
PDZ domain-containing protein GIPC1	Gipc1	>sp|Q9Z0G0|GIPC1_MOUSE PDZ domain-containing protein GIPC1 OS=Mus musculus GN=Gipc1 PE=1 SV=1	1	0	0	0	25079000	0	0	0	#DIV/0!	#DIV/0!
		>sp|Q8CC88-3|K0564_MOUSE Isoform 3 of Uncharacterized protein KIAA0564 homolog OS=Mus musculus GN=Kiaa0564	1	0	0	0	40579000	0	0	0	#DIV/0!	#DIV/0!
Adenylosuccinate synthetase isozyme 2	Adss	>sp|P46664|PURA2_MOUSE Adenylosuccinate synthetase isozyme 2 OS=Mus musculus GN=Adss PE=1 SV=2	1	0	0	0	40975000	0	0	0	#DIV/0!	#DIV/0!
Heme oxygenase 1	Hmox1	>sp|P14901|HMOX1_MOUSE Heme oxygenase 1 OS=Mus musculus GN=Hmox1 PE=1 SV=1	1	0	0	40618000	52703000	0	0	0	#DIV/0!	#DIV/0!
Protein kinase C and casein kinase substrate in neurons protein 2	Pacsin2	>sp|Q9WVE8|PACN2_MOUSE Protein kinase C and casein kinase substrate in neurons protein 2 OS=Mus musculus GN=Pacsin2 PE=1 SV=1	1	0	0	0	57776000	0	0	0	#DIV/0!	#DIV/0!
Proteolipid protein 2	Plp2	>sp|Q9R1Q7|PLP2_MOUSE Proteolipid protein 2 OS=Mus musculus GN=Plp2 PE=2 SV=1	1	0	0	58986000	58320000	0	0	0	#DIV/0!	#DIV/0!
SH3 domain-binding glutamic acid-rich-like protein 3	Sh3bgrl3	>sp|Q91VW3|SH3L3_MOUSE SH3 domain-binding glutamic acid-rich-like protein 3 OS=Mus musculus GN=Sh3bgrl3 PE=1 SV=1	1	0	0	285880000	75153000	0	0	0	#DIV/0!	#DIV/0!
Protein transport protein Sec61 subunit gamma	Sec61g	>sp|P60060|SC61G_MOUSE Protein transport protein Sec61 subunit gamma OS=Mus musculus GN=Sec61g PE=2 SV=1	1	0	0	0	91648000	0	0	0	#DIV/0!	#DIV/0!
Brain acid soluble protein 1	Basp1	>sp|Q91XV3|BASP1_MOUSE Brain acid soluble protein 1 OS=Mus musculus GN=Basp1 PE=1 SV=3	1	0	0	77869000	98685000	0	0	0	#DIV/0!	#DIV/0!
Mitochondrial import receptor subunit TOM6 homolog	Tomm6	>sp|Q9CQN3|TOM6_MOUSE Mitochondrial import receptor subunit TOM6 homolog OS=Mus musculus GN=Tomm6 PE=2 SV=1	1	0	0	93387000	99219000	0	0	0	#DIV/0!	#DIV/0!
Solute carrier family 22 member 12	Slc22a12	>sp|Q8CFZ5|S22AC_MOUSE Solute carrier family 22 member 12 OS=Mus musculus GN=Slc22a12 PE=1 SV=1	1	0	0	0	104120000	0	0	0	#DIV/0!	#DIV/0!
TSC22 domain family protein 1	Tsc22d1	>tr|E9QLZ1|E9QLZ1_MOUSE TSC22 domain family protein 1 OS=Mus musculus GN=Tsc22d1 PE=4 SV=1;>sp|P62500|T22D1_MOUSE TSC22 domain family protein 1 OS=Mus musculus GN=Tsc22d1 PE=2 SV=2;>tr|D3Z0V7|D3Z0V7_MOUSE TSC22 domain family protein 1 OS=Mus musculus GN=Ts	1	0	0	0	105620000	0	0	0	#DIV/0!	#DIV/0!
Spermine synthase	Sms	>sp|P97355|SPSY_MOUSE Spermine synthase OS=Mus musculus GN=Sms PE=1 SV=1;>tr|E9PZ58|E9PZ58_MOUSE Protein Gm14680 OS=Mus musculus GN=Gm14680 PE=3 SV=1;>tr|A2AC81|A2AC81_MOUSE Protein Gm14680 (Fragment) OS=Mus musculus GN=Sms PE=4 SV=1	1	0	0	105230000	119440000	0	0	0	#DIV/0!	#DIV/0!
Methylosome subunit pICln	Clns1a	>tr|Q923F1|Q923F1_MOUSE Chloride channel, nucleotide-sensitive, 1A OS=Mus musculus GN=Clns1a PE=2 SV=1;>sp|Q61189|ICLN_MOUSE Methylosome subunit pICln OS=Mus musculus GN=Clns1a PE=1 SV=1	1	0	0	175500000	211230000	0	0	0	#DIV/0!	#DIV/0!
Sodium/glucose cotransporter 5	Slc5a10	>sp|Q5SWY8|SC5AA_MOUSE Sodium/glucose cotransporter 5 OS=Mus musculus GN=Slc5a10 PE=2 SV=1;>tr|F6UXY4|F6UXY4_MOUSE Sodium/glucose cotransporter 5 (Fragment) OS=Mus musculus GN=Slc5a10 PE=3 SV=1	1	0	0	343970000	377350000	0	0	0	#DIV/0!	#DIV/0!
DENN domain-containing protein 1A	Dennd1a	>sp|Q8K382|DEN1A_MOUSE DENN domain-containing protein 1A OS=Mus musculus GN=Dennd1a PE=1 SV=2;>tr|E9Q596|E9Q596_MOUSE DENN domain-containing protein 1A OS=Mus musculus GN=Dennd1a PE=4 SV=1;>tr|F8WJG6|F8WJG6_MOUSE DENN domain-containing protein 1A OS=Mus mu	1	0	0	0	407050000	0	0	0	#DIV/0!	#DIV/0!
6-phosphogluconate dehydrogenase, decarboxylating	Pgd	>sp|Q9DCD0|6PGD_MOUSE 6-phosphogluconate dehydrogenase, decarboxylating OS=Mus musculus GN=Pgd PE=2 SV=3	1	0	0	291980000	257170000	9949100	0	0	55.1959	0
Glucosamine 6-phosphate N-acetyltransferase	Gnpnat1	>sp|Q9JK38|GNA1_MOUSE Glucosamine 6-phosphate N-acetyltransferase OS=Mus musculus GN=Gnpnat1 PE=2 SV=1	2	0	0	111080000	118050000	0	9121300	0	25.1203	0
Adenylate kinase 2, mitochondrial	Ak2	>sp|Q9WTP6|KAD2_MOUSE Adenylate kinase 2, mitochondrial OS=Mus musculus GN=Ak2 PE=1 SV=5;>sp|Q9WTP6-2|KAD2_MOUSE Isoform 2 of Adenylate kinase 2, mitochondrial OS=Mus musculus GN=Ak2	6	0	0	717450000	1024400000	81882000	0	0	21.2727	0
Aconitate hydratase, mitochondrial	Aco2	>sp|Q99KI0|ACON_MOUSE Aconitate hydratase, mitochondrial OS=Mus musculus GN=Aco2 PE=1 SV=1	3	0	0	163440000	367030000	0	27654000	0	19.1824	0
Glucose-6-phosphate isomerase	Gpi;Gm1840	>sp|P06745|G6PI_MOUSE Glucose-6-phosphate isomerase OS=Mus musculus GN=Gpi PE=1 SV=4;>tr|F6SAC3|F6SAC3_MOUSE Glucose-6-phosphate isomerase (Fragment) OS=Mus musculus GN=Gm1840 PE=3 SV=1	9	0	0	2618500000	1529900000	146690000	108280000	0	16.2701	0
THUMP domain-containing protein 1	Thumpd1	>sp|Q99J36|THUM1_MOUSE THUMP domain-containing protein 1 OS=Mus musculus GN=Thumpd1 PE=1 SV=1	1	0	0	18437000	130150000	0	9579300	0	15.5113	0
Ubiquitin carboxyl-terminal hydrolase isozyme L1	Uchl1	>sp|Q9R0P9|UCHL1_MOUSE Ubiquitin carboxyl-terminal hydrolase isozyme L1 OS=Mus musculus GN=Uchl1 PE=1 SV=1	4	0	0	620580000	731570000	59439000	48501000	0	12.5269	0
Glutathione S-transferase A4	Gsta4	>sp|P24472|GSTA4_MOUSE Glutathione S-transferase A4 OS=Mus musculus GN=Gsta4 PE=1 SV=3	5	0	0	2194900000	2359300000	48950000	321200000	0	12.3037	0
		>sp|P17095-1|HMGA1_MOUSE Isoform HMG-Y of High mobility group protein HMG-I/HMG-Y OS=Mus musculus GN=Hmga1	6	0	0	202600000	179170000	39644000	0	0	9.62996	0
Proteasome activator complex subunit 2	Psme2	>sp|P97372|PSME2_MOUSE Proteasome activator complex subunit 2 OS=Mus musculus GN=Psme2 PE=2 SV=4;>tr|G3X9V0|G3X9V0_MOUSE MCG22048, isoform CRA_a OS=Mus musculus GN=Psme2 PE=4 SV=1	1	0	0	0	56534000	0	6451100	0	8.76347	0
Ubiquitin-conjugating enzyme E2 N	Ube2n	>sp|P61089|UBE2N_MOUSE Ubiquitin-conjugating enzyme E2 N OS=Mus musculus GN=Ube2n PE=1 SV=1	1	0	0	400950000	504040000	53308000	52565000	0	8.54788	0
Serine/threonine-protein phosphatase 4 regulatory subunit 2	Ppp4r2	>sp|Q0VGB7|PP4R2_MOUSE Serine/threonine-protein phosphatase 4 regulatory subunit 2 OS=Mus musculus GN=Ppp4r2 PE=1 SV=1	3	0	0	70240000	59686000	11529000	11088000	0	5.74462	0
Macrophage migration inhibitory factor	Mif	>sp|P34884|MIF_MOUSE Macrophage migration inhibitory factor OS=Mus musculus GN=Mif PE=1 SV=2	2	0	0	1692100000	565850000	174480000	265630000	0	5.13042	0
Mediator of RNA polymerase II transcription subunit 15	Med15	>sp|Q924H2|MED15_MOUSE Mediator of RNA polymerase II transcription subunit 15 OS=Mus musculus GN=Med15 PE=2 SV=2;>tr|G3X8S4|G3X8S4_MOUSE Mediator of RNA polymerase II transcription subunit 15 OS=Mus musculus GN=Med15 PE=4 SV=1;>tr|Q3TE00|Q3TE00_MOUSE Media	1	0	0	57478000	126880000	36439000	0	0	5.05936	0
TAF5-like RNA polymerase II p300/CBP-associated factor-associated factor 65 kDa subunit 5L	Taf5l	>sp|Q91WQ5|TAF5L_MOUSE TAF5-like RNA polymerase II p300/CBP-associated factor-associated factor 65 kDa subunit 5L OS=Mus musculus GN=Taf5l PE=2 SV=1	3	0	0	18655000	24834000	0	9596100	0	4.53195	0
Large proline-rich protein BAG6	Bag6	>sp|Q9Z1R2|BAG6_MOUSE Large proline-rich protein BAG6 OS=Mus musculus GN=Bag6 PE=1 SV=1;>tr|Q3UF95|Q3UF95_MOUSE Large proline-rich protein BAG6 OS=Mus musculus GN=Bag6 PE=2 SV=1;>tr|G3UZT6|G3UZT6_MOUSE Large proline-rich protein BAG6 OS=Mus musculus GN=Bag	5	0	0	49212000	115470000	0	36361000	0	4.52908	0
Suppressor of G2 allele of SKP1 homolog	Sugt1	>sp|Q9CX34|SUGT1_MOUSE Suppressor of G2 allele of SKP1 homolog OS=Mus musculus GN=Sugt1 PE=2 SV=3	1	0	0	314880000	92984000	46861000	54084000	0	4.04046	0
Fatty acid-binding protein, heart	Fabp3	>sp|P11404|FABPH_MOUSE Fatty acid-binding protein, heart OS=Mus musculus GN=Fabp3 PE=1 SV=5	4	0	0	323370000	182600000	60306000	68876000	0	3.91672	0
Suppressor of SWI4 1 homolog	Ppan	>sp|Q91YU8|SSF1_MOUSE Suppressor of SWI4 1 homolog OS=Mus musculus GN=Ppan PE=2 SV=2	4	0	0	48839000	28416000	0	20194000	0	3.82564	0
Signal recognition particle 54 kDa protein	Srp54c;Srp54	>tr|E9PXC0|E9PXC0_MOUSE Protein Srp54c OS=Mus musculus GN=Srp54c PE=4 SV=1;>sp|P14576|SRP54_MOUSE Signal recognition particle 54 kDa protein OS=Mus musculus GN=Srp54 PE=1 SV=2	2	0	0	33871000	43680000	21979000	0	0	3.52841	0
[Protein ADP-ribosylarginine] hydrolase	Adprh	>sp|P54923|ADPRH_MOUSE [Protein ADP-ribosylarginine] hydrolase OS=Mus musculus GN=Adprh PE=2 SV=1	3	0	0	43046000	83605000	0	40430000	0	3.1326	0
Ubiquitin carboxyl-terminal hydrolase 14;Ubiquitin carboxyl-terminal hydrolase	Usp14	>sp|Q9JMA1|UBP14_MOUSE Ubiquitin carboxyl-terminal hydrolase 14 OS=Mus musculus GN=Usp14 PE=1 SV=3;>tr|E9PYI8|E9PYI8_MOUSE Ubiquitin carboxyl-terminal hydrolase OS=Mus musculus GN=Usp14 PE=3 SV=1	3	0	0	248000000	113960000	50927000	65665000	0	3.1045	0
Alpha-actinin-1	Actn1	>sp|Q7TPR4|ACTN1_MOUSE Alpha-actinin-1 OS=Mus musculus GN=Actn1 PE=1 SV=1;>tr|A1BN54|A1BN54_MOUSE Alpha actinin 1a OS=Mus musculus GN=Actn1 PE=2 SV=1	11	0	0	90729000	85000000	40409000	32388000	0	2.41396	0
Cadherin-1;E-Cad/CTF1;E-Cad/CTF2;E-Cad/CTF3	Cdh1	>sp|P09803|CADH1_MOUSE Cadherin-1 OS=Mus musculus GN=Cdh1 PE=1 SV=1	5	0	0	257500000	209360000	109440000	89804000	0	2.34316	0
2-5-oligoadenylate synthase 1A	Oas1g;Oas1a	>tr|D3YZ43|D3YZ43_MOUSE Protein Oas1g OS=Mus musculus GN=Oas1g PE=4 SV=1;>sp|P11928|OAS1A_MOUSE 2-5-oligoadenylate synthase 1A OS=Mus musculus GN=Oas1a PE=2 SV=2;>tr|Q8K469|Q8K469_MOUSE 2-5olygoadenylate synthetase 1G OS=Mus musculus GN=Oas1g PE=2 SV=1	2	0	0	220320000	251080000	207970000	0	0	2.26667	0
COBW domain-containing protein 1	Cbwd1	>sp|Q8VEH6|CBWD1_MOUSE COBW domain-containing protein 1 OS=Mus musculus GN=Cbwd1 PE=2 SV=1;>sp|Q8VEH6-2|CBWD1_MOUSE Isoform 2 of COBW domain-containing protein 1 OS=Mus musculus GN=Cbwd1	2	0	0	28775000	0	0	12785000	0	2.25068	0
Protein S100-A6	S100a6	>sp|P14069|S10A6_MOUSE Protein S100-A6 OS=Mus musculus GN=S100a6 PE=1 SV=3	1	0	0	0	463300000	0	246070000	0	1.8828	0
NADH dehydrogenase [ubiquinone] 1 beta subcomplex subunit 4	Ndufb4	>sp|Q9CQC7|NDUB4_MOUSE NADH dehydrogenase [ubiquinone] 1 beta subcomplex subunit 4 OS=Mus musculus GN=Ndufb4 PE=1 SV=3	2	0	0	89422000	122110000	54294000	91400000	0	1.45189	0
Erlin-2;Erlin-1	Erlin2;Erlin1	>sp|Q8BFZ9|ERLN2_MOUSE Erlin-2 OS=Mus musculus GN=Erlin2 PE=1 SV=1;>sp|Q91X78|ERLN1_MOUSE Erlin-1 OS=Mus musculus GN=Erlin1 PE=1 SV=1	3	0	0	0	39421000	0	27428000	0	1.43725	0
SAP domain-containing ribonucleoprotein	Sarnp	>sp|Q9D1J3|SARNP_MOUSE SAP domain-containing ribonucleoprotein OS=Mus musculus GN=Sarnp PE=1 SV=3	4	0	0	50856000	42779000	49297000	24555000	0	1.26787	0
Small EDRK-rich factor 2	Serf2	>sp|P84102|SERF2_MOUSE Small EDRK-rich factor 2 OS=Mus musculus GN=Serf2 PE=2 SV=1;>tr|A2ARQ4|A2ARQ4_MOUSE Small EDRK-rich factor 2 OS=Mus musculus GN=Serf2 PE=4 SV=1;>tr|D6RIP7|D6RIP7_MOUSE Small EDRK-rich factor 2 OS=Mus musculus GN=Serf2 PE=4 SV=1;>tr|D	3	0	0	203930000	167840000	58488000	252370000	0	1.19595	0
Carnitine O-palmitoyltransferase 1, liver isoform	Cpt1a	>sp|P97742|CPT1A_MOUSE Carnitine O-palmitoyltransferase 1, liver isoform OS=Mus musculus GN=Cpt1a PE=2 SV=4	1	0	0	0	25355000	0	21524000	0	1.17799	0
Nucleoside diphosphate kinase A;Nucleoside diphosphate kinase	Nme1	>sp|P15532|NDKA_MOUSE Nucleoside diphosphate kinase A OS=Mus musculus GN=Nme1 PE=1 SV=1;>tr|Q5NC80|Q5NC80_MOUSE Nucleoside diphosphate kinase (Fragment) OS=Mus musculus GN=Nme1 PE=2 SV=1	6	0	0	0	66424000	31094000	25947000	0	1.1645	0
Sorbin and SH3 domain-containing protein 1	Sorbs1	>sp|Q62417|SRBS1_MOUSE Sorbin and SH3 domain-containing protein 1 OS=Mus musculus GN=Sorbs1 PE=1 SV=2;>sp|Q62417-7|SRBS1_MOUSE Isoform 7 of Sorbin and SH3 domain-containing protein 1 OS=Mus musculus GN=Sorbs1;>sp|Q62417-2|SRBS1_MOUSE Isoform 2 of Sorbin an	14	0	0	0	141770000	57225000	70685000	0	1.10836	0
39S ribosomal protein L51, mitochondrial	Mrpl51	>sp|Q9CPY1|RM51_MOUSE 39S ribosomal protein L51, mitochondrial OS=Mus musculus GN=Mrpl51 PE=2 SV=1	2	0	0	26637000	23570000	22393000	23679000	0	1.08975	0
Uncharacterized protein C9orf40 homolog	D030056L22Rik	>sp|Q8VCE4|CI040_MOUSE Uncharacterized protein C9orf40 homolog OS=Mus musculus PE=2 SV=1;>tr|Q3U2A5|Q3U2A5_MOUSE Uncharacterized protein OS=Mus musculus GN=D030056L22Rik PE=2 SV=1	2	0	0	37603000	33444000	34015000	33452000	0	1.05306	0
Cytoskeleton-associated protein 5	Ckap5	>sp|A2AGT5|CKAP5_MOUSE Cytoskeleton-associated protein 5 OS=Mus musculus GN=Ckap5 PE=2 SV=1;>sp|A2AGT5-3|CKAP5_MOUSE Isoform 3 of Cytoskeleton-associated protein 5 OS=Mus musculus GN=Ckap5;>sp|A2AGT5-2|CKAP5_MOUSE Isoform 2 of Cytoskeleton-associated prote	4	0	0	0	20056000	19215000	0	0	1.04377	0
Proline-rich protein 7	Prr7	>sp|Q3V0I2|PRR7_MOUSE Proline-rich protein 7 OS=Mus musculus GN=Prr7 PE=2 SV=1;>sp|Q99JL1|SPEF1_MOUSE Sperm flagellar protein 1 OS=Mus musculus GN=Spef1 PE=2 SV=1;>tr|F6ZW13|F6ZW13_MOUSE Sperm flagellar protein 1 (Fragment) OS=Mus musculus GN=Spef1 PE=4 SV	2	0	0	259730000	0	0	250480000	0	1.03693	0
Protein disulfide-isomerase A5	Pdia5	>sp|Q921X9|PDIA5_MOUSE Protein disulfide-isomerase A5 OS=Mus musculus GN=Pdia5 PE=2 SV=1	1	0	0	0	82556000	87428000	0	0	0.944274	0
B-cell CLL/lymphoma 9 protein	Bcl9	>sp|Q9D219|BCL9_MOUSE B-cell CLL/lymphoma 9 protein OS=Mus musculus GN=Bcl9 PE=1 SV=3	8	0	0	130550000	113350000	167280000	95517000	0	0.928093	0
UPF0690 protein C1orf52 homolog	2410004B18Rik	>sp|Q9CWU4|CA052_MOUSE UPF0690 protein C1orf52 homolog OS=Mus musculus PE=1 SV=1;>tr|D6RCI4|D6RCI4_MOUSE Uncharacterized protein OS=Mus musculus GN=2410004B18Rik PE=4 SV=1;>tr|F6XV67|F6XV67_MOUSE Uncharacterized protein (Fragment) OS=Mus musculus GN=241000	2	0	0	5128100	8527900	8690800	7384400	0	0.849507	0
Tyrosine-protein phosphatase non-receptor type 6	Ptpn6	>sp|P29351-2|PTN6_MOUSE Isoform 2 of Tyrosine-protein phosphatase non-receptor type 6 OS=Mus musculus GN=Ptpn6;>sp|P29351|PTN6_MOUSE Tyrosine-protein phosphatase non-receptor type 6 OS=Mus musculus GN=Ptpn6 PE=1 SV=2;>sp|P29351-3|PTN6_MOUSE Isoform 3 of Ty	8	0	0	83208000	108410000	118840000	118630000	0	0.806915	0
Peroxisomal acyl-coenzyme A oxidase 1;Acyl-coenzyme A oxidase	Acox1	>sp|Q9R0H0|ACOX1_MOUSE Peroxisomal acyl-coenzyme A oxidase 1 OS=Mus musculus GN=Acox1 PE=1 SV=5;>sp|Q9R0H0-2|ACOX1_MOUSE Isoform 2 of Peroxisomal acyl-coenzyme A oxidase 1 OS=Mus musculus GN=Acox1;>tr|A2A848|A2A848_MOUSE Acyl-coenzyme A oxidase (Fragment)	2	0	0	45784000	0	0	58178000	0	0.786964	0
Calcium-dependent secretion activator 2;Calcium-dependent secretion activator 1	Cadps2;Cadps	>tr|E9Q835|E9Q835_MOUSE Calcium-dependent secretion activator 2 OS=Mus musculus GN=Cadps2 PE=4 SV=1;>sp|Q8BYR5-2|CAPS2_MOUSE Isoform 2 of Calcium-dependent secretion activator 2 OS=Mus musculus GN=Cadps2;>tr|E9PVF7|E9PVF7_MOUSE Calcium-dependent secretion	2	0	0	94873000	100890000	158260000	92981000	0	0.779184	0
THO complex subunit 7 homolog	Thoc7	>sp|Q7TMY4|THOC7_MOUSE THO complex subunit 7 homolog OS=Mus musculus GN=Thoc7 PE=1 SV=2;>sp|Q7TMY4-2|THOC7_MOUSE Isoform 2 of THO complex subunit 7 homolog OS=Mus musculus GN=Thoc7	2	0	0	32570000	30458000	43428000	39152000	0	0.763236	0
	Pygo2	>tr|Q80V76|Q80V76_MOUSE Protein Pygo2 OS=Mus musculus GN=Pygo2 PE=2 SV=1;>tr|Q3V113|Q3V113_MOUSE Protein Pygo2 OS=Mus musculus GN=Pygo2 PE=2 SV=1	3	0	0	36702000	29713000	46328000	44025000	0	0.735061	0
Serine/threonine-protein kinase WNK3;Serine/threonine-protein kinase WNK2	Wnk3;Wnk2	>sp|Q80XP9|WNK3_MOUSE Serine/threonine-protein kinase WNK3 OS=Mus musculus GN=Wnk3 PE=2 SV=2;>sp|Q80XP9-2|WNK3_MOUSE Isoform 2 of Serine/threonine-protein kinase WNK3 OS=Mus musculus GN=Wnk3;>tr|E9QM73|E9QM73_MOUSE Serine/threonine-protein kinase WNK2 OS=M	2	0	0	0	25773000	35445000	0	0	0.727127	0
Palmdelphin	Palmd	>tr|Q3UVT7|Q3UVT7_MOUSE Palmdelphin OS=Mus musculus GN=Palmd PE=2 SV=1;>sp|Q9JHU2|PALMD_MOUSE Palmdelphin OS=Mus musculus GN=Palmd PE=1 SV=1;>tr|D3Z486|D3Z486_MOUSE Palmdelphin (Fragment) OS=Mus musculus GN=Palmd PE=4 SV=1	2	0	0	23562000	22322000	0	63609000	0	0.721344	0
Fumarate hydratase, mitochondrial	Fh	>sp|P97807|FUMH_MOUSE Fumarate hydratase, mitochondrial OS=Mus musculus GN=Fh PE=1 SV=3;>sp|P97807-2|FUMH_MOUSE Isoform Cytoplasmic of Fumarate hydratase, mitochondrial OS=Mus musculus GN=Fh	2	0	0	55180000	73195000	0	184610000	0	0.695385	0
Zinc finger and BTB domain-containing protein 43	Zbtb43	>tr|G3X9N4|G3X9N4_MOUSE Zinc finger and BTB domain-containing protein 43 OS=Mus musculus GN=Zbtb43 PE=4 SV=1;>sp|Q9DAI4|ZBT43_MOUSE Zinc finger and BTB domain-containing protein 43 OS=Mus musculus GN=Zbtb43 PE=2 SV=2	4	0	0	55326000	71138000	122800000	67404000	0	0.664886	0
Sorting and assembly machinery component 50 homolog	Samm50	>sp|Q8BGH2|SAM50_MOUSE Sorting and assembly machinery component 50 homolog OS=Mus musculus GN=Samm50 PE=1 SV=1	4	0	0	50039000	0	31815000	45657000	0	0.645898	0
Elongator complex protein 2	Elp2	>sp|Q91WG4|ELP2_MOUSE Elongator complex protein 2 OS=Mus musculus GN=Elp2 PE=1 SV=1;>sp|Q91WG4-2|ELP2_MOUSE Isoform 2 of Elongator complex protein 2 OS=Mus musculus GN=Elp2	3	0	0	0	28903000	23366000	24593000	0	0.602661	0
G2 and S phase-expressed protein 1	Gtse1	>sp|Q8R080|GTSE1_MOUSE G2 and S phase-expressed protein 1 OS=Mus musculus GN=Gtse1 PE=1 SV=2	8	0	0	174120000	160320000	278780000	305200000	0	0.572691	0
Peroxisome biogenesis factor 1	Pex1	>sp|Q5BL07|PEX1_MOUSE Peroxisome biogenesis factor 1 OS=Mus musculus GN=Pex1 PE=1 SV=2;>sp|Q5BL07-2|PEX1_MOUSE Isoform 2 of Peroxisome biogenesis factor 1 OS=Mus musculus GN=Pex1	1	0	0	0	73258000	146010000	0	0	0.501733	0
	Thoc2	>tr|Q8C690|Q8C690_MOUSE THO complex 2 (Fragment) OS=Mus musculus GN=Thoc2 PE=2 SV=1	9	0	0	75306000	39234000	106300000	131420000	0	0.481827	0
Putative transposase element L1Md-A101/L1Md-A102/L1Md-A2	Gm17386	>sp|P11260|TR22_MOUSE Putative transposase element L1Md-A101/L1Md-A102/L1Md-A2 OS=Mus musculus PE=1 SV=2;>tr|F6S6M1|F6S6M1_MOUSE Uncharacterized protein OS=Mus musculus GN=Gm17386 PE=4 SV=1	4	0	0	30168000	0	39386000	34441000	0	0.408631	0
ARF7 effector protein		>sp|Q8BIX3|AR7EP_MOUSE ARF7 effector protein OS=Mus musculus PE=2 SV=1;>sp|Q8BIX3-2|AR7EP_MOUSE Isoform 2 of ARF7 effector protein OS=Mus musculus	2	0	0	0	20466000	23280000	30565000	0	0.380091	0
Inhibitor of growth protein 5	Ing5	>sp|Q9D8Y8|ING5_MOUSE Inhibitor of growth protein 5 OS=Mus musculus GN=Ing5 PE=1 SV=1;>sp|Q9D8Y8-2|ING5_MOUSE Isoform 2 of Inhibitor of growth protein 5 OS=Mus musculus GN=Ing5	3	0	0	2521200	4078400	0	18531000	0	0.356138	0
UPF0549 protein C20orf43 homolog		>sp|Q99K95|CT043_MOUSE UPF0549 protein C20orf43 homolog OS=Mus musculus PE=2 SV=1	2	0	0	56717000	0	116600000	64683000	0	0.312864	0
	Dgkz	>tr|A2AHK0|A2AHK0_MOUSE Diacylglycerol kinase zeta OS=Mus musculus GN=Dgkz PE=4 SV=1;>tr|D6RIP2|D6RIP2_MOUSE Diacylglycerol kinase zeta OS=Mus musculus GN=Dgkz PE=4 SV=1	1	0	0	0	33448000	40075000	70225000	0	0.303246	0
Homeobox protein Rhox5	Rhox5	>sp|P52651|RHOX5_MOUSE Homeobox protein Rhox5 OS=Mus musculus GN=Rhox5 PE=2 SV=1	3	0	0	79150000	71773000	235570000	298020000	0	0.282845	0
Mediator of RNA polymerase II transcription subunit 23	Med23	>tr|E9QNV2|E9QNV2_MOUSE Mediator of RNA polymerase II transcription subunit 23 OS=Mus musculus GN=Med23 PE=4 SV=1;>sp|Q80YQ2-2|MED23_MOUSE Isoform 2 of Mediator of RNA polymerase II transcription subunit 23 OS=Mus musculus GN=Med23;>tr|F8WJB0|F8WJB0_MOUSE	2	0	0	0	55804000	107300000	96360000	0	0.274006	0
Partner of Y14 and mago	Wibg	>sp|Q8CHP5|WIBG_MOUSE Partner of Y14 and mago OS=Mus musculus GN=Wibg PE=1 SV=2;>sp|Q8CHP5-2|WIBG_MOUSE Isoform 2 of Partner of Y14 and mago OS=Mus musculus GN=Wibg	5	0	0	0	30412000	143500000	0	0	0.21193	0
E3 ubiquitin-protein ligase RNF169	Rnf169	>sp|E9Q7F2|RN169_MOUSE E3 ubiquitin-protein ligase RNF169 OS=Mus musculus GN=Rnf169 PE=2 SV=1	2	0	0	0	14386000	0	235720000	0	0.06103	0
3-hydroxyacyl-CoA dehydrogenase type-2	Hsd17b10	>tr|A2AFQ2|A2AFQ2_MOUSE 3-hydroxyacyl-CoA dehydrogenase type-2 OS=Mus musculus GN=Hsd17b10 PE=3 SV=1;>sp|O08756|HCD2_MOUSE 3-hydroxyacyl-CoA dehydrogenase type-2 OS=Mus musculus GN=Hsd17b10 PE=1 SV=4;>tr|Q99N15|Q99N15_MOUSE 17beta-hydroxysteroid dehydrogen	2	0	1558200	123190000	179160000	0	0	0.00515363	#DIV/0!	#DIV/0!
Epithelial splicing regulatory protein 2;Epithelial splicing regulatory protein 1	Esrp2;Esrp1	>sp|Q8K0G8|ESRP2_MOUSE Epithelial splicing regulatory protein 2 OS=Mus musculus GN=Esrp2 PE=2 SV=1;>tr|F8WGU3|F8WGU3_MOUSE Epithelial-splicing regulatory protein 1 OS=Mus musculus GN=Esrp1 PE=4 SV=1;>sp|Q3US41|ESRP1_MOUSE Epithelial splicing regulatory pro	2	3941300	3620900	1235000000	3384400	2599600	0	0.0061065	476.375	2.90899
SUMO-activating enzyme subunit 2	Uba2	>sp|Q9Z1F9|SAE2_MOUSE SUMO-activating enzyme subunit 2 OS=Mus musculus GN=Uba2 PE=2 SV=1	6	0	9381700	536420000	531370000	18697000	0	0.00878609	57.1102	0.501776
Acidic leucine-rich nuclear phosphoprotein 32 family member B	Anp32b	>sp|Q9EST5-2|AN32B_MOUSE Isoform 2 of Acidic leucine-rich nuclear phosphoprotein 32 family member B OS=Mus musculus GN=Anp32b;>tr|E9QKP8|E9QKP8_MOUSE Acidic leucine-rich nuclear phosphoprotein 32 family member B OS=Mus musculus GN=Anp32b PE=4 SV=1;>sp|Q9ES	7	0	34415000	1568200000	1474200000	54764000	0	0.0113118	55.5547	0.628424
Transaldolase	Taldo1	>sp|Q93092|TALDO_MOUSE Transaldolase OS=Mus musculus GN=Taldo1 PE=1 SV=2	11	74919000	63567000	6392200000	5454700000	109140000	123430000	0.0116896	50.9391	0.595459
Medium-chain specific acyl-CoA dehydrogenase, mitochondrial	Acadm	>sp|P45952|ACADM_MOUSE Medium-chain specific acyl-CoA dehydrogenase, mitochondrial OS=Mus musculus GN=Acadm PE=1 SV=1	9	0	20016000	670920000	649970000	134450000	0	0.0151534	9.8244	0.148873
Phosphoserine aminotransferase	Psat1	>sp|Q99K85|SERC_MOUSE Phosphoserine aminotransferase OS=Mus musculus GN=Psat1 PE=1 SV=1;>tr|Q3U6K9|Q3U6K9_MOUSE Phosphoserine aminotransferase OS=Mus musculus GN=Psat1 PE=2 SV=1	10	35370000	32986000	2595900000	1199300000	77930000	68100000	0.0180112	25.9892	0.468096
Acidic leucine-rich nuclear phosphoprotein 32 family member E	Anp32e	>sp|P97822|AN32E_MOUSE Acidic leucine-rich nuclear phosphoprotein 32 family member E OS=Mus musculus GN=Anp32e PE=1 SV=2;>sp|P97822-2|AN32E_MOUSE Isoform 2 of Acidic leucine-rich nuclear phosphoprotein 32 family member E OS=Mus musculus GN=Anp32e;>tr|E9PZF	2	0	26450000	771100000	570900000	28537000	36446000	0.0197094	20.6516	0.40703
Sorting nexin-2	Snx2	>sp|Q9CWK8|SNX2_MOUSE Sorting nexin-2 OS=Mus musculus GN=Snx2 PE=1 SV=2	6	0	13069000	316970000	299010000	13278000	13633000	0.0212166	22.8895	0.485638
Rab GDP dissociation inhibitor beta	Gdi2	>sp|Q61598|GDIB_MOUSE Rab GDP dissociation inhibitor beta OS=Mus musculus GN=Gdi2 PE=1 SV=1;>sp|Q61598-2|GDIB_MOUSE Isoform 2 of Rab GDP dissociation inhibitor beta OS=Mus musculus GN=Gdi2	9	87241000	34199000	3174000000	2443600000	43235000	30429000	0.0216178	76.2598	1.64857
Copper transport protein ATOX1	Atox1	>sp|O08997|ATOX1_MOUSE Copper transport protein ATOX1 OS=Mus musculus GN=Atox1 PE=2 SV=1	2	43277000	0	1213300000	363290000	71322000	0	0.0274497	22.1052	0.606783
	Trim21	>tr|Q3U7K7|Q3U7K7_MOUSE E3 ubiquitin-protein ligase TRIM21 OS=Mus musculus GN=Trim21 PE=2 SV=1	19	120810000	190330000	6103500000	4955700000	417750000	421630000	0.028134	13.1754	0.370678
Glutathione S-transferase Mu 1;Glutathione S-transferase Mu 6;Glutathione S-transferase Mu 2;Glutathione S-transferase Mu 7	Gstm1;Gstm6;Gstm2;Gstm7;Gstm4;Gstm2-ps1;Gm6665	>sp|P10649|GSTM1_MOUSE Glutathione S-transferase Mu 1 OS=Mus musculus GN=Gstm1 PE=1 SV=2;>tr|A2AE89|A2AE89_MOUSE Glutathione S-transferase Mu 1 (Fragment) OS=Mus musculus GN=Gstm1 PE=3 SV=1;>sp|O35660|GSTM6_MOUSE Glutathione S-transferase Mu 6 OS=Mus muscu	2	0	5810500	53030000	130420000	6573100	0	0.0316735	27.9092	0.883982
N-alpha-acetyltransferase 50	Naa50	>sp|Q6PGB6-4|NAA50_MOUSE Isoform 4 of N-alpha-acetyltransferase 50 OS=Mus musculus GN=Naa50;>sp|Q6PGB6|NAA50_MOUSE N-alpha-acetyltransferase 50 OS=Mus musculus GN=Naa50 PE=1 SV=1;>tr|E9QNF4|E9QNF4_MOUSE N-alpha-acetyltransferase 50 OS=Mus musculus GN=Naa50	1	0	22813000	327340000	362290000	31561000	0	0.0330801	21.8507	0.722822
Rho GDP-dissociation inhibitor 1	Arhgdia	>sp|Q99PT1|GDIR1_MOUSE Rho GDP-dissociation inhibitor 1 OS=Mus musculus GN=Arhgdia PE=1 SV=3	5	66094000	49343000	1492800000	1766000000	96076000	65531000	0.0354232	20.165	0.714307
DNA-(apurinic or apyrimidinic site) lyase;DNA-(apurinic or apyrimidinic site) lyase, mitochondrial	Apex1	>sp|P28352|APEX1_MOUSE DNA-(apurinic or apyrimidinic site) lyase OS=Mus musculus GN=Apex1 PE=1 SV=2;>tr|F6QA74|F6QA74_MOUSE DNA-(apurinic or apyrimidinic site) lyase (Fragment) OS=Mus musculus GN=Apex1 PE=4 SV=1;>tr|D3Z124|D3Z124_MOUSE DNA-(apurinic or apy	5	27078000	0	214820000	532020000	27479000	29341000	0.0362568	13.144	0.476558
Ubiquitin-like modifier-activating enzyme 1	Uba1	>sp|Q02053|UBA1_MOUSE Ubiquitin-like modifier-activating enzyme 1 OS=Mus musculus GN=Uba1 PE=1 SV=1	15	76560000	91597000	1965700000	2554100000	130830000	96135000	0.0372045	19.9141	0.740894
Tubulin-specific chaperone A	Tbca	>sp|P48428|TBCA_MOUSE Tubulin-specific chaperone A OS=Mus musculus GN=Tbca PE=2 SV=3	3	0	54104000	811530000	640900000	33313000	87712000	0.0372507	12.0011	0.447048
26S proteasome non-ATPase regulatory subunit 12	Psmd12	>sp|Q9D8W5|PSD12_MOUSE 26S proteasome non-ATPase regulatory subunit 12 OS=Mus musculus GN=Psmd12 PE=2 SV=4;>tr|Q3TRH2|Q3TRH2_MOUSE 26S proteasome non-ATPase regulatory subunit 12 OS=Mus musculus GN=Psmd12 PE=2 SV=1;>tr|B1AT36|B1AT36_MOUSE 26S proteasome no	4	0	29600000	399730000	392630000	0	0	0.0373568	#DIV/0!	#DIV/0!
Adenine phosphoribosyltransferase	Aprt	>sp|P08030|APT_MOUSE Adenine phosphoribosyltransferase OS=Mus musculus GN=Aprt PE=2 SV=1;>tr|Q6PK77|Q6PK77_MOUSE Adenine phosphoribosyl transferase OS=Mus musculus GN=Aprt PE=1 SV=1	2	19789000	13740000	442350000	445050000	0	22669000	0.0377834	39.146	1.47907
Tumor protein D54	Tpd52l2	>sp|Q9CYZ2|TPD54_MOUSE Tumor protein D54 OS=Mus musculus GN=Tpd52l2 PE=1 SV=1;>tr|A2AUD5|A2AUD5_MOUSE Tumor protein D52-like 2 OS=Mus musculus GN=Tpd52l2 PE=4 SV=1;>tr|Q3TAI4|Q3TAI4_MOUSE Tumor protein D52-like 2 OS=Mus musculus GN=Tpd52l2 PE=2 SV=1;>tr|Q8	5	0	17665000	204180000	263010000	0	15243000	0.0378112	30.6495	1.15889
Hypoxia up-regulated protein 1	Hyou1	>sp|Q9JKR6|HYOU1_MOUSE Hypoxia up-regulated protein 1 OS=Mus musculus GN=Hyou1 PE=1 SV=1	4	23380000	0	241260000	371280000	0	0	0.0381689	#DIV/0!	#DIV/0!
Apolipoprotein E	Apoe	>sp|P08226|APOE_MOUSE Apolipoprotein E OS=Mus musculus GN=Apoe PE=1 SV=2	6	64211000	0	1321500000	353230000	0	0	0.0383411	#DIV/0!	#DIV/0!
Cystathionine gamma-lyase	Cth	>sp|Q8VCN5|CGL_MOUSE Cystathionine gamma-lyase OS=Mus musculus GN=Cth PE=1 SV=1	5	16380000	13032000	311880000	422900000	14491000	11863000	0.0400283	27.8812	1.11604
Translationally-controlled tumor protein	Tpt1	>sp|P63028|TCTP_MOUSE Translationally-controlled tumor protein OS=Mus musculus GN=Tpt1 PE=1 SV=1	10	156660000	133920000	3103800000	3735200000	231420000	146240000	0.0424887	18.1089	0.769422
	Gm5611	>tr|E9Q5T3|E9Q5T3_MOUSE Uncharacterized protein OS=Mus musculus GN=Gm5611 PE=4 SV=1	21	245160000	354100000	10331000000	3206200000	760060000	2125800000	0.0442676	4.69087	0.207654
Cathepsin B;Cathepsin B light chain;Cathepsin B heavy chain	Ctsb	>sp|P10605|CATB_MOUSE Cathepsin B OS=Mus musculus GN=Ctsb PE=1 SV=2	1	17863000	17614000	477430000	312510000	6533100	10256000	0.044911	47.0508	2.1131
Swi5-dependent recombination DNA repair protein 1 homolog	Sfr1	>sp|Q8BP27|SFR1_MOUSE Swi5-dependent recombination DNA repair protein 1 homolog OS=Mus musculus GN=Sfr1 PE=1 SV=2;>sp|Q8BP27-2|SFR1_MOUSE Isoform 2 of Swi5-dependent recombination DNA repair protein 1 homolog OS=Mus musculus GN=Sfr1;>sp|Q8BP27-3|SFR1_MOUSE	1	18276000	15117000	353890000	376040000	11916000	32329000	0.0457482	16.4975	0.754729
Citrate synthase, mitochondrial;Citrate synthase	Cs;Csl	>sp|Q9CZU6|CISY_MOUSE Citrate synthase, mitochondrial OS=Mus musculus GN=Cs PE=1 SV=1;>tr|Q80X68|Q80X68_MOUSE Citrate synthase OS=Mus musculus GN=Csl PE=1 SV=1	6	36449000	35468000	782210000	782150000	156360000	155630000	0.0459722	5.01414	0.230511
3-ketoacyl-CoA thiolase B, peroxisomal;3-ketoacyl-CoA thiolase A, peroxisomal	Acaa1b;Acaa1a	>sp|Q8VCH0|THIKB_MOUSE 3-ketoacyl-CoA thiolase B, peroxisomal OS=Mus musculus GN=Acaa1b PE=2 SV=1;>sp|Q921H8|THIKA_MOUSE 3-ketoacyl-CoA thiolase A, peroxisomal OS=Mus musculus GN=Acaa1a PE=2 SV=1;>tr|Q8BLD7|Q8BLD7_MOUSE 3-ketoacyl-CoA thiolase A, peroxisom	2	0	18025000	183630000	198860000	15071000	0	0.0471254	25.3792	1.19601
Methionine adenosyltransferase 2 subunit beta	Mat2b	>sp|Q99LB6|MAT2B_MOUSE Methionine adenosyltransferase 2 subunit beta OS=Mus musculus GN=Mat2b PE=2 SV=1;>sp|Q99LB6-2|MAT2B_MOUSE Isoform 2 of Methionine adenosyltransferase 2 subunit beta OS=Mus musculus GN=Mat2b	3	9431300	10743000	200270000	223020000	25558000	18782000	0.0476607	9.54646	0.454991
Ubiquitin carboxyl-terminal hydrolase isozyme L5	Uchl5	>sp|Q9WUP7|UCHL5_MOUSE Ubiquitin carboxyl-terminal hydrolase isozyme L5 OS=Mus musculus GN=Uchl5 PE=2 SV=2;>sp|Q9WUP7-2|UCHL5_MOUSE Isoform 2 of Ubiquitin carboxyl-terminal hydrolase isozyme L5 OS=Mus musculus GN=Uchl5	2	15040000	13636000	319280000	282100000	7976300	9295500	0.0476837	34.8186	1.66028
Parathymosin	Ptms	>sp|Q9D0J8|PTMS_MOUSE Parathymosin OS=Mus musculus GN=Ptms PE=2 SV=3	1	8277600	0	81552000	89086000	13056000	13399000	0.0485097	6.45012	0.312894
Adenosylhomocysteinase	Ahcy	>sp|P50247|SAHH_MOUSE Adenosylhomocysteinase OS=Mus musculus GN=Ahcy PE=1 SV=3	8	135610000	67086000	1562700000	2501200000	191480000	0	0.0498772	21.2236	1.05858
Spliceosome RNA helicase Ddx39b	Ddx39b	>sp|Q9Z1N5|DX39B_MOUSE Spliceosome RNA helicase Ddx39b OS=Mus musculus GN=Ddx39b PE=1 SV=1	15	42613000	55608000	881080000	1055300000	63694000	148350000	0.050724	9.13197	0.46321
High mobility group protein HMG-I/HMG-Y	Hmga1	>sp|P17095|HMGA1_MOUSE High mobility group protein HMG-I/HMG-Y OS=Mus musculus GN=Hmga1 PE=1 SV=4	6	61750000	43872000	647630000	1189800000	160090000	244970000	0.0574836	4.53619	0.260756
Fructose-bisphosphate aldolase;Fructose-bisphosphate aldolase A	Aldoa;Aldoart1	>tr|A6ZI44|A6ZI44_MOUSE Fructose-bisphosphate aldolase OS=Mus musculus GN=Aldoa PE=2 SV=1;>sp|P05064|ALDOA_MOUSE Fructose-bisphosphate aldolase A OS=Mus musculus GN=Aldoa PE=1 SV=2;>tr|D3YWI1|D3YWI1_MOUSE Fructose-bisphosphate aldolase (Fragment) OS=Mus mu	23	925220000	1081900000	16846000000	17604000000	1135400000	920360000	0.0582618	16.7578	0.97634
Transcription factor BTF3	Btf3	>sp|Q64152|BTF3_MOUSE Transcription factor BTF3 OS=Mus musculus GN=Btf3 PE=2 SV=3;>sp|Q64152-2|BTF3_MOUSE Isoform 2 of Transcription factor BTF3 OS=Mus musculus GN=Btf3	8	209200000	284540000	3431500000	4901500000	470800000	238130000	0.0592512	11.7543	0.696458
Ezrin	Ezr	>sp|P26040|EZRI_MOUSE Ezrin OS=Mus musculus GN=Ezr PE=1 SV=3	11	66963000	79916000	873570000	1528300000	104980000	117270000	0.0611519	10.8071	0.660873
Ubiquitin thioesterase OTUB1	Otub1	>sp|Q7TQI3|OTUB1_MOUSE Ubiquitin thioesterase OTUB1 OS=Mus musculus GN=Otub1 PE=1 SV=2;>tr|D3YWF6|D3YWF6_MOUSE Ubiquitin thioesterase OTUB1 OS=Mus musculus GN=Otub1 PE=4 SV=1	3	39412000	0	387870000	250580000	38986000	45526000	0.0617308	7.55455	0.466348
Serine hydroxymethyltransferase, cytosolic;Serine hydroxymethyltransferase	Shmt1	>sp|P50431|GLYC_MOUSE Serine hydroxymethyltransferase, cytosolic OS=Mus musculus GN=Shmt1 PE=1 SV=3;>tr|G3UZ26|G3UZ26_MOUSE Serine hydroxymethyltransferase (Fragment) OS=Mus musculus GN=Shmt1 PE=3 SV=1;>tr|G3UYY1|G3UYY1_MOUSE Serine hydroxymethyltransferas	6	0	98546000	934660000	654240000	86986000	0	0.0620215	18.2662	1.13289
Tyrosine--tRNA ligase, cytoplasmic	Yars	>tr|A2A7S7|A2A7S7_MOUSE Tyrosine--tRNA ligase, cytoplasmic OS=Mus musculus GN=Yars PE=4 SV=1;>sp|Q91WQ3|SYYC_MOUSE Tyrosine--tRNA ligase, cytoplasmic OS=Mus musculus GN=Yars PE=2 SV=3	5	42505000	0	260890000	411280000	13904000	18685000	0.0632355	20.6257	1.30427
ATPase Asna1	Asna1	>sp|O54984|ASNA_MOUSE ATPase Asna1 OS=Mus musculus GN=Asna1 PE=1 SV=2	6	47457000	66111000	904300000	877640000	61955000	66055000	0.0637328	13.9203	0.887181
Septin-11	2011-09-01	>sp|Q8C1B7|SEP11_MOUSE Septin-11 OS=Mus musculus GN=Sept11 PE=1 SV=4;>sp|Q8C1B7-2|SEP11_MOUSE Isoform 2 of Septin-11 OS=Mus musculus GN=Sept11;>sp|Q8C1B7-3|SEP11_MOUSE Isoform 3 of Septin-11 OS=Mus musculus GN=Sept11;>tr|F8VPR4|F8VPR4_MOUSE Septin-11 OS=Mu	5	0	24336000	175890000	201980000	0	24883000	0.0644031	15.1859	0.978017
Mitochondrial import receptor subunit TOM34	Tomm34	>sp|Q9CYG7|TOM34_MOUSE Mitochondrial import receptor subunit TOM34 OS=Mus musculus GN=Tomm34 PE=2 SV=1;>sp|Q9CYG7-2|TOM34_MOUSE Isoform 2 of Mitochondrial import receptor subunit TOM34 OS=Mus musculus GN=Tomm34	3	30432000	0	319000000	142200000	0	30935000	0.0659844	14.9087	0.98374
Translation initiation factor eIF-2B subunit delta	Eif2b4	>tr|D3Z780|D3Z780_MOUSE Translation initiation factor eIF-2B subunit delta OS=Mus musculus GN=Eif2b4 PE=3 SV=1;>sp|Q61749-2|EI2BD_MOUSE Isoform 2 of Translation initiation factor eIF-2B subunit delta OS=Mus musculus GN=Eif2b4;>sp|Q61749|EI2BD_MOUSE Transla	2	0	19048000	244960000	42060000	22731000	23224000	0.0663647	6.24568	0.414492
Apoptosis inhibitor 5	Api5	>sp|O35841|API5_MOUSE Apoptosis inhibitor 5 OS=Mus musculus GN=Api5 PE=2 SV=2	4	16039000	9788400	50873000	335350000	0	0	0.0668717	#DIV/0!	#DIV/0!
Dihydropteridine reductase	Qdpr	>sp|Q8BVI4|DHPR_MOUSE Dihydropteridine reductase OS=Mus musculus GN=Qdpr PE=1 SV=2;>tr|D3YWR7|D3YWR7_MOUSE Dihydropteridine reductase OS=Mus musculus GN=Qdpr PE=4 SV=1;>tr|D3Z1A1|D3Z1A1_MOUSE Dihydropteridine reductase (Fragment) OS=Mus musculus GN=Qdpr PE	2	17681000	0	88267000	175100000	21097000	15380000	0.0671345	7.22008	0.484716
NEDD8	Nedd8	>sp|P29595|NEDD8_MOUSE NEDD8 OS=Mus musculus GN=Nedd8 PE=1 SV=2	2	47716000	27449000	580640000	506500000	54331000	89290000	0.0691401	7.56951	0.523357
Phosphoglycerate kinase 1	Pgk1	>sp|P09411|PGK1_MOUSE Phosphoglycerate kinase 1 OS=Mus musculus GN=Pgk1 PE=1 SV=4	21	636560000	683010000	8884000000	10198000000	453030000	346820000	0.0691526	23.857	1.64977
Electron transfer flavoprotein subunit beta	Etfb	>sp|Q9DCW4|ETFB_MOUSE Electron transfer flavoprotein subunit beta OS=Mus musculus GN=Etfb PE=1 SV=3	3	37985000	41596000	564890000	561780000	26869000	21222000	0.0706338	23.4279	1.6548
Vasodilator-stimulated phosphoprotein	Vasp	>sp|P70460|VASP_MOUSE Vasodilator-stimulated phosphoprotein OS=Mus musculus GN=Vasp PE=1 SV=4	2	9229100	0	28623000	97858000	0	9776000	0.0729683	12.9379	0.944057
26S proteasome non-ATPase regulatory subunit 1	Psmd1	>sp|Q3TXS7|PSMD1_MOUSE 26S proteasome non-ATPase regulatory subunit 1 OS=Mus musculus GN=Psmd1 PE=1 SV=1	7	57779000	42546000	446420000	919680000	128260000	34839000	0.073439	8.37589	0.615117
Cytosol aminopeptidase	Lap3	>sp|Q9CPY7|AMPL_MOUSE Cytosol aminopeptidase OS=Mus musculus GN=Lap3 PE=1 SV=3;>sp|Q9CPY7-2|AMPL_MOUSE Isoform 2 of Cytosol aminopeptidase OS=Mus musculus GN=Lap3	19	446020000	366890000	5488500000	5258000000	468660000	327560000	0.0756442	13.4969	1.02096
Tripeptidyl-peptidase 2	Tpp2	>sp|Q64514|TPP2_MOUSE Tripeptidyl-peptidase 2 OS=Mus musculus GN=Tpp2 PE=2 SV=3;>sp|Q64514-2|TPP2_MOUSE Isoform Short of Tripeptidyl-peptidase 2 OS=Mus musculus GN=Tpp2	3	10051000	9100300	117890000	134190000	19956000	25521000	0.0759731	5.54302	0.421121
Protein disulfide-isomerase A3	Pdia3	>sp|P27773|PDIA3_MOUSE Protein disulfide-isomerase A3 OS=Mus musculus GN=Pdia3 PE=1 SV=2	25	882040000	994190000	11792000000	12510000000	959640000	906680000	0.0772048	13.0213	1.00531
Basic leucine zipper and W2 domain-containing protein 1	Bzw1	>sp|Q9CQC6|BZW1_MOUSE Basic leucine zipper and W2 domain-containing protein 1 OS=Mus musculus GN=Bzw1 PE=1 SV=1	3	35453000	52137000	595050000	536370000	0	0	0.077416	#DIV/0!	#DIV/0!
26S proteasome non-ATPase regulatory subunit 6	Psmd6	>sp|Q99JI4|PSMD6_MOUSE 26S proteasome non-ATPase regulatory subunit 6 OS=Mus musculus GN=Psmd6 PE=2 SV=1	4	53570000	62712000	689960000	795720000	0	53153000	0.0782685	27.951	2.18768
Phosphoglycerate mutase 1	Pgam1	>sp|Q9DBJ1|PGAM1_MOUSE Phosphoglycerate mutase 1 OS=Mus musculus GN=Pgam1 PE=1 SV=3	18	968280000	1212900000	14195000000	13588000000	1352100000	1337400000	0.0785077	10.3302	0.810998
Creatine kinase B-type	Ckb	>sp|Q04447|KCRB_MOUSE Creatine kinase B-type OS=Mus musculus GN=Ckb PE=1 SV=1	9	188080000	110900000	1700400000	1948700000	195940000	576940000	0.0819325	4.72143	0.386839
Protein DJ-1	Park7	>sp|Q99LX0|PARK7_MOUSE Protein DJ-1 OS=Mus musculus GN=Park7 PE=1 SV=1;>tr|A2A813|A2A813_MOUSE Parkinson disease (Autosomal recessive, early onset) 7 OS=Mus musculus GN=Park7 PE=4 SV=1;>tr|A2A815|A2A815_MOUSE Parkinson disease (Autosomal recessive, early o	8	248980000	346260000	3519000000	3569500000	207960000	245380000	0.0839726	15.6362	1.31301
Zinc finger protein 706	Znf706	>sp|Q9D115|ZN706_MOUSE Zinc finger protein 706 OS=Mus musculus GN=Znf706 PE=2 SV=1	4	44195000	0	526120000	0	0	170840000	0.0840017	3.07961	0.258692
Glutathione S-transferase P 1;Glutathione S-transferase P 2	Gstp1;Gstp2	>sp|P19157|GSTP1_MOUSE Glutathione S-transferase P 1 OS=Mus musculus GN=Gstp1 PE=1 SV=2;>tr|F8WJD9|F8WJD9_MOUSE Glutathione S-transferase P 1 OS=Mus musculus GN=Gstp1 PE=3 SV=1;>sp|P46425|GSTP2_MOUSE Glutathione S-transferase P 2 OS=Mus musculus GN=Gstp2 P	6	70055000	58247000	878820000	641950000	60306000	99671000	0.0843665	9.50618	0.802003
	Tpr	>tr|E9PZZ3|E9PZZ3_MOUSE Protein Tpr OS=Mus musculus GN=Tpr PE=4 SV=1;>tr|F6ZDS4|F6ZDS4_MOUSE Protein Tpr OS=Mus musculus GN=Tpr PE=4 SV=1;>tr|Q7M739|Q7M739_MOUSE Nuclear pore complex-associated intranuclear coiled-coil protein TPR OS=Mus musculus GN=Tpr PE	14	80032000	77603000	1024300000	843980000	60740000	24473000	0.0843744	21.9248	1.84989
Talin-1	Tln1	>tr|F8WGT0|F8WGT0_MOUSE Uncharacterized protein (Fragment) OS=Mus musculus GN=Tln1 PE=4 SV=1;>sp|P26039|TLN1_MOUSE Talin-1 OS=Mus musculus GN=Tln1 PE=1 SV=2	6	15692000	11703000	168340000	151670000	16309000	12562000	0.0856067	11.0841	0.948876
Spermatogenesis-associated protein 7 homolog	Spata7	>sp|Q80VP2|SPAT7_MOUSE Spermatogenesis-associated protein 7 homolog OS=Mus musculus GN=Spata7 PE=2 SV=1;>tr|Q3TTL3|Q3TTL3_MOUSE SPATA7 isoform OS=Mus musculus GN=Spata7 PE=2 SV=1;>tr|Q3U5D0|Q3U5D0_MOUSE Spermatogenesis-associated protein 7 homolog OS=Mus m	2	15767000	100910000	697390000	665300000	120270000	107410000	0.0856226	5.98511	0.51246
Peroxiredoxin-5, mitochondrial	Prdx5	>tr|E9Q9H9|E9Q9H9_MOUSE Peroxiredoxin-5, mitochondrial OS=Mus musculus GN=Prdx5 PE=4 SV=1;>sp|P99029|PRDX5_MOUSE Peroxiredoxin-5, mitochondrial OS=Mus musculus GN=Prdx5 PE=1 SV=2;>tr|G3UZJ4|G3UZJ4_MOUSE Peroxiredoxin-5, mitochondrial OS=Mus musculus GN=Prd	3	18760000	38574000	65791000	599060000	52454000	26943000	0.0862359	8.37375	0.722118
10 kDa heat shock protein, mitochondrial	Hspe1	>sp|Q64433|CH10_MOUSE 10 kDa heat shock protein, mitochondrial OS=Mus musculus GN=Hspe1 PE=1 SV=2	17	796280000	903020000	10427000000	9109700000	868590000	855780000	0.0869799	11.3298	0.985461
Endoplasmin	Hsp90b1	>sp|P08113|ENPL_MOUSE Endoplasmin OS=Mus musculus GN=Hsp90b1 PE=1 SV=2;>tr|F7C312|F7C312_MOUSE Endoplasmin (Fragment) OS=Mus musculus GN=Hsp90b1 PE=4 SV=1	28	824000000	684890000	8001400000	9030900000	801610000	627050000	0.0885899	11.9219	1.05616
Septin-7	2007-09-01	>tr|E9Q9F5|E9Q9F5_MOUSE Septin-7 OS=Mus musculus GN=Sept7 PE=3 SV=1;>sp|O55131|SEPT7_MOUSE Septin-7 OS=Mus musculus GN=Sept7 PE=1 SV=1;>tr|E9Q1G8|E9Q1G8_MOUSE Septin-7 OS=Mus musculus GN=Sept7 PE=3 SV=1	4	0	36068000	193960000	211840000	54269000	60738000	0.0888812	3.52848	0.313616
Microtubule-associated protein RP/EB family member 1	Mapre1	>sp|Q61166|MARE1_MOUSE Microtubule-associated protein RP/EB family member 1 OS=Mus musculus GN=Mapre1 PE=1 SV=3	3	33719000	38556000	121740000	680310000	0	40080000	0.0901128	20.0112	1.80327
Kinetochore protein Nuf2	Nuf2	>sp|Q99P69|NUF2_MOUSE Kinetochore protein Nuf2 OS=Mus musculus GN=Nuf2 PE=2 SV=2;>tr|E9QKW4|E9QKW4_MOUSE Kinetochore protein Nuf2 OS=Mus musculus GN=Nuf2 PE=4 SV=1;>sp|Q99P69-2|NUF2_MOUSE Isoform 2 of Kinetochore protein Nuf2 OS=Mus musculus GN=Nuf2	3	0	7696900	28261000	56288000	0	0	0.0910348	#DIV/0!	#DIV/0!
Hepatoma-derived growth factor	Hdgf	>sp|P51859|HDGF_MOUSE Hepatoma-derived growth factor OS=Mus musculus GN=Hdgf PE=1 SV=2;>tr|E0CXA0|E0CXA0_MOUSE Hepatoma-derived growth factor (Fragment) OS=Mus musculus GN=Hdgf PE=4 SV=1;>tr|E0CYW7|E0CYW7_MOUSE Hepatoma-derived growth factor OS=Mus musculu	5	49683000	36699000	637490000	290200000	0	33585000	0.0931152	27.6222	2.57204
Bifunctional purine biosynthesis protein PURH;Phosphoribosylaminoimidazolecarboxamide formyltransferase;IMP cyclohydrolase	Atic	>sp|Q9CWJ9|PUR9_MOUSE Bifunctional purine biosynthesis protein PURH OS=Mus musculus GN=Atic PE=1 SV=2	12	46029000	198180000	1397100000	1194100000	35858000	210040000	0.0942455	10.5377	0.993131
Protein DEK	Dek	>sp|Q7TNV0|DEK_MOUSE Protein DEK OS=Mus musculus GN=Dek PE=1 SV=1	3	0	43027000	192840000	261720000	57003000	56774000	0.0946564	3.99518	0.37817
Influenza virus NS1A-binding protein homolog	Ivns1abp	>sp|Q920Q8|NS1BP_MOUSE Influenza virus NS1A-binding protein homolog OS=Mus musculus GN=Ivns1abp PE=1 SV=2;>sp|Q920Q8-3|NS1BP_MOUSE Isoform 3 of Influenza virus NS1A-binding protein homolog OS=Mus musculus GN=Ivns1abp;>sp|Q920Q8-4|NS1BP_MOUSE Isoform 4 of I	6	42968000	56100000	471300000	543920000	44301000	52988000	0.0975828	10.4351	1.01829
Nuclear autoantigenic sperm protein	Nasp	>tr|B1AU75|B1AU75_MOUSE Nuclear autoantigenic sperm protein OS=Mus musculus GN=Nasp PE=4 SV=1;>sp|Q99MD9|NASP_MOUSE Nuclear autoantigenic sperm protein OS=Mus musculus GN=Nasp PE=1 SV=2	13	484900000	278980000	4360900000	3438200000	317460000	204900000	0.0979446	14.9305	1.46236
ADP-ribosylation factor-binding protein GGA2	Gga2	>sp|Q6P5E6|GGA2_MOUSE ADP-ribosylation factor-binding protein GGA2 OS=Mus musculus GN=Gga2 PE=1 SV=1	1	0	31531000	261940000	58063000	0	0	0.0985335	#DIV/0!	#DIV/0!
Stress-induced-phosphoprotein 1	Stip1	>sp|Q60864|STIP1_MOUSE Stress-induced-phosphoprotein 1 OS=Mus musculus GN=Stip1 PE=1 SV=1	23	706140000	986950000	7890900000	9124500000	414380000	532670000	0.0995034	17.9667	1.78775
CUB and sushi domain-containing protein 1	Csmd1	>sp|Q923L3|CSMD1_MOUSE CUB and sushi domain-containing protein 1 OS=Mus musculus GN=Csmd1 PE=2 SV=2;>tr|D3YWJ6|D3YWJ6_MOUSE CUB and sushi domain-containing protein 1 OS=Mus musculus GN=Csmd1 PE=4 SV=2;>sp|Q923L3-2|CSMD1_MOUSE Isoform 2 of CUB and sushi dom	1	0	28818000	106320000	183020000	45727000	63459000	0.0995991	2.64997	0.263935
Histidine triad nucleotide-binding protein 1	Hint1	>sp|P70349|HINT1_MOUSE Histidine triad nucleotide-binding protein 1 OS=Mus musculus GN=Hint1 PE=1 SV=3	3	121030000	162510000	1536600000	1308900000	113480000	211360000	0.0996451	8.7597	0.87286
26S proteasome non-ATPase regulatory subunit 5	Psmd5	>sp|Q8BJY1|PSMD5_MOUSE 26S proteasome non-ATPase regulatory subunit 5 OS=Mus musculus GN=Psmd5 PE=2 SV=4	2	36303000	0	273390000	83471000	33952000	0	0.101729	10.5108	1.06924
Peptidyl-prolyl cis-trans isomerase FKBP4;Peptidyl-prolyl cis-trans isomerase FKBP4, N-terminally processed	Fkbp4	>sp|P30416|FKBP4_MOUSE Peptidyl-prolyl cis-trans isomerase FKBP4 OS=Mus musculus GN=Fkbp4 PE=1 SV=5	15	353540000	391830000	3652800000	3598200000	349590000	317670000	0.102795	10.8668	1.11706
TIP41-like protein	Tiprl	>sp|Q8BH58|TIPRL_MOUSE TIP41-like protein OS=Mus musculus GN=Tiprl PE=2 SV=1	2	0	71336000	175450000	513040000	32705000	95251000	0.103612	5.38068	0.557504
Adenylate kinase isoenzyme 4, mitochondrial	Ak4	>tr|F8WH88|F8WH88_MOUSE Adenylate kinase isoenzyme 4, mitochondrial OS=Mus musculus GN=Ak4 PE=3 SV=1;>sp|Q9WUR9|KAD4_MOUSE Adenylate kinase isoenzyme 4, mitochondrial OS=Mus musculus GN=Ak4 PE=2 SV=1;>tr|F6TEU8|F6TEU8_MOUSE Adenylate kinase isoenzyme 4, mi	4	66136000	72033000	585150000	729880000	0	39905000	0.105069	32.954	3.46245
Neutral alpha-glucosidase AB	Ganab	>sp|Q8BHN3-2|GANAB_MOUSE Isoform 2 of Neutral alpha-glucosidase AB OS=Mus musculus GN=Ganab;>sp|Q8BHN3|GANAB_MOUSE Neutral alpha-glucosidase AB OS=Mus musculus GN=Ganab PE=1 SV=1;>sp|Q8BHN3-3|GANAB_MOUSE Isoform 3 of Neutral alpha-glucosidase AB OS=Mus mus	14	270320000	231950000	2230300000	2527900000	337130000	377270000	0.105559	6.66041	0.703066
N-alpha-acetyltransferase 15, NatA auxiliary subunit	Naa15	>tr|G3X8Y3|G3X8Y3_MOUSE N-alpha-acetyltransferase 15, NatA auxiliary subunit OS=Mus musculus GN=Naa15 PE=4 SV=1;>sp|Q80UM3|NAA15_MOUSE N-alpha-acetyltransferase 15, NatA auxiliary subunit OS=Mus musculus GN=Naa15 PE=1 SV=1	5	65624000	70971000	858200000	434520000	50837000	30904000	0.105665	15.8148	1.67107
Glycine--tRNA ligase	Gars	>sp|Q9CZD3|SYG_MOUSE Glycine--tRNA ligase OS=Mus musculus GN=Gars PE=1 SV=1	9	117230000	192060000	1444300000	1443400000	252600000	140930000	0.107106	7.33794	0.785938
Serpin H1	Serpinh1	>sp|P19324|SERPH_MOUSE Serpin H1 OS=Mus musculus GN=Serpinh1 PE=1 SV=3	18	344830000	410510000	3278100000	3718100000	833950000	781650000	0.107964	4.3304	0.467529
Thioredoxin-like protein 1	Txnl1	>sp|Q8CDN6|TXNL1_MOUSE Thioredoxin-like protein 1 OS=Mus musculus GN=Txnl1 PE=1 SV=3	3	48000000	41544000	364840000	454650000	44830000	62874000	0.109268	7.60872	0.83139
Thymidylate kinase	Dtymk	>sp|P97930|KTHY_MOUSE Thymidylate kinase OS=Mus musculus GN=Dtymk PE=2 SV=2;>tr|D3Z3R3|D3Z3R3_MOUSE Thymidylate kinase OS=Mus musculus GN=Dtymk PE=4 SV=1;>sp|P97930-2|KTHY_MOUSE Isoform Short of Thymidylate kinase OS=Mus musculus GN=Dtymk	4	47355000	0	155120000	268100000	60048000	0	0.111892	7.04803	0.788619
	Morc3	>tr|Q6A0C2|Q6A0C2_MOUSE MKIAA0136 protein (Fragment) OS=Mus musculus GN=Morc3 PE=2 SV=1	6	25297000	41771000	304870000	290970000	60676000	148020000	0.11256	2.85506	0.321367
Chromatin modification-related protein MEAF6	Meaf6	>sp|Q2VPQ9-2|EAF6_MOUSE Isoform 2 of Chromatin modification-related protein MEAF6 OS=Mus musculus GN=Meaf6;>sp|Q2VPQ9|EAF6_MOUSE Chromatin modification-related protein MEAF6 OS=Mus musculus GN=Meaf6 PE=2 SV=1	3	0	21389000	61262000	127230000	0	197470000	0.113474	0.954535	0.108315
Triosephosphate isomerase	Tpi1	>sp|P17751|TPIS_MOUSE Triosephosphate isomerase OS=Mus musculus GN=Tpi1 PE=1 SV=4;>tr|H7BXC3|H7BXC3_MOUSE Triosephosphate isomerase OS=Mus musculus GN=Tpi1 PE=3 SV=1	5	87811000	54426000	662950000	579320000	0	57473000	0.114498	21.6148	2.47485
Histone H1.0	H1f0	>sp|P10922|H10_MOUSE Histone H1.0 OS=Mus musculus GN=H1f0 PE=2 SV=4	1	0	68656000	271360000	327250000	97956000	128610000	0.114692	2.6421	0.303029
Protein disulfide-isomerase	P4hb	>sp|P09103|PDIA1_MOUSE Protein disulfide-isomerase OS=Mus musculus GN=P4hb PE=1 SV=2;>tr|E9Q8G8|E9Q8G8_MOUSE Protein disulfide-isomerase OS=Mus musculus GN=P4hb PE=3 SV=1	12	260140000	301170000	2114200000	2777100000	275040000	234610000	0.114757	9.59737	1.10136
Peptidyl-prolyl cis-trans isomerase A;Peptidyl-prolyl cis-trans isomerase	Ppia;Gm9234;Gm5160	>sp|P17742|PPIA_MOUSE Peptidyl-prolyl cis-trans isomerase A OS=Mus musculus GN=Ppia PE=1 SV=2;>tr|E9Q1E3|E9Q1E3_MOUSE Peptidyl-prolyl cis-trans isomerase OS=Mus musculus GN=Gm9234 PE=3 SV=1;>tr|F8VPN3|F8VPN3_MOUSE Peptidyl-prolyl cis-trans isomerase (Fragm	14	2412300000	1992400000	18627000000	19213000000	2871300000	3201900000	0.116403	6.23065	0.725268
High mobility group protein B1	Hmgb1;Hmg1l1	>sp|P63158|HMGB1_MOUSE High mobility group protein B1 OS=Mus musculus GN=Hmgb1 PE=1 SV=2;>tr|D3Z351|D3Z351_MOUSE MCG1219 OS=Mus musculus GN=Hmg1l1 PE=4 SV=2	13	563220000	712560000	5490100000	5451100000	589870000	1242000000	0.116603	5.97269	0.696436
Proliferation-associated protein 2G4	Pa2g4	>sp|P50580|PA2G4_MOUSE Proliferation-associated protein 2G4 OS=Mus musculus GN=Pa2g4 PE=1 SV=3;>tr|D3YVH7|D3YVH7_MOUSE Proliferation-associated protein 2G4 (Fragment) OS=Mus musculus GN=Pa2g4 PE=4 SV=1	17	521250000	469900000	4268900000	4208400000	742520000	747060000	0.116918	5.69107	0.665389
Phosphatidylethanolamine-binding protein 1;Hippocampal cholinergic neurostimulating peptide	Pebp1	>sp|P70296|PEBP1_MOUSE Phosphatidylethanolamine-binding protein 1 OS=Mus musculus GN=Pebp1 PE=1 SV=3;>tr|D3Z1V4|D3Z1V4_MOUSE Hippocampal cholinergic neurostimulating peptide OS=Mus musculus GN=Pebp1 PE=4 SV=1;>tr|D6RHS6|D6RHS6_MOUSE Hippocampal cholinergic	2	0	77607000	303220000	359370000	63472000	0	0.117127	10.4391	1.2227
Tubulin alpha-3 chain	Tuba3a	>sp|P05214|TBA3_MOUSE Tubulin alpha-3 chain OS=Mus musculus GN=Tuba3a PE=1 SV=1	23	10843000	0	59569000	32091000	0	0	0.118296	#DIV/0!	#DIV/0!
V-type proton ATPase catalytic subunit A	Atp6v1a	>sp|P50516|VATA_MOUSE V-type proton ATPase catalytic subunit A OS=Mus musculus GN=Atp6v1a PE=1 SV=2;>sp|P50516-2|VATA_MOUSE Isoform 2 of V-type proton ATPase catalytic subunit A OS=Mus musculus GN=Atp6v1a	9	134680000	61871000	782360000	857400000	35399000	23663000	0.119866	27.7634	3.32788
NADH-cytochrome b5 reductase 3;NADH-cytochrome b5 reductase 3 membrane-bound form;NADH-cytochrome b5 reductase 3 soluble form	Cyb5r3	>tr|F2Z456|F2Z456_MOUSE NADH-cytochrome b5 reductase 3 OS=Mus musculus GN=Cyb5r3 PE=4 SV=1;>tr|E9Q841|E9Q841_MOUSE NADH-cytochrome b5 reductase 3 OS=Mus musculus GN=Cyb5r3 PE=4 SV=1;>sp|Q9DCN2|NB5R3_MOUSE NADH-cytochrome b5 reductase 3 OS=Mus musculus GN=C	7	120190000	117730000	918380000	1066000000	35882000	26557000	0.119896	31.7811	3.81044
Peptidyl-prolyl cis-trans isomerase D	Ppid	>sp|Q9CR16|PPID_MOUSE Peptidyl-prolyl cis-trans isomerase D OS=Mus musculus GN=Ppid PE=1 SV=3	7	71358000	167890000	1088600000	903690000	0	0	0.120087	#DIV/0!	#DIV/0!
26S protease regulatory subunit 4	Psmc1	>sp|P62192|PRS4_MOUSE 26S protease regulatory subunit 4 OS=Mus musculus GN=Psmc1 PE=1 SV=1	7	73207000	84455000	580660000	723320000	212670000	215050000	0.120908	3.04868	0.36861
Chromobox protein homolog 1	Cbx1	>sp|P83917|CBX1_MOUSE Chromobox protein homolog 1 OS=Mus musculus GN=Cbx1 PE=1 SV=1;>tr|Q9CYJ8|Q9CYJ8_MOUSE Chromobox homolog 1 (Drosophila HP1 beta) OS=Mus musculus GN=Cbx1 PE=2 SV=1;>tr|Q7TPM0|Q7TPM0_MOUSE Cbx1 protein OS=Mus musculus GN=Cbx1 PE=2 SV=1	4	0	83437000	343560000	343390000	0	50082000	0.12146	13.7165	1.66601
GTPase ERas	Eras	>sp|Q7TN89|RASE_MOUSE GTPase ERas OS=Mus musculus GN=Eras PE=1 SV=1	3	55596000	0	170710000	286000000	54856000	50914000	0.121732	4.31795	0.525631
Symplekin	Sympk	>tr|F8WJD4|F8WJD4_MOUSE Symplekin OS=Mus musculus GN=Sympk PE=4 SV=1;>tr|E9PVR1|E9PVR1_MOUSE Symplekin OS=Mus musculus GN=Sympk PE=4 SV=1;>sp|Q80X82|SYMPK_MOUSE Symplekin OS=Mus musculus GN=Sympk PE=1 SV=1;>tr|E9Q661|E9Q661_MOUSE Symplekin OS=Mus musculus	5	34184000	28166000	235780000	273450000	29091000	34670000	0.12244	7.98654	0.97787
Transketolase	Tkt	>sp|P40142|TKT_MOUSE Transketolase OS=Mus musculus GN=Tkt PE=1 SV=1	26	1387400000	1315500000	11212000000	10775000000	1551800000	1574900000	0.122932	7.03201	0.864458
Ubiquitin-conjugating enzyme E2 variant 1;Ubiquitin-conjugating enzyme E2 variant 2	Ube2v1;Gm20431;Gm8325;Ube2v2;Gm5830	>sp|Q9CZY3|UB2V1_MOUSE Ubiquitin-conjugating enzyme E2 variant 1 OS=Mus musculus GN=Ube2v1 PE=1 SV=1;>tr|E9PY39|E9PY39_MOUSE Uncharacterized protein OS=Mus musculus GN=Gm20431 PE=4 SV=1;>tr|B7ZBY7|B7ZBY7_MOUSE Ubiquitin-conjugating enzyme E2 variant 1 OS=M	4	0	123160000	596820000	400400000	0	129360000	0.123503	7.70887	0.952072
Xaa-Pro aminopeptidase 1	Xpnpep1	>sp|Q6P1B1|XPP1_MOUSE Xaa-Pro aminopeptidase 1 OS=Mus musculus GN=Xpnpep1 PE=2 SV=1;>tr|Q3TL27|Q3TL27_MOUSE Xaa-Pro aminopeptidase 1 OS=Mus musculus GN=Xpnpep1 PE=2 SV=1	2	12374000	0	38482000	61232000	0	0	0.124095	#DIV/0!	#DIV/0!
Target of EGR1 protein 1	Toe1	>sp|Q9D2E2|TOE1_MOUSE Target of EGR1 protein 1 OS=Mus musculus GN=Toe1 PE=2 SV=1;>sp|Q9D2E2-2|TOE1_MOUSE Isoform 2 of Target of EGR1 protein 1 OS=Mus musculus GN=Toe1;>tr|F6ZMT3|F6ZMT3_MOUSE Target of EGR1 protein 1 (Fragment) OS=Mus musculus GN=Toe1 PE=4	2	0	7083100	21891000	33310000	0	0	0.128315	#DIV/0!	#DIV/0!
Ras-related protein Ral-A;Ras-related protein Ral-B	Rala;Ralb	>sp|P63321|RALA_MOUSE Ras-related protein Ral-A OS=Mus musculus GN=Rala PE=1 SV=1;>sp|Q9JIW9|RALB_MOUSE Ras-related protein Ral-B OS=Mus musculus GN=Ralb PE=2 SV=1	2	22641000	25412000	173400000	200280000	20257000	23861000	0.128594	8.47001	1.08919
Lactoylglutathione lyase	Glo1	>sp|Q9CPU0|LGUL_MOUSE Lactoylglutathione lyase OS=Mus musculus GN=Glo1 PE=1 SV=3	4	16052000	19505000	131830000	142820000	15836000	21705000	0.129463	7.316	0.947151
Glucosidase 2 subunit beta	Prkcsh	>sp|O08795-2|GLU2B_MOUSE Isoform 2 of Glucosidase 2 subunit beta OS=Mus musculus GN=Prkcsh;>sp|O08795|GLU2B_MOUSE Glucosidase 2 subunit beta OS=Mus musculus GN=Prkcsh PE=1 SV=1	6	66133000	117940000	689740000	714240000	82146000	0	0.131108	17.0913	2.2408
Protein disulfide-isomerase A4	Pdia4	>sp|P08003|PDIA4_MOUSE Protein disulfide-isomerase A4 OS=Mus musculus GN=Pdia4 PE=1 SV=3	7	640570000	1128300000	6280100000	6767700000	586450000	586870000	0.135568	11.1204	1.50758
26S proteasome non-ATPase regulatory subunit 13	Psmd13	>sp|Q9WVJ2|PSD13_MOUSE 26S proteasome non-ATPase regulatory subunit 13 OS=Mus musculus GN=Psmd13 PE=1 SV=1;>tr|E9Q5I9|E9Q5I9_MOUSE 26S proteasome non-ATPase regulatory subunit 13 OS=Mus musculus GN=Psmd13 PE=4 SV=1	7	180130000	109370000	1054800000	1073100000	92705000	130070000	0.13605	9.55179	1.29952
L-lactate dehydrogenase;L-lactate dehydrogenase A chain	Ldha	>tr|G5E8N5|G5E8N5_MOUSE L-lactate dehydrogenase OS=Mus musculus GN=Ldha PE=3 SV=1;>sp|P06151|LDHA_MOUSE L-lactate dehydrogenase A chain OS=Mus musculus GN=Ldha PE=1 SV=3;>tr|D3YZQ9|D3YZQ9_MOUSE L-lactate dehydrogenase (Fragment) OS=Mus musculus GN=Ldha PE=	18	1186800000	1124700000	8451100000	8449300000	517150000	490800000	0.136772	16.7671	2.29327
Alpha-enolase;Enolase	Eno1	>sp|P17182|ENOA_MOUSE Alpha-enolase OS=Mus musculus GN=Eno1 PE=1 SV=3;>tr|Q6PHC1|Q6PHC1_MOUSE Enolase OS=Mus musculus GN=Eno1 PE=2 SV=1	34	5306300000	5918700000	39591000000	42042000000	10289000000	10610000000	0.137506	3.90607	0.537107
Filamin-A	Flna	>sp|Q8BTM8|FLNA_MOUSE Filamin-A OS=Mus musculus GN=Flna PE=1 SV=5;>tr|B7FAU9|B7FAU9_MOUSE Filamin, alpha OS=Mus musculus GN=Flna PE=4 SV=1;>tr|B7FAV1|B7FAV1_MOUSE Filamin, alpha (Fragment) OS=Mus musculus GN=Flna PE=4 SV=1	14	33409000	53575000	299930000	332230000	43544000	42821000	0.137598	7.31963	1.00717
Breast cancer type 2 susceptibility protein homolog	Brca2	>tr|F8VPU5|F8VPU5_MOUSE Breast cancer type 2 susceptibility protein homolog OS=Mus musculus GN=Brca2 PE=4 SV=1;>sp|P97929|BRCA2_MOUSE Breast cancer type 2 susceptibility protein homolog OS=Mus musculus GN=Brca2 PE=1 SV=1	13	67096000	91257000	339880000	787330000	210520000	227370000	0.140482	2.57419	0.361627
SAM domain and HD domain-containing protein 1	Samhd1	>tr|F8WJE0|F8WJE0_MOUSE SAM domain and HD domain-containing protein 1 OS=Mus musculus GN=Samhd1 PE=4 SV=1;>tr|E9Q0K6|E9Q0K6_MOUSE SAM domain and HD domain-containing protein 1 OS=Mus musculus GN=Samhd1 PE=4 SV=1;>tr|F6TVP2|F6TVP2_MOUSE SAM domain and HD do	2	0	21421000	38531000	113630000	25946000	19988000	0.140779	3.3126	0.466343
Malate dehydrogenase, mitochondrial	Mdh2	>sp|P08249|MDHM_MOUSE Malate dehydrogenase, mitochondrial OS=Mus musculus GN=Mdh2 PE=1 SV=3	13	446890000	333350000	2907500000	2596300000	311680000	340970000	0.141764	8.433	1.1955
Sec1 family domain-containing protein 1	Scfd1	>sp|Q8BRF7|SCFD1_MOUSE Sec1 family domain-containing protein 1 OS=Mus musculus GN=Scfd1 PE=2 SV=1;>sp|Q8BRF7-3|SCFD1_MOUSE Isoform 3 of Sec1 family domain-containing protein 1 OS=Mus musculus GN=Scfd1	3	21791000	0	64576000	87416000	29126000	30729000	0.143369	2.53934	0.364063
Prostaglandin E synthase 3	Ptges3	>sp|Q9R0Q7|TEBP_MOUSE Prostaglandin E synthase 3 OS=Mus musculus GN=Ptges3 PE=1 SV=1;>tr|E9PXA6|E9PXA6_MOUSE Protein Gm9769 OS=Mus musculus GN=Gm9769 PE=4 SV=1;>tr|D3Z7C6|D3Z7C6_MOUSE Protein Gm9769 OS=Mus musculus GN=Gm9769 PE=4 SV=1	2	179770000	121940000	990510000	1109400000	190570000	107950000	0.143678	7.0344	1.01069
Protein SET	Set	>sp|Q9EQU5|SET_MOUSE Protein SET OS=Mus musculus GN=Set PE=1 SV=1;>tr|A2BE93|A2BE93_MOUSE Protein SET (Fragment) OS=Mus musculus GN=Set PE=3 SV=1;>sp|Q9EQU5-2|SET_MOUSE Isoform 2 of Protein SET OS=Mus musculus GN=Set;>tr|A2BE92|A2BE92_MOUSE Protein SET (Fr	13	1198800000	1095700000	9018300000	6813500000	956520000	1091900000	0.14493	7.72879	1.12013
Fascin	Fscn1	>sp|Q61553|FSCN1_MOUSE Fascin OS=Mus musculus GN=Fscn1 PE=1 SV=4	8	172160000	75728000	781930000	912950000	76857000	63478000	0.146257	12.0774	1.7664
	Olfr1173;Olfr1168	>tr|Q7TR24|Q7TR24_MOUSE Olfactory receptor 1173 OS=Mus musculus GN=Olfr1173 PE=2 SV=1;>tr|Q7TR25|Q7TR25_MOUSE MCG1040006 OS=Mus musculus GN=Olfr1168 PE=2 SV=1	1	71359000	0	140070000	336840000	61214000	53839000	0.149628	4.14513	0.620227
D-3-phosphoglycerate dehydrogenase	Phgdh	>sp|Q61753|SERA_MOUSE D-3-phosphoglycerate dehydrogenase OS=Mus musculus GN=Phgdh PE=1 SV=3;>tr|F6ZSB7|F6ZSB7_MOUSE D-3-phosphoglycerate dehydrogenase (Fragment) OS=Mus musculus GN=Phgdh PE=3 SV=1	11	252850000	235250000	1632500000	1628100000	242660000	229230000	0.149696	6.90966	1.03435
Peptidyl-prolyl cis-trans isomerase NIMA-interacting 4	Pin4	>sp|Q9CWW6|PIN4_MOUSE Peptidyl-prolyl cis-trans isomerase NIMA-interacting 4 OS=Mus musculus GN=Pin4 PE=2 SV=1	1	37971000	31359000	253630000	209380000	0	22227000	0.149738	20.831	3.11918
Aspartate aminotransferase, mitochondrial	Got2	>sp|P05202|AATM_MOUSE Aspartate aminotransferase, mitochondrial OS=Mus musculus GN=Got2 PE=1 SV=1	3	61403000	42819000	338710000	354300000	80633000	59531000	0.15039	4.94428	0.743572
Proteasome subunit alpha type-1;Proteasome subunit alpha type	Psma1	>sp|Q9R1P4|PSA1_MOUSE Proteasome subunit alpha type-1 OS=Mus musculus GN=Psma1 PE=1 SV=1;>tr|E9Q3B7|E9Q3B7_MOUSE Proteasome subunit alpha type OS=Mus musculus GN=Psma1 PE=3 SV=1	4	105660000	80085000	618480000	612850000	53036000	101580000	0.150849	7.96379	1.20133
Peptidyl-prolyl cis-trans isomerase FKBP3	Fkbp3	>sp|Q62446|FKBP3_MOUSE Peptidyl-prolyl cis-trans isomerase FKBP3 OS=Mus musculus GN=Fkbp3 PE=1 SV=2	8	528370000	515940000	3502700000	3405300000	505770000	426240000	0.151174	7.41194	1.12049
Protein CDV3	Cdv3	>sp|Q4VAA2|CDV3_MOUSE Protein CDV3 OS=Mus musculus GN=Cdv3 PE=1 SV=2;>sp|Q4VAA2-2|CDV3_MOUSE Isoform 2 of Protein CDV3 OS=Mus musculus GN=Cdv3	8	257960000	263880000	1448300000	1972200000	711520000	890820000	0.152562	2.13469	0.325674
26S proteasome non-ATPase regulatory subunit 11	Psmd11	>sp|Q8BG32|PSD11_MOUSE 26S proteasome non-ATPase regulatory subunit 11 OS=Mus musculus GN=Psmd11 PE=1 SV=3;>tr|F6Z0Q9|F6Z0Q9_MOUSE 26S proteasome non-ATPase regulatory subunit 11 OS=Mus musculus GN=Psmd11 PE=4 SV=1	12	251680000	229720000	1976200000	1148600000	236170000	209850000	0.154058	7.00596	1.07932
Alanine--tRNA ligase, cytoplasmic	Aars	>sp|Q8BGQ7|SYAC_MOUSE Alanine--tRNA ligase, cytoplasmic OS=Mus musculus GN=Aars PE=1 SV=1	13	76437000	118800000	604100000	649280000	79750000	97824000	0.155768	7.05835	1.09947
N-alpha-acetyltransferase 25, NatB auxiliary subunit	Naa25	>sp|Q8BWZ3|NAA25_MOUSE N-alpha-acetyltransferase 25, NatB auxiliary subunit OS=Mus musculus GN=Naa25 PE=1 SV=1;>sp|Q8BWZ3-2|NAA25_MOUSE Isoform 2 of N-alpha-acetyltransferase 25, NatB auxiliary subunit OS=Mus musculus GN=Naa25	4	0	21561000	72549000	64694000	19337000	17737000	0.157101	3.70187	0.581567
Cytochrome c oxidase subunit 7A2, mitochondrial	Cox7a2	>sp|P48771|CX7A2_MOUSE Cytochrome c oxidase subunit 7A2, mitochondrial OS=Mus musculus GN=Cox7a2 PE=1 SV=2	2	72339000	92729000	480630000	561760000	0	0	0.158355	#DIV/0!	#DIV/0!
Transitional endoplasmic reticulum ATPase	Vcp	>sp|Q01853|TERA_MOUSE Transitional endoplasmic reticulum ATPase OS=Mus musculus GN=Vcp PE=1 SV=4	34	1137300000	1200000000	6615700000	7922300000	1082100000	849840000	0.160772	7.52508	1.20982
Probable ATP-dependent RNA helicase DHX34	Dhx34	>sp|Q9DBV3|DHX34_MOUSE Probable ATP-dependent RNA helicase DHX34 OS=Mus musculus GN=Dhx34 PE=2 SV=2;>tr|D3YTV3|D3YTV3_MOUSE Probable ATP-dependent RNA helicase DHX34 OS=Mus musculus GN=Dhx34 PE=4 SV=1	4	0	18988000	60948000	57119000	33216000	40031000	0.160824	1.6119	0.259232
Ran-binding protein 10	Ranbp10	>sp|Q6VN19|RBP10_MOUSE Ran-binding protein 10 OS=Mus musculus GN=Ranbp10 PE=1 SV=2	3	0	22129000	57774000	79189000	23197000	0	0.161569	5.90434	0.95396
High mobility group protein B2	Hmgb2	>sp|P30681|HMGB2_MOUSE High mobility group protein B2 OS=Mus musculus GN=Hmgb2 PE=1 SV=3	11	564640000	694510000	3794300000	3941500000	1196000000	1276800000	0.162769	3.12836	0.5092
Cytochrome c oxidase subunit 5A, mitochondrial	Cox5a	>sp|P12787|COX5A_MOUSE Cytochrome c oxidase subunit 5A, mitochondrial OS=Mus musculus GN=Cox5a PE=1 SV=2	7	528800000	410060000	2862300000	2875500000	251250000	239510000	0.163627	11.6917	1.91307
Phosphoribosylformylglycinamidine synthase	Pfas	>sp|Q5SUR0|PUR4_MOUSE Phosphoribosylformylglycinamidine synthase OS=Mus musculus GN=Pfas PE=2 SV=1	8	151540000	78218000	721080000	678720000	148140000	104030000	0.164136	5.55102	0.911123
Acidic leucine-rich nuclear phosphoprotein 32 family member A;Putative acidic leucine-rich nuclear phosphoprotein 32 family member C	Anp32a;Anp32c	>sp|O35381|AN32A_MOUSE Acidic leucine-rich nuclear phosphoprotein 32 family member A OS=Mus musculus GN=Anp32a PE=1 SV=1;>tr|D3Z7M9|D3Z7M9_MOUSE Acidic leucine-rich nuclear phosphoprotein 32 family member A OS=Mus musculus GN=Anp32a PE=4 SV=1;>tr|D3YYE1|D3	6	219950000	125350000	1205500000	886680000	246040000	344890000	0.165043	3.54049	0.584333
Basigin	Bsg	>sp|P18572|BASI_MOUSE Basigin OS=Mus musculus GN=Bsg PE=1 SV=2;>sp|P18572-2|BASI_MOUSE Isoform 2 of Basigin OS=Mus musculus GN=Bsg	1	56286000	61361000	357840000	354560000	40406000	39729000	0.165142	8.89	1.46811
Microtubule-associated protein 4;Microtubule-associated protein	Map4;Mtap4	>sp|P27546|MAP4_MOUSE Microtubule-associated protein 4 OS=Mus musculus GN=Map4 PE=1 SV=3;>sp|P27546-2|MAP4_MOUSE Isoform 2 of Microtubule-associated protein 4 OS=Mus musculus GN=Map4;>tr|F7CK47|F7CK47_MOUSE Microtubule-associated protein (Fragment) OS=Mus	9	135920000	140770000	824920000	837960000	87279000	122470000	0.166392	7.92795	1.31915
Cysteine-rich protein 1	Crip1	>sp|P63254|CRIP1_MOUSE Cysteine-rich protein 1 OS=Mus musculus GN=Crip1 PE=2 SV=2	3	27043000	0	87438000	74878000	63635000	45726000	0.166607	1.48422	0.247282
UV excision repair protein RAD23 homolog B	Rad23b	>sp|P54728|RD23B_MOUSE UV excision repair protein RAD23 homolog B OS=Mus musculus GN=Rad23b PE=1 SV=2;>tr|Q3TJ52|Q3TJ52_MOUSE UV excision repair protein RAD23 homolog B OS=Mus musculus GN=Rad23b PE=2 SV=1	2	36369000	33940000	212270000	207760000	30601000	43304000	0.16739	5.68338	0.951343
26S protease regulatory subunit 6A	Psmc3	>tr|B7ZCF1|B7ZCF1_MOUSE 26S protease regulatory subunit 6A OS=Mus musculus GN=Psmc3 PE=3 SV=1;>sp|O88685|PRS6A_MOUSE 26S protease regulatory subunit 6A OS=Mus musculus GN=Psmc3 PE=2 SV=2;>tr|A2AGN7|A2AGN7_MOUSE 26S protease regulatory subunit 6A OS=Mus mus	11	174750000	216530000	1181400000	1154300000	168170000	217940000	0.167522	6.04931	1.01339
Vimentin	Vim	>sp|P20152|VIME_MOUSE Vimentin OS=Mus musculus GN=Vim PE=1 SV=3;>tr|E9PZV5|E9PZV5_MOUSE Vimentin OS=Mus musculus GN=Vim PE=3 SV=1	18	305890000	495020000	2406000000	2320600000	617510000	654580000	0.169447	3.71562	0.629602
Cytochrome c oxidase subunit 4 isoform 1, mitochondrial	Cox4i1	>sp|P19783|COX41_MOUSE Cytochrome c oxidase subunit 4 isoform 1, mitochondrial OS=Mus musculus GN=Cox4i1 PE=1 SV=2	5	258410000	323550000	1555800000	1847400000	207990000	172390000	0.171004	8.94684	1.52994
Synaptic vesicle membrane protein VAT-1 homolog	Vat1	>sp|Q62465|VAT1_MOUSE Synaptic vesicle membrane protein VAT-1 homolog OS=Mus musculus GN=Vat1 PE=1 SV=3	8	0	50889000	297070000	0	28699000	42173000	0.171303	4.19164	0.718041
Nucleosome assembly protein 1-like 1	Nap1l1	>tr|E9PW66|E9PW66_MOUSE Nucleosome assembly protein 1-like 1 OS=Mus musculus GN=Nap1l1 PE=3 SV=1;>sp|P28656|NP1L1_MOUSE Nucleosome assembly protein 1-like 1 OS=Mus musculus GN=Nap1l1 PE=1 SV=2;>tr|Q8BSH9|Q8BSH9_MOUSE Nucleosome assembly protein 1-like 1 OS	9	922850000	813060000	4963500000	5168400000	1266000000	1304300000	0.171331	3.94191	0.675373
Small ubiquitin-related modifier 2;Small ubiquitin-related modifier 3	Sumo2;Sumo3	>sp|P61957|SUMO2_MOUSE Small ubiquitin-related modifier 2 OS=Mus musculus GN=Sumo2 PE=2 SV=1;>tr|D3Z794|D3Z794_MOUSE Small ubiquitin-related modifier 2 OS=Mus musculus GN=Sumo2 PE=4 SV=1;>tr|H7BWX9|H7BWX9_MOUSE Small ubiquitin-related modifier 2 OS=Mus mus	4	217420000	159140000	1032800000	1143000000	162160000	295460000	0.173067	4.7546	0.822866
	Bptf	>tr|A2A654|A2A654_MOUSE Bromodomain PHD finger transcription factor OS=Mus musculus GN=Bptf PE=4 SV=1;>tr|A2A655|A2A655_MOUSE Bromodomain PHD finger transcription factor OS=Mus musculus GN=Bptf PE=4 SV=1;>tr|E9Q6A7|E9Q6A7_MOUSE Protein Bptf OS=Mus musculus	2	267770000	0	1233500000	286280000	382360000	0	0.17619	3.97474	0.700309
3-ketoacyl-CoA thiolase, mitochondrial	Acaa2	>sp|Q8BWT1|THIM_MOUSE 3-ketoacyl-CoA thiolase, mitochondrial OS=Mus musculus GN=Acaa2 PE=1 SV=3	12	288880000	131470000	1297300000	1051500000	76265000	23861000	0.178964	23.4584	4.19821
Branched-chain-amino-acid aminotransferase;Branched-chain-amino-acid aminotransferase, cytosolic	Bcat1	>tr|F8WIH8|F8WIH8_MOUSE Branched-chain-amino-acid aminotransferase OS=Mus musculus GN=Bcat1 PE=3 SV=1;>tr|Q8CBC8|Q8CBC8_MOUSE Branched-chain-amino-acid aminotransferase OS=Mus musculus GN=Bcat1 PE=2 SV=1;>tr|E9Q4K3|E9Q4K3_MOUSE Branched-chain-amino-acid am	4	67042000	63394000	343830000	383640000	68079000	51712000	0.179301	6.07283	1.08886
Coiled-coil-helix-coiled-coil-helix domain-containing protein 2, mitochondrial	2410018M08Rik;Chchd2	>tr|B2RPU8|B2RPU8_MOUSE MCG130675 OS=Mus musculus GN=2410018M08Rik PE=2 SV=1;>tr|D3Z5B1|D3Z5B1_MOUSE Uncharacterized protein (Fragment) OS=Mus musculus GN=2410018M08Rik PE=4 SV=1;>sp|Q9D1L0|CHCH2_MOUSE Coiled-coil-helix-coiled-coil-helix domain-containing	2	49270000	36613000	211050000	267720000	56954000	0	0.179383	8.40626	1.50794
Ras-related protein Rap-1b;Ras-related protein Rap-1A	Rap1b;Rap1a	>sp|Q99JI6|RAP1B_MOUSE Ras-related protein Rap-1b OS=Mus musculus GN=Rap1b PE=2 SV=2;>sp|P62835|RAP1A_MOUSE Ras-related protein Rap-1A OS=Mus musculus GN=Rap1a PE=2 SV=1	2	37142000	42182000	202470000	239220000	21728000	24946000	0.179592	9.4633	1.69953
Armadillo repeat-containing protein 8	Armc8	>sp|Q9DBR3|ARMC8_MOUSE Armadillo repeat-containing protein 8 OS=Mus musculus GN=Armc8 PE=1 SV=2	1	148340000	187010000	1021600000	839260000	0	954230000	0.180212	1.95012	0.351435
4F2 cell-surface antigen heavy chain	Slc3a2	>tr|G3UWA6|G3UWA6_MOUSE 4F2 cell-surface antigen heavy chain OS=Mus musculus GN=Slc3a2 PE=4 SV=1;>sp|P10852|4F2_MOUSE 4F2 cell-surface antigen heavy chain OS=Mus musculus GN=Slc3a2 PE=1 SV=1	9	148440000	113880000	851800000	601680000	117940000	125990000	0.180477	5.95859	1.07539
Ragulator complex protein LAMTOR1	Lamtor1	>sp|Q9CQ22|LTOR1_MOUSE Ragulator complex protein LAMTOR1 OS=Mus musculus GN=Lamtor1 PE=1 SV=1	1	0	20280000	35679000	76167000	0	0	0.181321	#DIV/0!	#DIV/0!
Protein lin-7 homolog C	Lin7c	>sp|O88952|LIN7C_MOUSE Protein lin-7 homolog C OS=Mus musculus GN=Lin7c PE=1 SV=2	3	18697000	20649000	97424000	117770000	0	0	0.18284	#DIV/0!	#DIV/0!
Transmembrane emp24 domain-containing protein 10	Tmed10	>sp|Q9D1D4|TMEDA_MOUSE Transmembrane emp24 domain-containing protein 10 OS=Mus musculus GN=Tmed10 PE=2 SV=1	5	67188000	131110000	778670000	305380000	47984000	79383000	0.182923	8.51123	1.5569
NudC domain-containing protein 1	Nudcd1	>sp|Q6PIP5|NUDC1_MOUSE NudC domain-containing protein 1 OS=Mus musculus GN=Nudcd1 PE=2 SV=2	3	6627600	9237300	46943000	39264000	0	20860000	0.184033	4.13265	0.760542
Mitochondrial import receptor subunit TOM70	Tomm70a	>tr|Q80TT4|Q80TT4_MOUSE MKIAA0719 protein (Fragment) OS=Mus musculus GN=Tomm70a PE=2 SV=1;>sp|Q9CZW5|TOM70_MOUSE Mitochondrial import receptor subunit TOM70 OS=Mus musculus GN=Tomm70a PE=1 SV=2	6	70590000	59177000	398140000	303240000	36489000	30316000	0.185017	10.4989	1.94247
DNA (cytosine-5)-methyltransferase 3A	Dnmt3a	>sp|O88508|DNM3A_MOUSE DNA (cytosine-5)-methyltransferase 3A OS=Mus musculus GN=Dnmt3a PE=1 SV=2;>sp|O88508-2|DNM3A_MOUSE Isoform 2 of DNA (cytosine-5)-methyltransferase 3A OS=Mus musculus GN=Dnmt3a	6	0	47854000	148980000	107580000	85451000	0	0.186522	3.00242	0.560017
	Olfr1200;Olfr1197;Olfr1196	>tr|A2ATJ4|A2ATJ4_MOUSE Olfactory receptor 1200 OS=Mus musculus GN=Olfr1200 PE=3 SV=1;>tr|Q7TR13|Q7TR13_MOUSE Olfactory receptor 1197 OS=Mus musculus GN=Olfr1197 PE=3 SV=1;>tr|Q7TR14|Q7TR14_MOUSE Olfactory receptor 1196 OS=Mus musculus GN=Olfr1196 PE=3 SV=	2	27711000	40835000	200370000	167030000	114370000	50689000	0.18657	2.22587	0.415282
Alcohol dehydrogenase class-3	Adh5	>sp|P28474|ADHX_MOUSE Alcohol dehydrogenase class-3 OS=Mus musculus GN=Adh5 PE=1 SV=3	7	113100000	128810000	614670000	679400000	43757000	17628000	0.186937	21.0812	3.94087
Proteasome subunit alpha type-5;Proteasome subunit alpha type	Psma5;Gm8394	>sp|Q9Z2U1|PSA5_MOUSE Proteasome subunit alpha type-5 OS=Mus musculus GN=Psma5 PE=1 SV=1;>tr|D3YX79|D3YX79_MOUSE Proteasome subunit alpha type OS=Mus musculus GN=Gm8394 PE=3 SV=1	5	107090000	100470000	230880000	873610000	102270000	128640000	0.187924	4.78321	0.898878
MORF4 family-associated protein 1	Mrfap1	>sp|Q9CQL7|MOFA1_MOUSE MORF4 family-associated protein 1 OS=Mus musculus GN=Mrfap1 PE=1 SV=1	2	54271000	46284000	267760000	263530000	0	0	0.189266	#DIV/0!	#DIV/0!
Centromere/kinetochore protein zw10 homolog	Zw10	>sp|O54692|ZW10_MOUSE Centromere/kinetochore protein zw10 homolog OS=Mus musculus GN=Zw10 PE=2 SV=3	2	38670000	0	126570000	76761000	49405000	44403000	0.190183	2.16752	0.412225
ATP-dependent RNA helicase DDX39A	Ddx39a;Ddx39	>sp|Q8VDW0|DX39A_MOUSE ATP-dependent RNA helicase DDX39A OS=Mus musculus GN=Ddx39a PE=2 SV=1;>tr|Q3UAF1|Q3UAF1_MOUSE Protein Ddx39 OS=Mus musculus GN=Ddx39 PE=2 SV=1	16	1020000000	988090000	5474300000	5077300000	922540000	858950000	0.190311	5.92291	1.1272
Peroxiredoxin-6	Prdx6	>sp|O08709|PRDX6_MOUSE Peroxiredoxin-6 OS=Mus musculus GN=Prdx6 PE=1 SV=3;>tr|Q6GT24|Q6GT24_MOUSE Peroxiredoxin 6 OS=Mus musculus GN=Prdx6 PE=2 SV=1;>tr|D3Z0Y2|D3Z0Y2_MOUSE Peroxiredoxin-6 OS=Mus musculus GN=Prdx6 PE=4 SV=1	11	429900000	378790000	2154500000	2092000000	433660000	419540000	0.190437	4.97714	0.947832
	Fuk	>tr|Q7TMC8|Q7TMC8_MOUSE L-fucose kinase OS=Mus musculus GN=Fuk PE=2 SV=1;>tr|Q7TSB1|Q7TSB1_MOUSE Fucokinase, isoform CRA_a OS=Mus musculus GN=Fuk PE=2 SV=1	5	31080000	77424000	110830000	453850000	62887000	54430000	0.192151	4.81328	0.924879
Obg-like ATPase 1	Ola1	>sp|Q9CZ30|OLA1_MOUSE Obg-like ATPase 1 OS=Mus musculus GN=Ola1 PE=1 SV=1;>tr|B1AYJ9|B1AYJ9_MOUSE Obg-like ATPase 1 OS=Mus musculus GN=Ola1 PE=4 SV=1;>sp|Q9CZ30-2|OLA1_MOUSE Isoform 2 of Obg-like ATPase 1 OS=Mus musculus GN=Ola1	2	35583000	0	100380000	83755000	56118000	56351000	0.193244	1.63721	0.316381
E3 ubiquitin-protein ligase RNF213	Rnf213	>sp|E9Q555|RN213_MOUSE E3 ubiquitin-protein ligase RNF213 OS=Mus musculus GN=Rnf213 PE=2 SV=1	6	0	55088000	182910000	101100000	0	0	0.193965	#DIV/0!	#DIV/0!
SUMO-activating enzyme subunit 1	Sae1	>sp|Q9R1T2|SAE1_MOUSE SUMO-activating enzyme subunit 1 OS=Mus musculus GN=Sae1 PE=2 SV=1;>sp|Q9R1T2-2|SAE1_MOUSE Isoform 2 of SUMO-activating enzyme subunit 1 OS=Mus musculus GN=Sae1	9	168810000	279710000	1225400000	1073900000	153790000	154250000	0.195068	7.46429	1.45604
Serine--tRNA ligase, cytoplasmic	Sars	>tr|Q8C483|Q8C483_MOUSE Serine--tRNA ligase, cytoplasmic OS=Mus musculus GN=Sars PE=2 SV=1;>sp|P26638|SYSC_MOUSE Serine--tRNA ligase, cytoplasmic OS=Mus musculus GN=Sars PE=2 SV=3;>tr|A2AFS0|A2AFS0_MOUSE Serine--tRNA ligase, cytoplasmic (Fragment) OS=Mus m	8	180400000	180510000	975830000	855000000	191620000	205310000	0.197129	4.61248	0.909254
Heat shock protein HSP 90-alpha	Hsp90aa1	>sp|P07901|HS90A_MOUSE Heat shock protein HSP 90-alpha OS=Mus musculus GN=Hsp90aa1 PE=1 SV=4	60	6192300000	5865700000	30383000000	30782000000	5928500000	5612500000	0.197139	5.2998	1.0448
T-complex protein 1 subunit delta	Cct4	>sp|P80315|TCPD_MOUSE T-complex protein 1 subunit delta OS=Mus musculus GN=Cct4 PE=1 SV=3;>tr|G5E839|G5E839_MOUSE T-complex protein 1 subunit delta OS=Mus musculus GN=Cct4 PE=3 SV=1	21	2168400000	1946800000	10100000000	10686000000	2269300000	2292300000	0.197979	4.55673	0.90214
	Qars	>tr|Q8BML9|Q8BML9_MOUSE Glutaminyl-tRNA synthetase OS=Mus musculus GN=Qars PE=2 SV=1;>tr|D3Z158|D3Z158_MOUSE Protein Qars OS=Mus musculus GN=Qars PE=3 SV=1;>tr|Q8R1V9|Q8R1V9_MOUSE Protein Qars OS=Mus musculus GN=Qars PE=2 SV=1	9	97635000	115740000	522480000	550770000	217910000	109450000	0.198812	3.2785	0.651805
26S proteasome non-ATPase regulatory subunit 4	Psmd4	>sp|O35226-2|PSMD4_MOUSE Isoform Rpn10B of 26S proteasome non-ATPase regulatory subunit 4 OS=Mus musculus GN=Psmd4;>sp|O35226|PSMD4_MOUSE 26S proteasome non-ATPase regulatory subunit 4 OS=Mus musculus GN=Psmd4 PE=1 SV=1;>sp|O35226-3|PSMD4_MOUSE Isoform Rpn	3	126610000	138820000	690220000	640270000	123100000	107790000	0.199498	5.76244	1.1496
Nuclear distribution protein nudE-like 1;Nuclear distribution protein nudE homolog 1	Ndel1;Nde1	>sp|Q9ERR1|NDEL1_MOUSE Nuclear distribution protein nudE-like 1 OS=Mus musculus GN=Ndel1 PE=1 SV=2;>sp|Q9CZA6|NDE1_MOUSE Nuclear distribution protein nudE homolog 1 OS=Mus musculus GN=Nde1 PE=1 SV=1;>sp|Q9CZA6-2|NDE1_MOUSE Isoform 2 of Nuclear distribution	1	9580600	0	30017000	17512000	0	0	0.201574	#DIV/0!	#DIV/0!
Adenylyl cyclase-associated protein 1;Adenylyl cyclase-associated protein	Cap1	>sp|P40124|CAP1_MOUSE Adenylyl cyclase-associated protein 1 OS=Mus musculus GN=Cap1 PE=1 SV=4;>tr|B1ARS0|B1ARS0_MOUSE Adenylyl cyclase-associated protein (Fragment) OS=Mus musculus GN=Cap1 PE=3 SV=1	6	73789000	80096000	387330000	369190000	0	100920000	0.203412	7.49623	1.52482
BolA-like protein 2	Bola2	>sp|Q8BGS2|BOLA2_MOUSE BolA-like protein 2 OS=Mus musculus GN=Bola2 PE=1 SV=1;>sp|Q8BGS2-2|BOLA2_MOUSE Isoform 2 of BolA-like protein 2 OS=Mus musculus GN=Bola2	6	177100000	129620000	694190000	801760000	115090000	45464000	0.205034	9.31743	1.91039
26S proteasome non-ATPase regulatory subunit 14	Psmd14	>sp|O35593|PSDE_MOUSE 26S proteasome non-ATPase regulatory subunit 14 OS=Mus musculus GN=Psmd14 PE=1 SV=2;>tr|F6SAH4|F6SAH4_MOUSE 26S proteasome non-ATPase regulatory subunit 14 OS=Mus musculus GN=Psmd14 PE=4 SV=1	7	121640000	147070000	691370000	613200000	134730000	151730000	0.205976	4.55411	0.938037
Eukaryotic peptide chain release factor subunit 1	Etf1	>sp|Q8BWY3|ERF1_MOUSE Eukaryotic peptide chain release factor subunit 1 OS=Mus musculus GN=Etf1 PE=1 SV=4	7	285020000	210640000	1218000000	1177900000	169720000	242230000	0.206878	5.816	1.2032
NADH dehydrogenase [ubiquinone] 1 alpha subcomplex subunit 7	Ndufa7	>sp|Q9Z1P6|NDUA7_MOUSE NADH dehydrogenase [ubiquinone] 1 alpha subcomplex subunit 7 OS=Mus musculus GN=Ndufa7 PE=1 SV=3	4	0	52825000	103990000	151000000	26055000	35001000	0.207165	4.17633	0.865189
Isopentenyl-diphosphate Delta-isomerase 1	Idi1	>tr|G3XA48|G3XA48_MOUSE Isopentenyl-diphosphate Delta-isomerase 1 OS=Mus musculus GN=Idi1 PE=4 SV=1;>sp|P58044|IDI1_MOUSE Isopentenyl-diphosphate Delta-isomerase 1 OS=Mus musculus GN=Idi1 PE=2 SV=1;>tr|H3BLF8|H3BLF8_MOUSE Isopentenyl-diphosphate Delta-isom	2	33931000	0	88021000	75396000	0	0	0.207634	#DIV/0!	#DIV/0!
Nuclear migration protein nudC	Nudc	>sp|O35685|NUDC_MOUSE Nuclear migration protein nudC OS=Mus musculus GN=Nudc PE=1 SV=1	8	442620000	579200000	2027200000	2836600000	423810000	414670000	0.210087	5.80073	1.21866
Cytochrome c oxidase subunit 6C	Cox6c	>sp|Q9CPQ1|COX6C_MOUSE Cytochrome c oxidase subunit 6C OS=Mus musculus GN=Cox6c PE=1 SV=3	7	386500000	441680000	1945900000	1986900000	146990000	151840000	0.210583	13.1607	2.77141
Transcription elongation factor SPT4 1;Transcription elongation factor SPT4 2	Supt4h1;Supt4h2	>sp|P63271|SPT41_MOUSE Transcription elongation factor SPT4 1 OS=Mus musculus GN=Supt4h1 PE=2 SV=1;>sp|Q9Z199|SPT42_MOUSE Transcription elongation factor SPT4 2 OS=Mus musculus GN=Supt4h2 PE=2 SV=1	4	171820000	368220000	1320700000	1237000000	439700000	464400000	0.211143	2.829	0.597323
DNA repair protein SWI5 homolog	Swi5	>sp|Q8K3D3-2|SWI5_MOUSE Isoform 2 of DNA repair protein SWI5 homolog OS=Mus musculus GN=Swi5;>sp|Q8K3D3|SWI5_MOUSE DNA repair protein SWI5 homolog OS=Mus musculus GN=Swi5 PE=1 SV=1;>tr|A2AN40|A2AN40_MOUSE DNA repair protein SWI5 homolog OS=Mus musculus GN=	1	98610000	81083000	463770000	384510000	75100000	81785000	0.211832	5.40702	1.14538
E3 ubiquitin-protein ligase UHRF1	Uhrf1	>sp|Q8VDF2|UHRF1_MOUSE E3 ubiquitin-protein ligase UHRF1 OS=Mus musculus GN=Uhrf1 PE=1 SV=2;>tr|Q3UI74|Q3UI74_MOUSE E3 ubiquitin-protein ligase UHRF1 OS=Mus musculus GN=Uhrf1 PE=2 SV=1	18	254970000	408710000	1505700000	1625100000	2649200000	2684000000	0.211984	0.58704	0.124443
Serine/threonine-protein kinase ULK1	Ulk1	>sp|O70405|ULK1_MOUSE Serine/threonine-protein kinase ULK1 OS=Mus musculus GN=Ulk1 PE=1 SV=1	3	173110000	111140000	974410000	360460000	249630000	201700000	0.212942	2.95764	0.629805
T-complex protein 1 subunit beta	Cct2	>sp|P80314|TCPB_MOUSE T-complex protein 1 subunit beta OS=Mus musculus GN=Cct2 PE=1 SV=4	30	2647100000	2787300000	12233000000	13138000000	2938200000	3254900000	0.214197	4.09666	0.877493
Stomatin-like protein 2	Stoml2	>sp|Q99JB2|STML2_MOUSE Stomatin-like protein 2 OS=Mus musculus GN=Stoml2 PE=1 SV=1;>tr|F6WI02|F6WI02_MOUSE Stomatin-like protein 2 (Fragment) OS=Mus musculus GN=Stoml2 PE=4 SV=1;>tr|A2AG39|A2AG39_MOUSE Stomatin (Epb7.2)-like 2 (Fragment) OS=Mus musculus GN	6	31021000	34729000	233610000	68739000	39542000	39410000	0.217464	3.82953	0.832784
Nascent polypeptide-associated complex subunit alpha, muscle-specific form;Nascent polypeptide-associated complex subunit alpha	Naca	>sp|P70670|NACAM_MOUSE Nascent polypeptide-associated complex subunit alpha, muscle-specific form OS=Mus musculus GN=Naca PE=1 SV=2;>sp|Q60817|NACA_MOUSE Nascent polypeptide-associated complex subunit alpha OS=Mus musculus GN=Naca PE=1 SV=1	5	425880000	469420000	1815400000	2299000000	440190000	444240000	0.217602	4.65204	1.01229
Ubiquilin-4	Ubqln4	>sp|Q99NB8|UBQL4_MOUSE Ubiquilin-4 OS=Mus musculus GN=Ubqln4 PE=1 SV=1	2	37783000	0	173070000	0	0	0	0.218311	#DIV/0!	#DIV/0!
Pyruvate kinase isozymes M1/M2	Pkm2	>sp|P52480|KPYM_MOUSE Pyruvate kinase isozymes M1/M2 OS=Mus musculus GN=Pkm PE=1 SV=4;>sp|P52480-2|KPYM_MOUSE Isoform M1 of Pyruvate kinase isozymes M1/M2 OS=Mus musculus GN=Pkm	43	9825900000	9519000000	45714000000	42734000000	12555000000	12860000000	0.218715	3.48015	0.761161
Calnexin	Canx	>sp|P35564|CALX_MOUSE Calnexin OS=Mus musculus GN=Canx PE=1 SV=1	14	600130000	482170000	2499200000	2448300000	259620000	260810000	0.218757	9.50656	2.07963
Ras-related protein Rab-5C	Rab5c	>tr|Q8C266|Q8C266_MOUSE RAB5C, member RAS oncogene family OS=Mus musculus GN=Rab5c PE=2 SV=1;>sp|P35278|RAB5C_MOUSE Ras-related protein Rab-5C OS=Mus musculus GN=Rab5c PE=1 SV=2	3	44279000	46854000	158110000	256700000	0	0	0.219698	#DIV/0!	#DIV/0!
Purine nucleoside phosphorylase	Pnp;Pnp2	>sp|P23492|PNPH_MOUSE Purine nucleoside phosphorylase OS=Mus musculus GN=Pnp PE=1 SV=2;>tr|Q543K9|Q543K9_MOUSE Pnp protein OS=Mus musculus GN=Pnp PE=2 SV=1;>tr|Q9D8C9|Q9D8C9_MOUSE Protein Pnp2 OS=Mus musculus GN=Pnp2 PE=2 SV=1	4	82240000	74435000	342850000	368310000	61461000	47012000	0.220309	6.5561	1.44437
60 kDa heat shock protein, mitochondrial	Hspd1	>sp|P63038|CH60_MOUSE 60 kDa heat shock protein, mitochondrial OS=Mus musculus GN=Hspd1 PE=1 SV=1	43	7795600000	7689900000	35923000000	34275000000	5483800000	5834800000	0.220597	6.202	1.36815
Protein ERGIC-53	Lman1	>sp|Q9D0F3|LMAN1_MOUSE Protein ERGIC-53 OS=Mus musculus GN=Lman1 PE=2 SV=1	2	36343000	38126000	83362000	253840000	0	0	0.220844	#DIV/0!	#DIV/0!
Catalase	Cat	>sp|P24270|CATA_MOUSE Catalase OS=Mus musculus GN=Cat PE=1 SV=4	9	117790000	97590000	340250000	630290000	213620000	284010000	0.221918	1.95032	0.432812
Ubiquitin-conjugating enzyme E2 D3;Ubiquitin-conjugating enzyme E2 D2;Ubiquitin-conjugating enzyme E2 D2B	Ube2d3;Ube2d2;Ube2d2b	>sp|P61079|UB2D3_MOUSE Ubiquitin-conjugating enzyme E2 D3 OS=Mus musculus GN=Ube2d3 PE=1 SV=1;>sp|P62838|UB2D2_MOUSE Ubiquitin-conjugating enzyme E2 D2 OS=Mus musculus GN=Ube2d2 PE=1 SV=1;>sp|Q6ZWY6|U2D2B_MOUSE Ubiquitin-conjugating enzyme E2 D2B OS=Mus mu	1	77153000	62821000	321780000	307890000	0	64592000	0.222297	9.74842	2.16705
Histone H2A.Z;Histone H2A.V;Histone H2A	H2afz;H2afv	>sp|P0C0S6|H2AZ_MOUSE Histone H2A.Z OS=Mus musculus GN=H2afz PE=1 SV=2;>sp|Q3THW5|H2AV_MOUSE Histone H2A.V OS=Mus musculus GN=H2afv PE=1 SV=3;>tr|Q5NC91|Q5NC91_MOUSE Histone H2A OS=Mus musculus GN=H2afv PE=2 SV=1;>tr|Q8R029|Q8R029_MOUSE Histone H2A OS=Mus	6	771320000	665360000	3349700000	3095000000	1591700000	1301000000	0.222924	2.22792	0.496657
Hsc70-interacting protein	St13	>tr|F8WJK8|F8WJK8_MOUSE Hsc70-interacting protein OS=Mus musculus GN=St13 PE=4 SV=1;>sp|Q99L47|F10A1_MOUSE Hsc70-interacting protein OS=Mus musculus GN=St13 PE=2 SV=1	11	629930000	530200000	3043900000	2134800000	475180000	568940000	0.22402	4.95987	1.11111
26S proteasome non-ATPase regulatory subunit 7	Psmd7	>sp|P26516|PSD7_MOUSE 26S proteasome non-ATPase regulatory subunit 7 OS=Mus musculus GN=Psmd7 PE=1 SV=2	1	52352000	51422000	200620000	257510000	45782000	46962000	0.226516	4.93973	1.11893
Prefoldin subunit 2	Pfdn2	>sp|O70591|PFD2_MOUSE Prefoldin subunit 2 OS=Mus musculus GN=Pfdn2 PE=2 SV=2;>tr|F8WJ30|F8WJ30_MOUSE Prefoldin subunit 2 (Fragment) OS=Mus musculus GN=Pfdn2 PE=4 SV=1	4	98424000	64883000	359120000	361260000	41423000	57335000	0.226696	7.2944	1.65361
ATP-dependent RNA helicase DDX19A	Ddx19a;Ddx19b	>sp|Q61655|DD19A_MOUSE ATP-dependent RNA helicase DDX19A OS=Mus musculus GN=Ddx19a PE=2 SV=2;>tr|Q8BZY3|Q8BZY3_MOUSE Protein Ddx19b OS=Mus musculus GN=Ddx19b PE=2 SV=1;>tr|Q8R3C7|Q8R3C7_MOUSE DEAD (Asp-Glu-Ala-Asp) box polypeptide 19b OS=Mus musculus GN=Dd	3	19398000	28367000	125930000	84461000	39991000	28703000	0.22703	3.06273	0.69533
Small glutamine-rich tetratricopeptide repeat-containing protein alpha	Sgta	>sp|Q8BJU0|SGTA_MOUSE Small glutamine-rich tetratricopeptide repeat-containing protein alpha OS=Mus musculus GN=Sgta PE=1 SV=2;>sp|Q8BJU0-2|SGTA_MOUSE Isoform 2 of Small glutamine-rich tetratricopeptide repeat-containing protein alpha OS=Mus musculus GN=Sg	2	24531000	17769000	127230000	58086000	0	0	0.228259	#DIV/0!	#DIV/0!
Breast cancer anti-estrogen resistance protein 1	Bcar1	>sp|Q61140|BCAR1_MOUSE Breast cancer anti-estrogen resistance protein 1 OS=Mus musculus GN=Bcar1 PE=1 SV=2;>sp|Q61140-2|BCAR1_MOUSE Isoform Cas-A of Breast cancer anti-estrogen resistance protein 1 OS=Mus musculus GN=Bcar1;>tr|F8WII0|F8WII0_MOUSE Breast ca	3	5444900	7188000	20988000	34208000	9442500	13023000	0.228873	2.45692	0.562324
UBX domain-containing protein 1	Ubxn1	>sp|Q922Y1|UBXN1_MOUSE UBX domain-containing protein 1 OS=Mus musculus GN=Ubxn1 PE=1 SV=1	7	284860000	242650000	1021300000	1279600000	127410000	150100000	0.229262	8.29123	1.90087
	Mki67	>tr|E9PVX6|E9PVX6_MOUSE Protein Mki67 OS=Mus musculus GN=Mki67 PE=4 SV=1	6	0	31840000	54559000	84141000	50454000	92041000	0.22956	0.973367	0.223446
Myosin regulatory light chain 12B	Myl12b;Myl12a	>sp|Q3THE2|ML12B_MOUSE Myosin regulatory light chain 12B OS=Mus musculus GN=Myl12b PE=1 SV=2;>tr|Q6ZWQ9|Q6ZWQ9_MOUSE MCG5400 OS=Mus musculus GN=Myl12a PE=2 SV=1	5	163320000	193270000	768030000	768060000	69174000	201880000	0.232141	5.6671	1.31557
Prothymosin alpha;Thymosin alpha	Ptma	>sp|P26350|PTMA_MOUSE Prothymosin alpha OS=Mus musculus GN=Ptma PE=1 SV=2	7	903720000	903070000	3961100000	3801900000	878100000	1029300000	0.232744	4.06994	0.947253
Ras-related protein Rab-6A;Ras-related protein Rab-6B;Ras-related protein Rab-39A	Rab6a;Rab6b;Rab39a	>sp|P35279|RAB6A_MOUSE Ras-related protein Rab-6A OS=Mus musculus GN=Rab6a PE=1 SV=4;>sp|P35279-2|RAB6A_MOUSE Isoform 2 of Ras-related protein Rab-6A OS=Mus musculus GN=Rab6a;>sp|P61294|RAB6B_MOUSE Ras-related protein Rab-6B OS=Mus musculus GN=Rab6b PE=1 S	2	266540000	307900000	1153100000	1301300000	0	230940000	0.234045	10.6279	2.4874
Electron transfer flavoprotein subunit alpha, mitochondrial	Etfa	>sp|Q99LC5|ETFA_MOUSE Electron transfer flavoprotein subunit alpha, mitochondrial OS=Mus musculus GN=Etfa PE=1 SV=2	5	0	46701000	104500000	94980000	0	30242000	0.234114	6.59612	1.54424
NADH dehydrogenase [ubiquinone] 1 subunit C2	Ndufc2	>sp|Q9CQ54|NDUC2_MOUSE NADH dehydrogenase [ubiquinone] 1 subunit C2 OS=Mus musculus GN=Ndufc2 PE=1 SV=1	1	90813000	0	259820000	127470000	54671000	0	0.234483	7.08401	1.66108
NADH dehydrogenase [ubiquinone] 1 alpha subcomplex subunit 13	Ndufa13	>sp|Q9ERS2|NDUAD_MOUSE NADH dehydrogenase [ubiquinone] 1 alpha subcomplex subunit 13 OS=Mus musculus GN=Ndufa13 PE=1 SV=3	5	85973000	87025000	325530000	411460000	0	48810000	0.234736	15.0992	3.54431
Histone H1.5	Hist1h1b	>sp|P43276|H15_MOUSE Histone H1.5 OS=Mus musculus GN=Hist1h1b PE=1 SV=2	8	476760000	513660000	1933000000	2259000000	530130000	638900000	0.236264	3.58588	0.847215
Craniofacial development protein 1	Cfdp1	>sp|O88271|CFDP1_MOUSE Craniofacial development protein 1 OS=Mus musculus GN=Cfdp1 PE=1 SV=1	5	118560000	135870000	611360000	448620000	109050000	152050000	0.240033	4.05967	0.974454
Etoposide-induced protein 2.4	Ei24	>sp|Q61070|EI24_MOUSE Etoposide-induced protein 2.4 OS=Mus musculus GN=Ei24 PE=1 SV=3	2	0	110270000	126360000	328380000	85643000	0	0.24249	5.30972	1.28755
Keratin, type II cytoskeletal 2 oral	Krt76	>sp|Q3UV17|K22O_MOUSE Keratin, type II cytoskeletal 2 oral OS=Mus musculus GN=Krt76 PE=2 SV=1	6	428200000	285460000	1370700000	1567200000	832560000	846940000	0.242915	1.74927	0.424924
Histone H2A type 2-A;Histone H2A type 2-C;Histone H2A	Hist2h2aa1;Hist2h2ac;Hist1h2al	>sp|Q6GSS7|H2A2A_MOUSE Histone H2A type 2-A OS=Mus musculus GN=Hist2h2aa1 PE=1 SV=3;>sp|Q64523|H2A2C_MOUSE Histone H2A type 2-C OS=Mus musculus GN=Hist2h2ac PE=1 SV=3;>tr|F8WIX8|F8WIX8_MOUSE Histone H2A OS=Mus musculus GN=Hist1h2al PE=3 SV=1	9	1666300000	1176700000	8078600000	3600200000	2293100000	1435000000	0.243433	3.13264	0.762587
Oligoribonuclease, mitochondrial	Rexo2	>sp|Q9D8S4|ORN_MOUSE Oligoribonuclease, mitochondrial OS=Mus musculus GN=Rexo2 PE=1 SV=2	1	44459000	51763000	293210000	101420000	66827000	67457000	0.243828	2.93877	0.716556
Transforming protein RhoA;Rho-related GTP-binding protein RhoC	Rhoa;Rhoc	>sp|Q9QUI0|RHOA_MOUSE Transforming protein RhoA OS=Mus musculus GN=Rhoa PE=1 SV=1;>sp|Q62159|RHOC_MOUSE Rho-related GTP-binding protein RhoC OS=Mus musculus GN=Rhoc PE=1 SV=2	2	135330000	103300000	556330000	420760000	74526000	77658000	0.244225	6.42045	1.56804
Protein VPRBP	Vprbp	>sp|Q80TR8-2|VPRBP_MOUSE Isoform 2 of Protein VPRBP OS=Mus musculus GN=Vprbp;>sp|Q80TR8|VPRBP_MOUSE Protein VPRBP OS=Mus musculus GN=Vprbp PE=2 SV=4;>sp|Q80TR8-4|VPRBP_MOUSE Isoform 4 of Protein VPRBP OS=Mus musculus GN=Vprbp;>sp|Q80TR8-3|VPRBP_MOUSE Isofo	3	17396000	0	34970000	36228000	19419000	15549000	0.244333	2.03609	0.497483
Eukaryotic translation initiation factor 2A	Eif2a	>sp|Q8BJW6|EIF2A_MOUSE Eukaryotic translation initiation factor 2A OS=Mus musculus GN=Eif2a PE=2 SV=2;>sp|Q8BJW6-2|EIF2A_MOUSE Isoform 2 of Eukaryotic translation initiation factor 2A OS=Mus musculus GN=Eif2a	1	27443000	26939000	111940000	110430000	30339000	24549000	0.244556	4.05134	0.990781
Glycogen phosphorylase, brain form	Pygb	>sp|Q8CI94|PYGB_MOUSE Glycogen phosphorylase, brain form OS=Mus musculus GN=Pygb PE=1 SV=3	4	42588000	39239000	144900000	186960000	54368000	73617000	0.246571	2.59296	0.639348
RNA polymerase II subunit A C-terminal domain phosphatase	Ctdp1	>sp|Q7TSG2|CTDP1_MOUSE RNA polymerase II subunit A C-terminal domain phosphatase OS=Mus musculus GN=Ctdp1 PE=1 SV=1	2	15682000	0	40629000	22799000	0	19062000	0.247241	3.32746	0.822684
T-complex protein 1 subunit zeta	Cct6a	>tr|E9QPA6|E9QPA6_MOUSE T-complex protein 1 subunit zeta OS=Mus musculus GN=Cct6a PE=3 SV=1;>sp|P80317|TCPZ_MOUSE T-complex protein 1 subunit zeta OS=Mus musculus GN=Cct6a PE=1 SV=3	20	2238400000	2272600000	8820300000	9220200000	2134200000	2147200000	0.250049	4.21369	1.05363
	Inpp4b	>tr|E9PVM1|E9PVM1_MOUSE Type II inositol 3,4-bisphosphate 4-phosphatase OS=Mus musculus GN=Inpp4b PE=4 SV=1;>tr|E9PZK3|E9PZK3_MOUSE Type II inositol 3,4-bisphosphate 4-phosphatase OS=Mus musculus GN=Inpp4b PE=4 SV=1;>tr|E9PVM3|E9PVM3_MOUSE Type II inositol	2	76168000	55501000	391720000	134460000	206690000	112710000	0.250236	1.6474	0.412239
Double-stranded RNA-specific adenosine deaminase	Adar	>sp|Q99MU3|DSRAD_MOUSE Double-stranded RNA-specific adenosine deaminase OS=Mus musculus GN=Adar PE=1 SV=2;>sp|Q99MU3-2|DSRAD_MOUSE Isoform 2 of Double-stranded RNA-specific adenosine deaminase OS=Mus musculus GN=Adar;>sp|Q99MU3-5|DSRAD_MOUSE Isoform 5 of D	9	53643000	0	130820000	82897000	0	65084000	0.251	3.28371	0.824212
Cytosolic non-specific dipeptidase	Cndp2	>sp|Q9D1A2|CNDP2_MOUSE Cytosolic non-specific dipeptidase OS=Mus musculus GN=Cndp2 PE=1 SV=1	4	53274000	57277000	174570000	265450000	50462000	62170000	0.251241	3.90671	0.981524
Mitochondrial import receptor subunit TOM5 homolog	Tomm5	>sp|B1AXP6|TOM5_MOUSE Mitochondrial import receptor subunit TOM5 homolog OS=Mus musculus GN=Tomm5 PE=3 SV=1;>sp|B1AXP6-4|TOM5_MOUSE Isoform 4 of Mitochondrial import receptor subunit TOM5 homolog OS=Mus musculus GN=Tomm5;>sp|B1AXP6-3|TOM5_MOUSE Isoform 3 o	3	367620000	545910000	1406100000	2225800000	503210000	0	0.25153	7.21746	1.81541
Dual specificity mitogen-activated protein kinase kinase 1	Map2k1	>sp|P31938|MP2K1_MOUSE Dual specificity mitogen-activated protein kinase kinase 1 OS=Mus musculus GN=Map2k1 PE=1 SV=2	6	151550000	173670000	520200000	768650000	137080000	114950000	0.252333	5.11388	1.2904
Retrotransposon-derived protein PEG10	Peg10	>tr|E9Q3F7|E9Q3F7_MOUSE Retrotransposon-derived protein PEG10 OS=Mus musculus GN=Peg10 PE=4 SV=1;>sp|Q7TN75|PEG10_MOUSE Retrotransposon-derived protein PEG10 OS=Mus musculus GN=Peg10 PE=1 SV=2;>tr|H3BJQ1|H3BJQ1_MOUSE Retrotransposon-derived protein PEG10 (	17	286050000	325550000	1231000000	1182400000	396660000	308840000	0.253418	3.42084	0.866903
Monofunctional C1-tetrahydrofolate synthase, mitochondrial	Mthfd1l	>sp|Q3V3R1|C1TM_MOUSE Monofunctional C1-tetrahydrofolate synthase, mitochondrial OS=Mus musculus GN=Mthfd1l PE=1 SV=2	13	161400000	191210000	1026800000	358460000	211710000	256990000	0.254544	2.95554	0.752315
	Ppm1b	>tr|Q99NF7|Q99NF7_MOUSE Ppm1b protein OS=Mus musculus GN=Ppm1b PE=2 SV=1	20	922820000	1133200000	3847500000	4224600000	1068100000	1051300000	0.254707	3.80867	0.970095
Protein phosphatase 1G	Ppm1g	>sp|Q61074|PPM1G_MOUSE Protein phosphatase 1G OS=Mus musculus GN=Ppm1g PE=2 SV=3	7	176430000	215180000	756340000	779900000	217000000	203400000	0.254915	3.65423	0.931518
Serine hydroxymethyltransferase	Shmt2	>tr|Q9CZN7|Q9CZN7_MOUSE Serine hydroxymethyltransferase OS=Mus musculus GN=Shmt2 PE=2 SV=1	15	621790000	873600000	3227300000	2609900000	994840000	1096800000	0.256183	2.79073	0.714937
Proteasome subunit alpha type;Proteasome subunit alpha type-2	Psma2	>tr|E9Q3A4|E9Q3A4_MOUSE Proteasome subunit alpha type OS=Mus musculus GN=Psma2 PE=3 SV=1;>sp|P49722|PSA2_MOUSE Proteasome subunit alpha type-2 OS=Mus musculus GN=Psma2 PE=1 SV=2;>tr|Q6ZWV8|Q6ZWV8_MOUSE Proteasome subunit alpha type OS=Mus musculus GN=Psma2	4	83244000	73136000	319700000	286580000	39913000	66702000	0.257934	5.68663	1.46677
Guanine nucleotide-binding protein G(i) subunit alpha-2	Gnai2	>sp|P08752|GNAI2_MOUSE Guanine nucleotide-binding protein G(i) subunit alpha-2 OS=Mus musculus GN=Gnai2 PE=1 SV=5	5	78804000	82567000	214710000	408540000	0	0	0.258919	#DIV/0!	#DIV/0!
F-actin-capping protein subunit alpha-1	Capza1	>sp|P47753|CAZA1_MOUSE F-actin-capping protein subunit alpha-1 OS=Mus musculus GN=Capza1 PE=1 SV=4;>tr|Q5RKN9|Q5RKN9_MOUSE Capping protein (Actin filament) muscle Z-line, alpha 1 OS=Mus musculus GN=Capza1 PE=2 SV=1;>tr|E9PWZ5|E9PWZ5_MOUSE F-actin-capping p	10	202710000	178960000	726020000	747040000	149850000	160510000	0.2591	4.74629	1.22977
Transgelin-2	Tagln2	>sp|Q9WVA4|TAGL2_MOUSE Transgelin-2 OS=Mus musculus GN=Tagln2 PE=1 SV=4	5	0	84506000	156190000	168680000	0	65244000	0.260123	4.97931	1.29523
Sal-like protein 4	Sall4	>sp|Q8BX22|SALL4_MOUSE Sal-like protein 4 OS=Mus musculus GN=Sall4 PE=1 SV=2;>sp|Q8BX22-2|SALL4_MOUSE Isoform 2 of Sal-like protein 4 OS=Mus musculus GN=Sall4	8	177120000	177390000	618570000	742360000	332070000	250240000	0.260491	2.33712	0.608799
Chromatin assembly factor 1 subunit B	Chaf1b	>sp|Q9D0N7|CAF1B_MOUSE Chromatin assembly factor 1 subunit B OS=Mus musculus GN=Chaf1b PE=2 SV=1;>tr|D3Z616|D3Z616_MOUSE Chromatin assembly factor 1 subunit B (Fragment) OS=Mus musculus GN=Chaf1b PE=4 SV=1;>tr|D3YTP6|D3YTP6_MOUSE Chromatin assembly factor	2	0	32006000	77021000	45228000	23012000	19341000	0.26181	2.88643	0.755696
Exosome complex component CSL4	Exosc1	>sp|Q9DAA6|EXOS1_MOUSE Exosome complex component CSL4 OS=Mus musculus GN=Exosc1 PE=2 SV=1;>sp|Q9DAA6-2|EXOS1_MOUSE Isoform 2 of Exosome complex component CSL4 OS=Mus musculus GN=Exosc1	2	0	65307000	124570000	122940000	112910000	80709000	0.263856	1.27834	0.337296
Ribosome production factor 2 homolog	Rpf2	>sp|Q9JJ80|RPF2_MOUSE Ribosome production factor 2 homolog OS=Mus musculus GN=Rpf2 PE=2 SV=2;>tr|G3X926|G3X926_MOUSE MCG1407, isoform CRA_a OS=Mus musculus GN=Rpf2 PE=4 SV=1	4	40991000	0	85980000	69347000	83543000	59916000	0.263901	1.08273	0.285733
Glutaredoxin-3	Glrx3	>sp|Q9CQM9|GLRX3_MOUSE Glutaredoxin-3 OS=Mus musculus GN=Glrx3 PE=1 SV=1	2	38659000	38425000	140950000	151070000	26170000	35847000	0.263968	4.70871	1.24295
Puromycin-sensitive aminopeptidase	Npepps	>sp|Q11011|PSA_MOUSE Puromycin-sensitive aminopeptidase OS=Mus musculus GN=Npepps PE=1 SV=2;>tr|F6QYF8|F6QYF8_MOUSE Puromycin-sensitive aminopeptidase (Fragment) OS=Mus musculus GN=Npepps PE=4 SV=1;>tr|E9Q039|E9Q039_MOUSE Puromycin-sensitive aminopeptidase	11	246130000	260620000	1040900000	873840000	257580000	209080000	0.264657	4.10307	1.08591
Aldose reductase	Gm6736;Akr1b1	>tr|G3UW73|G3UW73_MOUSE MCG129639 OS=Mus musculus GN=Gm6736 PE=4 SV=1;>sp|P45376|ALDR_MOUSE Aldose reductase OS=Mus musculus GN=Akr1b1 PE=1 SV=3	9	179710000	185500000	998510000	375090000	0	118930000	0.265878	11.5497	3.0708
Spectrin beta chain, brain 1	Sptbn1	>sp|Q62261|SPTB2_MOUSE Spectrin beta chain, non-erythrocytic 1 OS=Mus musculus GN=Sptbn1 PE=1 SV=2;>sp|Q62261-2|SPTB2_MOUSE Isoform 2 of Spectrin beta chain, non-erythrocytic 1 OS=Mus musculus GN=Sptbn1	11	121520000	0	219090000	237250000	65993000	63041000	0.266293	3.53659	0.941767
Heat shock protein HSP 90-beta	Hsp90ab1	>sp|P11499|HS90B_MOUSE Heat shock protein HSP 90-beta OS=Mus musculus GN=Hsp90ab1 PE=1 SV=3	66	29208000000	29258000000	105200000000	114330000000	19957000000	21981000000	0.266324	5.23463	1.39411
6-phosphofructokinase, muscle type	Pfkm	>sp|P47857|K6PF_MOUSE 6-phosphofructokinase, muscle type OS=Mus musculus GN=Pfkm PE=1 SV=3	9	114840000	83706000	314030000	430760000	190220000	173900000	0.26658	2.04545	0.545276
Small acidic protein	Smap;1110004F10Rik	>sp|Q9R0P4|SMAP_MOUSE Small acidic protein OS=Mus musculus GN=Smap PE=1 SV=1;>tr|D3YVR9|D3YVR9_MOUSE MCG7316, isoform CRA_b OS=Mus musculus GN=1110004F10Rik PE=4 SV=1	1	0	80778000	146110000	155100000	0	103530000	0.268178	2.9094	0.780238
Elongation factor 2	Eef2	>sp|P58252|EF2_MOUSE Elongation factor 2 OS=Mus musculus GN=Eef2 PE=1 SV=2	43	6048100000	5988000000	22387000000	22427000000	6648500000	6840200000	0.268579	3.32234	0.89231
DNA repair protein RAD50	Rad50	>sp|P70388|RAD50_MOUSE DNA repair protein RAD50 OS=Mus musculus GN=Rad50 PE=1 SV=1;>tr|Q5SV02|Q5SV02_MOUSE DNA repair protein RAD50 OS=Mus musculus GN=Rad50 PE=2 SV=1;>tr|E9QPC6|E9QPC6_MOUSE DNA repair protein RAD50 OS=Mus musculus GN=Rad50 PE=4 SV=1;>sp|P	11	75479000	59784000	242440000	259290000	84973000	81878000	0.269593	3.00705	0.810681
Calcyclin-binding protein	Cacybp	>sp|Q9CXW3|CYBP_MOUSE Calcyclin-binding protein OS=Mus musculus GN=Cacybp PE=1 SV=1	10	446230000	369990000	1206100000	1815400000	423240000	438760000	0.270137	3.50522	0.946891
Acetyl-CoA acetyltransferase, cytosolic	Acat3;Acat2	>tr|Q80X81|Q80X81_MOUSE Acetyl-Coenzyme A acetyltransferase 3 OS=Mus musculus GN=Acat3 PE=2 SV=1;>sp|Q8CAY6|THIC_MOUSE Acetyl-CoA acetyltransferase, cytosolic OS=Mus musculus GN=Acat2 PE=1 SV=2;>tr|G3XA25|G3XA25_MOUSE Acetyl-CoA acetyltransferase, cytosoli	4	48082000	22866000	134850000	124710000	23498000	28945000	0.273339	4.94937	1.35286
T-complex protein 1 subunit eta	Cct7	>sp|P80313|TCPH_MOUSE T-complex protein 1 subunit eta OS=Mus musculus GN=Cct7 PE=1 SV=1	16	1881700000	1999300000	7255600000	6773600000	2009800000	1753500000	0.276637	3.7279	1.03128
Small ubiquitin-related modifier 1	Sumo1	>sp|P63166|SUMO1_MOUSE Small ubiquitin-related modifier 1 OS=Mus musculus GN=Sumo1 PE=1 SV=1	2	99938000	107960000	418840000	330850000	150050000	90625000	0.277312	3.11495	0.863812
Sjoegren syndrome/scleroderma autoantigen 1 homolog	Sssca1	>sp|P56873|SSA27_MOUSE Sjoegren syndrome/scleroderma autoantigen 1 homolog OS=Mus musculus GN=Sssca1 PE=2 SV=1;>tr|E0CYU9|E0CYU9_MOUSE Sjoegren syndrome/scleroderma autoantigen 1 homolog OS=Mus musculus GN=Sssca1 PE=4 SV=1	1	0	120770000	222800000	212680000	127520000	121460000	0.277326	1.74906	0.485059
Opioid growth factor receptor	Ogfr	>sp|Q99PG2|OGFR_MOUSE Opioid growth factor receptor OS=Mus musculus GN=Ogfr PE=2 SV=1;>sp|Q99PG2-2|OGFR_MOUSE Isoform 2 of Opioid growth factor receptor OS=Mus musculus GN=Ogfr;>tr|F8WHQ2|F8WHQ2_MOUSE Opioid growth factor receptor OS=Mus musculus GN=Ogfr P	5	99485000	115880000	281440000	494230000	190740000	150870000	0.27765	2.27063	0.630441
Cullin-4B	Cul4b	>sp|A2A432|CUL4B_MOUSE Cullin-4B OS=Mus musculus GN=Cul4b PE=1 SV=1;>sp|A2A432-2|CUL4B_MOUSE Isoform 2 of Cullin-4B OS=Mus musculus GN=Cul4b;>tr|E9PXY1|E9PXY1_MOUSE Cullin-4B OS=Mus musculus GN=Cul4b PE=3 SV=1	5	29825000	17036000	92502000	76223000	7511300	46374000	0.277736	3.13119	0.869643
ATP synthase subunit e, mitochondrial	Atp5i;Atp5k	>sp|Q06185|ATP5I_MOUSE ATP synthase subunit e, mitochondrial OS=Mus musculus GN=Atp5i PE=1 SV=2;>tr|Q8BTB6|Q8BTB6_MOUSE MCG13600, isoform CRA_c OS=Mus musculus GN=Atp5k PE=2 SV=1	5	226610000	486970000	1280500000	1279800000	293780000	260390000	0.27871	4.62006	1.28766
Exosome complex component RRP41	Exosc4	>sp|Q921I9|EXOS4_MOUSE Exosome complex component RRP41 OS=Mus musculus GN=Exosc4 PE=2 SV=3	2	16019000	16894000	56743000	60948000	27785000	0	0.279656	4.23577	1.18456
Actin, alpha cardiac muscle 1;Actin, alpha skeletal muscle;Actin, aortic smooth muscle;Actin, gamma-enteric smooth muscle	Actc1;Acta1;Acta2;Actg2	>sp|P68033|ACTC_MOUSE Actin, alpha cardiac muscle 1 OS=Mus musculus GN=Actc1 PE=1 SV=1;>sp|P68134|ACTS_MOUSE Actin, alpha skeletal muscle OS=Mus musculus GN=Acta1 PE=1 SV=1;>sp|P62737|ACTA_MOUSE Actin, aortic smooth muscle OS=Mus musculus GN=Acta2 PE=1 SV=	26	4412200000	4106100000	15124000000	15319000000	4908000000	4709700000	0.279811	3.16531	0.88569
Heat shock protein beta-1	Hspb1	>sp|P14602|HSPB1_MOUSE Heat shock protein beta-1 OS=Mus musculus GN=Hspb1 PE=1 SV=3;>sp|P14602-2|HSPB1_MOUSE Isoform B of Heat shock protein beta-1 OS=Mus musculus GN=Hspb1;>sp|P14602-3|HSPB1_MOUSE Isoform C of Heat shock protein beta-1 OS=Mus musculus GN=	15	4181200000	4003500000	13927000000	15268000000	4204600000	3903800000	0.280346	3.60059	1.00941
26S protease regulatory subunit 7	Psmc2	>tr|Q8BVQ9|Q8BVQ9_MOUSE 26S protease regulatory subunit 7 OS=Mus musculus GN=Psmc2 PE=2 SV=1;>sp|P46471|PRS7_MOUSE 26S protease regulatory subunit 7 OS=Mus musculus GN=Psmc2 PE=1 SV=5	15	484820000	450740000	1598700000	1726900000	346300000	455540000	0.281321	4.14746	1.16677
NADH-ubiquinone oxidoreductase 75 kDa subunit, mitochondrial	Ndufs1	>sp|Q91VD9|NDUS1_MOUSE NADH-ubiquinone oxidoreductase 75 kDa subunit, mitochondrial OS=Mus musculus GN=Ndufs1 PE=1 SV=2	17	171120000	154440000	497250000	658620000	135470000	173370000	0.281658	3.74262	1.05414
Amidophosphoribosyltransferase	Ppat	>tr|Q8CIH9|Q8CIH9_MOUSE Amidophosphoribosyltransferase OS=Mus musculus GN=Ppat PE=2 SV=1	7	0	75963000	92241000	177060000	53967000	79037000	0.282075	2.02476	0.571133
Ubiquitin carboxyl-terminal hydrolase 48	Usp48	>sp|Q3V0C5-2|UBP48_MOUSE Isoform 2 of Ubiquitin carboxyl-terminal hydrolase 48 OS=Mus musculus GN=Usp48;>sp|Q3V0C5-5|UBP48_MOUSE Isoform 5 of Ubiquitin carboxyl-terminal hydrolase 48 OS=Mus musculus GN=Usp48;>sp|Q3V0C5|UBP48_MOUSE Ubiquitin carboxyl-termin	5	452380000	616970000	2145700000	1636400000	367500000	443110000	0.28274	4.66575	1.31919
Neuropathy target esterase	Pnpla6	>sp|Q3TRM4|PLPL6_MOUSE Neuropathy target esterase OS=Mus musculus GN=Pnpla6 PE=2 SV=2;>sp|Q3TRM4-3|PLPL6_MOUSE Isoform 3 of Neuropathy target esterase OS=Mus musculus GN=Pnpla6;>sp|Q3TRM4-2|PLPL6_MOUSE Isoform 2 of Neuropathy target esterase OS=Mus musculu	4	33591000	36170000	117460000	128730000	27328000	175880000	0.283362	1.21152	0.343298
39S ribosomal protein L1, mitochondrial	Mrpl1	>sp|Q99N96|RM01_MOUSE 39S ribosomal protein L1, mitochondrial OS=Mus musculus GN=Mrpl1 PE=1 SV=2;>tr|Q9D3F3|Q9D3F3_MOUSE 39S ribosomal protein L1, mitochondrial OS=Mus musculus GN=Mrpl1 PE=2 SV=1	3	57506000	0	122010000	80751000	0	0	0.283615	#DIV/0!	#DIV/0!
Aspartyl aminopeptidase	Dnpep	>sp|Q9Z2W0|DNPEP_MOUSE Aspartyl aminopeptidase OS=Mus musculus GN=Dnpep PE=2 SV=2;>tr|Q8BPW9|Q8BPW9_MOUSE Aspartyl aminopeptidase OS=Mus musculus GN=Dnpep PE=2 SV=1	5	77312000	62884000	169350000	324630000	0	47927000	0.283809	10.3069	2.9252
Myosin-9	Myh9	>sp|Q8VDD5|MYH9_MOUSE Myosin-9 OS=Mus musculus GN=Myh9 PE=1 SV=4	99	2886100000	3065200000	10203000000	10765000000	4078000000	3806800000	0.283828	2.65929	0.754781
Calreticulin	Calr	>sp|P14211|CALR_MOUSE Calreticulin OS=Mus musculus GN=Calr PE=1 SV=1	8	243290000	231670000	660760000	1012500000	179410000	200390000	0.283853	4.40563	1.25055
ATP synthase subunit beta, mitochondrial	Atp5b	>sp|P56480|ATPB_MOUSE ATP synthase subunit beta, mitochondrial OS=Mus musculus GN=Atp5b PE=1 SV=2	26	5873000000	7104200000	23237000000	22274000000	4143800000	4190800000	0.285144	5.46049	1.55703
Steroid hormone receptor ERR2	Esrrb	>tr|G5E8P8|G5E8P8_MOUSE Estrogen related receptor, beta, isoform CRA_b OS=Mus musculus GN=Esrrb PE=3 SV=1;>tr|E9QKA2|E9QKA2_MOUSE Steroid hormone receptor ERR2 OS=Mus musculus GN=Esrrb PE=3 SV=1;>tr|A2RTQ7|A2RTQ7_MOUSE Estrogen related receptor, beta OS=Mu	5	136060000	135220000	432010000	518050000	307650000	292740000	0.28554	1.5824	0.45184
Dynamin-1-like protein	Dnm1l	>sp|Q8K1M6|DNM1L_MOUSE Dynamin-1-like protein OS=Mus musculus GN=Dnm1l PE=1 SV=2;>sp|Q8K1M6-2|DNM1L_MOUSE Isoform 2 of Dynamin-1-like protein OS=Mus musculus GN=Dnm1l;>tr|E9PUD2|E9PUD2_MOUSE Dynamin-1-like protein OS=Mus musculus GN=Dnm1l PE=3 SV=1;>sp|Q8K	2	5040300	6358500	15878000	23832000	0	0	0.287051	#DIV/0!	#DIV/0!
Ras-related protein Rab-1A	Rab1A;Rab1	>sp|P62821|RAB1A_MOUSE Ras-related protein Rab-1A OS=Mus musculus GN=Rab1A PE=1 SV=3;>tr|Q5SW88|Q5SW88_MOUSE Protein Rab1 OS=Mus musculus GN=Rab1 PE=2 SV=1;>tr|H7BX41|H7BX41_MOUSE Protein Rab1 OS=Mus musculus GN=Rab1 PE=3 SV=1;>tr|Q5SW87|Q5SW87_MOUSE Prote	10	360400000	410590000	1351700000	1333100000	298670000	256260000	0.287169	4.83809	1.38935
GMP synthase [glutamine-hydrolyzing]	Gmps	>sp|Q3THK7|GUAA_MOUSE GMP synthase [glutamine-hydrolyzing] OS=Mus musculus GN=Gmps PE=1 SV=2	7	231790000	197670000	771410000	721060000	214570000	186610000	0.287751	3.7202	1.07049
Tubulin alpha-4A chain	Tuba4a	>sp|P68368|TBA4A_MOUSE Tubulin alpha-4A chain OS=Mus musculus GN=Tuba4a PE=1 SV=1	25	246440000	120400000	79582000	1194800000	0	209930000	0.287857	6.07051	1.74744
Ribose-phosphate pyrophosphokinase	Prps1l1	>tr|Q8C5R8|Q8C5R8_MOUSE Ribose-phosphate pyrophosphokinase OS=Mus musculus GN=Prps1l1 PE=2 SV=1	4	0	471700000	838090000	799090000	495980000	45170000	0.288117	3.02537	0.871662
Programmed cell death protein 6	Pdcd6	>sp|P12815|PDCD6_MOUSE Programmed cell death protein 6 OS=Mus musculus GN=Pdcd6 PE=1 SV=2	3	45125000	65911000	262960000	122160000	33576000	43421000	0.288315	5.00175	1.44208
Trifunctional purine biosynthetic protein adenosine-3;Phosphoribosylamine--glycine ligase;Phosphoribosylformylglycinamidine cyclo-ligase;Phosphoribosylglycinamide formyltransferase	Gart	>sp|Q64737|PUR2_MOUSE Trifunctional purine biosynthetic protein adenosine-3 OS=Mus musculus GN=Gart PE=2 SV=3	35	2626400000	2701300000	9815200000	8640800000	2597500000	2679200000	0.28867	3.49764	1.00967
mRNA turnover protein 4 homolog	Mrto4	>sp|Q9D0I8|MRT4_MOUSE mRNA turnover protein 4 homolog OS=Mus musculus GN=Mrto4 PE=2 SV=1;>tr|A2AMV1|A2AMV1_MOUSE MRT4, mRNA turnover 4, homolog (S. cerevisiae) OS=Mus musculus GN=Mrto4 PE=3 SV=1	4	47347000	0	80460000	83381000	67771000	0	0.288981	2.41757	0.698632
GTP-binding nuclear protein Ran	Ran;1700009N14Rik	>sp|P62827|RAN_MOUSE GTP-binding nuclear protein Ran OS=Mus musculus GN=Ran PE=1 SV=3;>tr|Q14AA6|Q14AA6_MOUSE MCG49183 OS=Mus musculus GN=1700009N14Rik PE=2 SV=1	15	3494200000	3019300000	11541000000	10988000000	4302500000	3608900000	0.289116	2.84766	0.823306
Inorganic pyrophosphatase 2, mitochondrial	Ppa2	>sp|Q91VM9|IPYR2_MOUSE Inorganic pyrophosphatase 2, mitochondrial OS=Mus musculus GN=Ppa2 PE=2 SV=1;>tr|D3Z636|D3Z636_MOUSE Inorganic pyrophosphatase 2, mitochondrial OS=Mus musculus GN=Ppa2 PE=4 SV=1;>sp|Q91VM9-2|IPYR2_MOUSE Isoform 2 of Inorganic pyropho	4	45818000	0	0	158370000	0	0	0.28931	#DIV/0!	#DIV/0!
Mitochondrial import inner membrane translocase subunit Tim13	Timm13	>sp|P62075|TIM13_MOUSE Mitochondrial import inner membrane translocase subunit Tim13 OS=Mus musculus GN=Timm13 PE=1 SV=1	2	69986000	78611000	265140000	246810000	80330000	76422000	0.290257	3.26599	0.947975
Eukaryotic translation initiation factor 1;Eukaryotic translation initiation factor 1b	Gm6900;Eif1;Gm16378;Eif1b	>tr|G3UW42|G3UW42_MOUSE MCG49030 OS=Mus musculus GN=Gm6900 PE=4 SV=1;>sp|P48024|EIF1_MOUSE Eukaryotic translation initiation factor 1 OS=Mus musculus GN=Eif1 PE=2 SV=2;>tr|D3YXK8|D3YXK8_MOUSE MCG1035767 OS=Mus musculus GN=Gm16378 PE=4 SV=1;>sp|Q9CXU9|EIF1B	2	283180000	385110000	1076100000	1226000000	356660000	349320000	0.290296	3.26086	0.946613
Microtubule-associated protein 1B;MAP1 light chain LC1	Map1b	>sp|P14873|MAP1B_MOUSE Microtubule-associated protein 1B OS=Mus musculus GN=Map1b PE=1 SV=2	3	19738000	0	37484000	30141000	132320000	113790000	0.291874	0.274776	0.0801999
T-complex protein 1 subunit epsilon	Cct5	>sp|P80316|TCPE_MOUSE T-complex protein 1 subunit epsilon OS=Mus musculus GN=Cct5 PE=1 SV=1	30	2577000000	2456600000	8900800000	8333200000	2147400000	2337100000	0.292074	3.84301	1.12244
Tropomodulin-3	Tmod3	>sp|Q9JHJ0|TMOD3_MOUSE Tropomodulin-3 OS=Mus musculus GN=Tmod3 PE=1 SV=1	16	618520000	508020000	1879800000	1968100000	2184900000	2067400000	0.292767	0.904899	0.264925
Aldehyde dehydrogenase, mitochondrial	Aldh2	>sp|P47738|ALDH2_MOUSE Aldehyde dehydrogenase, mitochondrial OS=Mus musculus GN=Aldh2 PE=1 SV=1	17	919930000	860490000	3426600000	2649400000	997710000	834470000	0.293025	3.31627	0.97175
NADH dehydrogenase [ubiquinone] flavoprotein 2, mitochondrial	Ndufv2	>sp|Q9D6J6|NDUV2_MOUSE NADH dehydrogenase [ubiquinone] flavoprotein 2, mitochondrial OS=Mus musculus GN=Ndufv2 PE=1 SV=2	3	27334000	29300000	67715000	124660000	29497000	0	0.294394	6.52185	1.91999
Golgin subfamily A member 3	Golga3	>tr|E9QP99|E9QP99_MOUSE Golgin subfamily A member 3 OS=Mus musculus GN=Golga3 PE=4 SV=1;>sp|P55937|GOGA3_MOUSE Golgin subfamily A member 3 OS=Mus musculus GN=Golga3 PE=1 SV=3;>sp|P55937-1|GOGA3_MOUSE Isoform 1 of Golgin subfamily A member 3 OS=Mus musculus	1	24200000	29130000	112780000	68053000	0	28341000	0.294913	6.38061	1.88173
Rab3 GTPase-activating protein non-catalytic subunit	Rab3gap2	>tr|E9QKE4|E9QKE4_MOUSE Rab3 GTPase-activating protein non-catalytic subunit OS=Mus musculus GN=Rab3gap2 PE=4 SV=1;>sp|Q8BMG7|RBGPR_MOUSE Rab3 GTPase-activating protein non-catalytic subunit OS=Mus musculus GN=Rab3gap2 PE=1 SV=2	7	42251000	63758000	115780000	242420000	92507000	68593000	0.295949	2.22346	0.658032
	BC018507	>tr|E9Q286|E9Q286_MOUSE Protein BC018507 OS=Mus musculus GN=BC018507 PE=4 SV=1	7	46834000	0	78361000	79245000	81778000	78806000	0.297159	0.981455	0.291648
Heat shock protein 75 kDa, mitochondrial	Trap1	>sp|Q9CQN1|TRAP1_MOUSE Heat shock protein 75 kDa, mitochondrial OS=Mus musculus GN=Trap1 PE=1 SV=1;>tr|F6YP65|F6YP65_MOUSE Heat shock protein 75 kDa, mitochondrial OS=Mus musculus GN=Trap1 PE=3 SV=1	27	957150000	979110000	2997800000	3514700000	843090000	838040000	0.297314	3.87388	1.15176
Actin-related protein 2	Actr2	>sp|P61161|ARP2_MOUSE Actin-related protein 2 OS=Mus musculus GN=Actr2 PE=1 SV=1	7	169970000	153620000	580620000	503510000	88996000	104030000	0.298479	5.6165	1.67641
Dihydrolipoyl dehydrogenase, mitochondrial;Dihydrolipoyl dehydrogenase	Dld	>sp|O08749|DLDH_MOUSE Dihydrolipoyl dehydrogenase, mitochondrial OS=Mus musculus GN=Dld PE=1 SV=2;>tr|Q3TIE8|Q3TIE8_MOUSE Dihydrolipoyl dehydrogenase OS=Mus musculus GN=Dld PE=2 SV=1	4	35192000	26443000	112000000	94256000	27570000	0	0.298828	7.48118	2.23558
Flap endonuclease 1	Fen1	>tr|E9PYV9|E9PYV9_MOUSE Flap endonuclease 1 OS=Mus musculus GN=Fen1 PE=3 SV=1;>tr|Q91Z50|Q91Z50_MOUSE Flap endonuclease 1 OS=Mus musculus GN=Fen1 PE=2 SV=1;>sp|P39749|FEN1_MOUSE Flap endonuclease 1 OS=Mus musculus GN=Fen1 PE=1 SV=1	7	123940000	121020000	374010000	443200000	257030000	303900000	0.299752	1.45688	0.436703
Developmental pluripotency-associated protein 5A	Dppa5a	>sp|Q9CQS7|DPA5A_MOUSE Developmental pluripotency-associated protein 5A OS=Mus musculus GN=Dppa5a PE=1 SV=2	8	346190000	356770000	898300000	1435400000	219890000	235550000	0.301221	5.12406	1.54347
Charged multivesicular body protein 4b	Chmp4b	>sp|Q9D8B3|CHM4B_MOUSE Charged multivesicular body protein 4b OS=Mus musculus GN=Chmp4b PE=2 SV=2	2	69059000	0	104150000	124620000	0	0	0.301871	#DIV/0!	#DIV/0!
Eukaryotic translation initiation factor 5A-1;Eukaryotic translation initiation factor 5A-2	Eif5a;Eif5a2	>sp|P63242|IF5A1_MOUSE Eukaryotic translation initiation factor 5A-1 OS=Mus musculus GN=Eif5a PE=1 SV=2;>sp|Q8BGY2|IF5A2_MOUSE Eukaryotic translation initiation factor 5A-2 OS=Mus musculus GN=Eif5a2 PE=2 SV=3	8	2030600000	2365700000	7037300000	7488000000	1993500000	1782000000	0.302665	3.84725	1.16443
60S ribosomal protein L5	Rpl5	>sp|P47962|RL5_MOUSE 60S ribosomal protein L5 OS=Mus musculus GN=Rpl5 PE=1 SV=3	24	2782300000	2785600000	9832700000	8448200000	2484300000	2479100000	0.304575	3.68314	1.12179
Thioredoxin domain-containing protein 2	Txndc2	>tr|H7BX21|H7BX21_MOUSE Thioredoxin domain-containing protein 2 OS=Mus musculus GN=Txndc2 PE=4 SV=1;>sp|Q6P902|TXND2_MOUSE Thioredoxin domain-containing protein 2 OS=Mus musculus GN=Txndc2 PE=1 SV=1	2	0	15949000	27827000	24355000	23479000	12099000	0.305642	1.46669	0.448283
Trifunctional enzyme subunit beta, mitochondrial;3-ketoacyl-CoA thiolase	Hadhb	>sp|Q99JY0|ECHB_MOUSE Trifunctional enzyme subunit beta, mitochondrial OS=Mus musculus GN=Hadhb PE=1 SV=1;>tr|D3YXU1|D3YXU1_MOUSE 3-ketoacyl-CoA thiolase (Fragment) OS=Mus musculus GN=Hadhb PE=4 SV=1	8	219660000	271050000	763540000	833070000	269790000	259390000	0.307345	3.01714	0.927303
Histone H4	Hist1h4a	>sp|P62806|H4_MOUSE Histone H4 OS=Mus musculus GN=Hist1h4a PE=1 SV=2	15	17854000000	15981000000	51587000000	58442000000	19197000000	20984000000	0.30751	2.73833	0.842065
Chromobox protein homolog 3	Cbx3	>sp|P23198|CBX3_MOUSE Chromobox protein homolog 3 OS=Mus musculus GN=Cbx3 PE=1 SV=2;>tr|Q9DCC5|Q9DCC5_MOUSE Cbx3 protein OS=Mus musculus GN=Cbx3 PE=2 SV=1;>tr|D3Z313|D3Z313_MOUSE Protein Gm6917 (Fragment) OS=Mus musculus GN=Gm6917 PE=4 SV=1	6	2551800000	2149700000	7709600000	7560000000	4046500000	3937500000	0.307899	1.91253	0.588865
60S acidic ribosomal protein P1	Rplp1;Gm10073	>sp|P47955|RLA1_MOUSE 60S acidic ribosomal protein P1 OS=Mus musculus GN=Rplp1 PE=1 SV=1;>tr|E9Q3T0|E9Q3T0_MOUSE Uncharacterized protein OS=Mus musculus GN=Gm10073 PE=4 SV=1	3	1065600000	1041300000	3239500000	3581900000	682090000	857600000	0.308866	4.43037	1.36839
Prohibitin-2	Phb2	>sp|O35129|PHB2_MOUSE Prohibitin-2 OS=Mus musculus GN=Phb2 PE=1 SV=1;>tr|F6QPR1|F6QPR1_MOUSE Prohibitin-2 (Fragment) OS=Mus musculus GN=Phb2 PE=4 SV=1;>tr|E9Q313|E9Q313_MOUSE Prohibitin-2 OS=Mus musculus GN=Phb2 PE=4 SV=1	20	1655900000	1619800000	5817500000	4780400000	1116200000	1222700000	0.30909	4.53115	1.40053
Signal recognition particle 68 kDa protein	Srp68	>sp|Q8BMA6|SRP68_MOUSE Signal recognition particle 68 kDa protein OS=Mus musculus GN=Srp68 PE=2 SV=2;>tr|A2AAN2|A2AAN2_MOUSE Signal recognition particle 68 OS=Mus musculus GN=Srp68 PE=4 SV=1	3	24876000	48107000	152710000	83310000	75859000	0	0.309224	3.1113	0.962088
Septin-1	2001-09-01	>sp|P42209|SEPT1_MOUSE Septin-1 OS=Mus musculus GN=Sept1 PE=2 SV=2;>tr|D3Z3V3|D3Z3V3_MOUSE Septin-1 OS=Mus musculus GN=Sept1 PE=3 SV=1;>tr|D3YVG1|D3YVG1_MOUSE Septin-1 (Fragment) OS=Mus musculus GN=Sept1 PE=4 SV=1	5	26015000	34402000	104060000	91202000	62069000	34058000	0.309415	2.03129	0.628512
NADH dehydrogenase [ubiquinone] 1 alpha subcomplex subunit 12	Ndufa12	>sp|Q7TMF3|NDUAC_MOUSE NADH dehydrogenase [ubiquinone] 1 alpha subcomplex subunit 12 OS=Mus musculus GN=Ndufa12 PE=1 SV=2	2	33118000	34326000	102280000	115550000	29685000	34575000	0.309618	3.38982	1.04955
NADH dehydrogenase [ubiquinone] 1 alpha subcomplex subunit 2	Ndufa2	>sp|Q9CQ75|NDUA2_MOUSE NADH dehydrogenase [ubiquinone] 1 alpha subcomplex subunit 2 OS=Mus musculus GN=Ndufa2 PE=1 SV=3	1	54026000	42156000	157660000	151810000	32713000	37576000	0.310796	4.40282	1.36838
	Dut	>tr|Q8VCG1|Q8VCG1_MOUSE Deoxyuridine triphosphatase OS=Mus musculus GN=Dut PE=2 SV=1;>tr|Q9CQ43|Q9CQ43_MOUSE Deoxyuridine triphosphatase OS=Mus musculus GN=Dut PE=2 SV=1	9	389300000	380090000	974150000	1499800000	212680000	253750000	0.310997	5.30401	1.64953
Exportin-2	Cse1l	>sp|Q9ERK4|XPO2_MOUSE Exportin-2 OS=Mus musculus GN=Cse1l PE=2 SV=1;>tr|E9Q1T9|E9Q1T9_MOUSE Exportin-2 OS=Mus musculus GN=Cse1l PE=4 SV=1;>tr|F6ZEW4|F6ZEW4_MOUSE Exportin-2 (Fragment) OS=Mus musculus GN=Cse1l PE=4 SV=1;>tr|E9QAX7|E9QAX7_MOUSE Exportin-2 OS	12	934300000	1194100000	3013200000	3821900000	700950000	3196500000	0.311393	1.75374	0.546101
Eukaryotic peptide chain release factor GTP-binding subunit ERF3A	Gspt1	>sp|Q8R050|ERF3A_MOUSE Eukaryotic peptide chain release factor GTP-binding subunit ERF3A OS=Mus musculus GN=Gspt1 PE=1 SV=2;>sp|Q8R050-2|ERF3A_MOUSE Isoform 2 of Eukaryotic peptide chain release factor GTP-binding subunit ERF3A OS=Mus musculus GN=Gspt1	9	382070000	457200000	1356100000	1338600000	354990000	369480000	0.311452	3.71955	1.15846
Sterol-4-alpha-carboxylate 3-dehydrogenase, decarboxylating	Nsdhl	>sp|Q9R1J0|NSDHL_MOUSE Sterol-4-alpha-carboxylate 3-dehydrogenase, decarboxylating OS=Mus musculus GN=Nsdhl PE=2 SV=1	2	17814000	0	0	57073000	0	0	0.312127	#DIV/0!	#DIV/0!
Mortality factor 4-like protein 2	Morf4l2	>tr|E9PZV9|E9PZV9_MOUSE Mortality factor 4-like protein 2 OS=Mus musculus GN=Morf4l2 PE=4 SV=1;>sp|Q9R0Q4|MO4L2_MOUSE Mortality factor 4-like protein 2 OS=Mus musculus GN=Morf4l2 PE=1 SV=1;>tr|A2AEB3|A2AEB3_MOUSE Mortality factor 4 like 2 (Fragment) OS=Mus	4	129500000	128540000	341920000	483400000	195240000	189220000	0.312654	2.1467	0.671175
ATPase inhibitor, mitochondrial	Atpif1	>sp|O35143|ATIF1_MOUSE ATPase inhibitor, mitochondrial OS=Mus musculus GN=Atpif1 PE=2 SV=1;>tr|Q9D879|Q9D879_MOUSE ATPase inhibitor, mitochondrial OS=Mus musculus GN=Atpif1 PE=2 SV=1;>tr|E9PV44|E9PV44_MOUSE ATPase inhibitor, mitochondrial OS=Mus musculus G	6	324400000	386470000	1136200000	1132500000	460670000	565760000	0.313338	2.21028	0.692565
ATP-binding cassette sub-family G member 8	Abcg8	>sp|Q9DBM0|ABCG8_MOUSE ATP-binding cassette sub-family G member 8 OS=Mus musculus GN=Abcg8 PE=2 SV=1;>tr|Q7TSR6|Q7TSR6_MOUSE ATP-binding cassette sub-family G member 8 OS=Mus musculus GN=Abcg8 PE=2 SV=1;>sp|Q9DBM0-2|ABCG8_MOUSE Isoform 2 of ATP-binding cas	1	51901000	0	93199000	70690000	82711000	50579000	0.316684	1.22957	0.389384
Proteasomal ubiquitin receptor ADRM1	Adrm1;Gm9774	>sp|Q9JKV1|ADRM1_MOUSE Proteasomal ubiquitin receptor ADRM1 OS=Mus musculus GN=Adrm1 PE=1 SV=2;>tr|D3YUD8|D3YUD8_MOUSE Uncharacterized protein OS=Mus musculus GN=Gm9774 PE=4 SV=2	3	80764000	36600000	186270000	184030000	29453000	54390000	0.316943	4.41659	1.39981
Proteasome activator complex subunit 3	Psme3	>sp|P61290|PSME3_MOUSE Proteasome activator complex subunit 3 OS=Mus musculus GN=Psme3 PE=1 SV=1;>tr|A2A4J1|A2A4J1_MOUSE Proteaseome (Prosome, macropain) 28 subunit, 3 (Fragment) OS=Mus musculus GN=Psme3 PE=4 SV=1;>tr|A2A4J3|A2A4J3_MOUSE Proteaseome (Proso	7	390130000	450730000	1366400000	1283600000	378210000	312770000	0.317306	3.83513	1.21691
Actin-related protein 2/3 complex subunit 4	Arpc4	>sp|P59999|ARPC4_MOUSE Actin-related protein 2/3 complex subunit 4 OS=Mus musculus GN=Arpc4 PE=1 SV=3;>tr|E9PWA7|E9PWA7_MOUSE Actin-related protein 2/3 complex subunit 4 OS=Mus musculus GN=Arpc4 PE=4 SV=1	4	99325000	80953000	253590000	314090000	89590000	59510000	0.31757	3.80738	1.20911
DNA ligase;DNA ligase 1	Lig1	>tr|Q3U4X8|Q3U4X8_MOUSE DNA ligase OS=Mus musculus GN=Lig1 PE=2 SV=1;>sp|P37913|DNLI1_MOUSE DNA ligase 1 OS=Mus musculus GN=Lig1 PE=1 SV=2;>tr|D3YUC0|D3YUC0_MOUSE DNA ligase (Fragment) OS=Mus musculus GN=Lig1 PE=3 SV=1	12	398590000	215690000	1092600000	840400000	146660000	132440000	0.317786	6.92583	2.20093
DnaJ homolog subfamily C member 2	Dnajc2	>sp|P54103|DNJC2_MOUSE DnaJ homolog subfamily C member 2 OS=Mus musculus GN=Dnajc2 PE=1 SV=2;>tr|E9Q9H3|E9Q9H3_MOUSE DnaJ homolog subfamily C member 2 OS=Mus musculus GN=Dnajc2 PE=4 SV=1;>tr|E9Q9H2|E9Q9H2_MOUSE DnaJ homolog subfamily C member 2 OS=Mus musc	3	46555000	85323000	201360000	209470000	75371000	64517000	0.321004	2.93685	0.94274
Ran-specific GTPase-activating protein	Ranbp1	>sp|P34022|RANG_MOUSE Ran-specific GTPase-activating protein OS=Mus musculus GN=Ranbp1 PE=1 SV=2;>tr|H7BX22|H7BX22_MOUSE Ran-specific GTPase-activating protein OS=Mus musculus GN=Ranbp1 PE=4 SV=1	7	539480000	659400000	1667200000	2054300000	494930000	519640000	0.32215	3.66806	1.18166
NADH dehydrogenase [ubiquinone] iron-sulfur protein 6, mitochondrial	Ndufs6	>sp|P52503|NDUS6_MOUSE NADH dehydrogenase [ubiquinone] iron-sulfur protein 6, mitochondrial OS=Mus musculus GN=Ndufs6 PE=1 SV=2;>tr|D3YW32|D3YW32_MOUSE Protein Gm6415 OS=Mus musculus GN=Ndufs6 PE=4 SV=1	2	75940000	74092000	301740000	160950000	0	87701000	0.32426	5.27577	1.71072
	Ankrd35	>tr|E9Q9D8|E9Q9D8_MOUSE Protein Ankrd35 OS=Mus musculus GN=Ankrd35 PE=4 SV=1	1	504280000	475190000	1533500000	1484100000	643070000	503260000	0.324586	2.6324	0.85444
ATP-citrate synthase	Acly	>tr|Q3V117|Q3V117_MOUSE ATP citrate lyase OS=Mus musculus GN=Acly PE=2 SV=1;>sp|Q91V92|ACLY_MOUSE ATP-citrate synthase OS=Mus musculus GN=Acly PE=1 SV=1	22	264440000	314030000	815320000	964260000	291530000	216260000	0.32506	3.50456	1.13919
Thymosin beta-10	Tmsb10	>sp|Q6ZWY8|TYB10_MOUSE Thymosin beta-10 OS=Mus musculus GN=Tmsb10 PE=2 SV=3	4	933720000	711850000	3086300000	1966300000	1036000000	983220000	0.325688	2.50225	0.814953
Voltage-dependent anion-selective channel protein 3	Vdac3	>sp|Q60931|VDAC3_MOUSE Voltage-dependent anion-selective channel protein 3 OS=Mus musculus GN=Vdac3 PE=1 SV=1	7	159350000	228340000	677780000	511480000	253160000	346680000	0.325993	1.98263	0.646322
Cytochrome c oxidase subunit 6A, mitochondrial;Cytochrome c oxidase subunit 6A1, mitochondrial	Cox6a1	>tr|Q9DCW5|Q9DCW5_MOUSE Cytochrome c oxidase subunit 6A, mitochondrial OS=Mus musculus GN=Cox6a1 PE=2 SV=1;>sp|P43024|CX6A1_MOUSE Cytochrome c oxidase subunit 6A1, mitochondrial OS=Mus musculus GN=Cox6a1 PE=1 SV=2	3	768130000	782720000	2169200000	2584900000	402010000	390810000	0.326213	5.99644	1.95612
Glutamate dehydrogenase 1, mitochondrial	Glud1	>sp|P26443|DHE3_MOUSE Glutamate dehydrogenase 1, mitochondrial OS=Mus musculus GN=Glud1 PE=1 SV=1	15	1265000000	1500600000	3969600000	4499100000	1015700000	1209300000	0.326567	3.80616	1.24297
Glycerol-3-phosphate dehydrogenase, mitochondrial	Gpd2	>sp|Q64521|GPDM_MOUSE Glycerol-3-phosphate dehydrogenase, mitochondrial OS=Mus musculus GN=Gpd2 PE=1 SV=2;>tr|A2AQR0|A2AQR0_MOUSE Glycerol phosphate dehydrogenase 2, mitochondrial OS=Mus musculus GN=Gpd2 PE=3 SV=1	6	324440000	314480000	990290000	966150000	200670000	221230000	0.326573	4.63721	1.51439
Histone H1.4	Hist1h1e	>sp|P43274|H14_MOUSE Histone H1.4 OS=Mus musculus GN=Hist1h1e PE=1 SV=2	15	226320000	237930000	697140000	720540000	199010000	228600000	0.327472	3.31536	1.08569
NADH dehydrogenase [ubiquinone] iron-sulfur protein 8, mitochondrial	Ndufs8	>sp|Q8K3J1|NDUS8_MOUSE NADH dehydrogenase [ubiquinone] iron-sulfur protein 8, mitochondrial OS=Mus musculus GN=Ndufs8 PE=1 SV=1	4	12526000	20961000	69366000	32484000	10030000	0	0.328787	10.1545	3.33868
Rac GTPase-activating protein 1	Racgap1	>sp|Q9WVM1|RGAP1_MOUSE Rac GTPase-activating protein 1 OS=Mus musculus GN=Racgap1 PE=2 SV=1	10	390010000	1007900000	1937600000	2270200000	907070000	1005300000	0.332219	2.20031	0.730983
Proliferating cell nuclear antigen	Pcna	>sp|P17918|PCNA_MOUSE Proliferating cell nuclear antigen OS=Mus musculus GN=Pcna PE=1 SV=2;>tr|E9Q7Z3|E9Q7Z3_MOUSE Proliferating cell nuclear antigen OS=Mus musculus GN=Pcna PE=3 SV=1	14	2284400000	2065400000	6992800000	6077200000	1401000000	2078000000	0.332808	3.75683	1.2503
Hematological and neurological expressed 1 protein	Hn1	>sp|P97825|HN1_MOUSE Hematological and neurological expressed 1 protein OS=Mus musculus GN=Hn1 PE=1 SV=3	3	119640000	122920000	461620000	265310000	152450000	149980000	0.333677	2.40363	0.802037
Lysine--tRNA ligase;Lysyl-tRNA synthetase	Kars	>sp|Q99MN1|SYK_MOUSE Lysine--tRNA ligase OS=Mus musculus GN=Kars PE=1 SV=1;>tr|Q8R2P8|Q8R2P8_MOUSE Lysyl-tRNA synthetase OS=Mus musculus GN=Kars PE=2 SV=1	24	1352000000	1442300000	4171300000	4188500000	1837900000	1910700000	0.334254	2.23011	0.745425
Pachytene checkpoint protein 2 homolog	Trip13	>sp|Q3UA06|PCH2_MOUSE Pachytene checkpoint protein 2 homolog OS=Mus musculus GN=Trip13 PE=2 SV=1;>sp|Q3UA06-2|PCH2_MOUSE Isoform 2 of Pachytene checkpoint protein 2 homolog OS=Mus musculus GN=Trip13	3	68076000	67982000	223720000	182990000	105060000	37348000	0.334533	2.85595	0.95541
Serum response factor-binding protein 1	Srfbp1	>sp|Q9CZ91|SRFB1_MOUSE Serum response factor-binding protein 1 OS=Mus musculus GN=Srfbp1 PE=1 SV=1	3	39213000	0	59306000	57618000	62925000	53409000	0.335372	1.00507	0.337073
Histone H2A type 2-B	Hist2h2ab	>sp|Q64522|H2A2B_MOUSE Histone H2A type 2-B OS=Mus musculus GN=Hist2h2ab PE=1 SV=3	5	0	500770000	0	1489100000	0	339660000	0.33629	4.38409	1.47433
	Arhgef7	>sp|Q9ES28-8|ARHG7_MOUSE Isoform H of Rho guanine nucleotide exchange factor 7 OS=Mus musculus GN=Arhgef7;>tr|D3Z0V2|D3Z0V2_MOUSE Rho guanine nucleotide exchange factor 7 OS=Mus musculus GN=Arhgef7 PE=4 SV=1	39	155540000	0	201830000	259850000	0	0	0.3369	#DIV/0!	#DIV/0!
26S protease regulatory subunit 6B	Psmc4	>sp|P54775|PRS6B_MOUSE 26S protease regulatory subunit 6B OS=Mus musculus GN=Psmc4 PE=1 SV=2	12	341200000	508000000	1103300000	1412900000	498400000	358050000	0.337493	2.93794	0.991535
Alpha-centractin;Beta-centractin	Actr1a;Actr1b	>sp|P61164|ACTZ_MOUSE Alpha-centractin OS=Mus musculus GN=Actr1a PE=2 SV=1;>sp|Q8R5C5|ACTY_MOUSE Beta-centractin OS=Mus musculus GN=Actr1b PE=1 SV=1;>tr|E0CYB4|E0CYB4_MOUSE Beta-centractin (Fragment) OS=Mus musculus GN=Actr1b PE=3 SV=1;>tr|E0CZD4|E0CZD4_MO	2	0	43967000	69985000	59884000	0	0	0.338549	#DIV/0!	#DIV/0!
T-complex protein 1 subunit theta	Cct8	>sp|P42932|TCPQ_MOUSE T-complex protein 1 subunit theta OS=Mus musculus GN=Cct8 PE=1 SV=3;>tr|H3BL49|H3BL49_MOUSE T-complex protein 1 subunit theta OS=Mus musculus GN=Cct8 PE=3 SV=1	33	3976900000	3951900000	12032000000	11383000000	2948800000	2903600000	0.338621	4.00092	1.35479
SCY1-like protein 2	Scyl2	>sp|Q8CFE4|SCYL2_MOUSE SCY1-like protein 2 OS=Mus musculus GN=Scyl2 PE=1 SV=1;>tr|G5E8J9|G5E8J9_MOUSE SCY1-like protein 2 OS=Mus musculus GN=Scyl2 PE=4 SV=1	17	392500000	415530000	1196600000	1186700000	541230000	667760000	0.339038	1.97131	0.668351
Undifferentiated embryonic cell transcription factor 1	Utf1	>sp|Q6J1H4|UTF1_MOUSE Undifferentiated embryonic cell transcription factor 1 OS=Mus musculus GN=Utf1 PE=1 SV=2;>sp|Q6J1H4-2|UTF1_MOUSE Isoform 2 of Undifferentiated embryonic cell transcription factor 1 OS=Mus musculus GN=Utf1	4	162280000	153480000	483060000	447420000	119550000	99385000	0.339352	4.25003	1.44225
Elongation factor 1-alpha 2;Elongation factor 1-alpha	Eef1a2	>sp|P62631|EF1A2_MOUSE Elongation factor 1-alpha 2 OS=Mus musculus GN=Eef1a2 PE=1 SV=1;>tr|B7ZBW3|B7ZBW3_MOUSE Elongation factor 1-alpha OS=Mus musculus GN=Eef1a2 PE=3 SV=1	18	2314800000	1984900000	5892600000	6774400000	5461000000	3538400000	0.339441	1.40754	0.477776
Non-specific lipid-transfer protein	Scp2	>sp|P32020|NLTP_MOUSE Non-specific lipid-transfer protein OS=Mus musculus GN=Scp2 PE=1 SV=3;>sp|P32020-2|NLTP_MOUSE Isoform SCP2 of Non-specific lipid-transfer protein OS=Mus musculus GN=Scp2	9	260270000	224540000	532030000	895510000	282540000	223470000	0.339612	2.82117	0.958104
26S proteasome non-ATPase regulatory subunit 3	Psmd3	>sp|P14685|PSMD3_MOUSE 26S proteasome non-ATPase regulatory subunit 3 OS=Mus musculus GN=Psmd3 PE=2 SV=3;>tr|F7B7L8|F7B7L8_MOUSE 26S proteasome non-ATPase regulatory subunit 3 (Fragment) OS=Mus musculus GN=Psmd3 PE=4 SV=1	11	155380000	221680000	521590000	588010000	162000000	211710000	0.339816	2.96915	1.00896
Threonine--tRNA ligase, cytoplasmic	Tars	>sp|Q9D0R2|SYTC_MOUSE Threonine--tRNA ligase, cytoplasmic OS=Mus musculus GN=Tars PE=1 SV=2	6	50046000	0	77091000	70101000	63066000	77309000	0.340005	1.04856	0.356516
Protein HEXIM2	Hexim2	>sp|Q3TVI4|HEXI2_MOUSE Protein HEXIM2 OS=Mus musculus GN=Hexim2 PE=2 SV=1	4	60305000	0	74441000	102000000	88556000	82912000	0.341786	1.029	0.351698
Proteasome subunit beta type-1	Psmb1	>sp|O09061|PSB1_MOUSE Proteasome subunit beta type-1 OS=Mus musculus GN=Psmb1 PE=1 SV=1	3	50342000	0	146820000	0	71450000	84421000	0.342882	0.941933	0.322972
Valine--tRNA ligase	Vars	>sp|Q9Z1Q9|SYVC_MOUSE Valine--tRNA ligase OS=Mus musculus GN=Vars PE=2 SV=1;>tr|G3UY93|G3UY93_MOUSE Valine--tRNA ligase (Fragment) OS=Mus musculus GN=Vars PE=3 SV=1	21	865690000	918690000	2501900000	2691600000	1434100000	1409900000	0.343579	1.82613	0.627419
Alpha-actinin-4	Actn4	>sp|P57780|ACTN4_MOUSE Alpha-actinin-4 OS=Mus musculus GN=Actn4 PE=1 SV=1;>tr|E9Q2W9|E9Q2W9_MOUSE Alpha-actinin-4 (Fragment) OS=Mus musculus GN=Actn4 PE=4 SV=1	23	1198300000	1278400000	3605100000	3571800000	1461400000	1306800000	0.345093	2.59262	0.894697
Coiled-coil domain-containing protein 75	Ccdc75	>sp|Q3UFS4|CCD75_MOUSE Coiled-coil domain-containing protein 75 OS=Mus musculus GN=Ccdc75 PE=2 SV=2	9	914510000	1041200000	4966000000	694810000	563080000	703970000	0.345482	4.46771	1.54351
Prohibitin	Phb	>sp|P67778|PHB_MOUSE Prohibitin OS=Mus musculus GN=Phb PE=1 SV=1;>tr|Q5SQG5|Q5SQG5_MOUSE Prohibitin (Fragment) OS=Mus musculus GN=Phb PE=2 SV=1	17	1357900000	1395700000	4870700000	3097700000	932280000	694310000	0.345565	4.89884	1.69287
Stathmin	Stmn1	>sp|P54227|STMN1_MOUSE Stathmin OS=Mus musculus GN=Stmn1 PE=1 SV=2;>tr|D3Z5N2|D3Z5N2_MOUSE Stathmin OS=Mus musculus GN=Stmn1 PE=3 SV=1;>tr|D3Z1Z8|D3Z1Z8_MOUSE Stathmin (Fragment) OS=Mus musculus GN=Stmn1 PE=3 SV=1	14	367170000	353040000	1042900000	1040900000	516610000	447630000	0.345623	2.16108	0.74692
E3 ubiquitin-protein ligase UHRF2	Uhrf2	>sp|Q7TMI3|UHRF2_MOUSE E3 ubiquitin-protein ligase UHRF2 OS=Mus musculus GN=Uhrf2 PE=1 SV=1	1	0	74115000	113710000	100560000	65217000	70104000	0.345895	1.58342	0.547698
Succinyl-CoA ligase [ADP-forming] subunit beta, mitochondrial	Sucla2	>sp|Q9Z2I9|SUCB1_MOUSE Succinyl-CoA ligase [ADP-forming] subunit beta, mitochondrial OS=Mus musculus GN=Sucla2 PE=1 SV=2	3	41505000	30688000	86285000	121810000	27393000	29060000	0.346923	3.68616	1.27882
Protein TBRG4	Tbrg4	>sp|Q91YM4|TBRG4_MOUSE Protein TBRG4 OS=Mus musculus GN=Tbrg4 PE=2 SV=1;>sp|Q91YM4-2|TBRG4_MOUSE Isoform 2 of Protein TBRG4 OS=Mus musculus GN=Tbrg4	2	32290000	29282000	99119000	78215000	75633000	64645000	0.347209	1.26416	0.438928
A-kinase anchor protein 12	Akap12	>sp|Q9WTQ5|AKA12_MOUSE A-kinase anchor protein 12 OS=Mus musculus GN=Akap12 PE=1 SV=1;>sp|Q9WTQ5-2|AKA12_MOUSE Isoform 2 of A-kinase anchor protein 12 OS=Mus musculus GN=Akap12	5	93520000	108380000	459500000	119530000	221780000	174210000	0.348687	1.46223	0.509861
Proteasome subunit alpha type-7	Psma7	>sp|Q9Z2U0|PSA7_MOUSE Proteasome subunit alpha type-7 OS=Mus musculus GN=Psma7 PE=1 SV=1	3	56432000	69802000	179000000	181930000	65024000	68740000	0.349746	2.69826	0.943707
Protein enabled homolog	Enah	>tr|E9QLZ9|E9QLZ9_MOUSE Protein enabled homolog OS=Mus musculus GN=Enah PE=4 SV=1;>sp|Q03173|ENAH_MOUSE Protein enabled homolog OS=Mus musculus GN=Enah PE=1 SV=2;>tr|E9QKQ9|E9QKQ9_MOUSE Protein enabled homolog OS=Mus musculus GN=Enah PE=4 SV=1;>sp|Q03173-5	4	0	41082000	55271000	61714000	0	0	0.351173	#DIV/0!	#DIV/0!
ATP synthase subunit delta, mitochondrial	Atp5d	>sp|Q9D3D9|ATPD_MOUSE ATP synthase subunit delta, mitochondrial OS=Mus musculus GN=Atp5d PE=1 SV=1	1	228320000	155780000	529600000	563050000	130990000	0	0.351531	8.34148	2.93228
Heat shock 70 kDa protein 14	Hspa14	>sp|Q99M31-2|HSP7E_MOUSE Isoform 2 of Heat shock 70 kDa protein 14 OS=Mus musculus GN=Hspa14;>sp|Q99M31|HSP7E_MOUSE Heat shock 70 kDa protein 14 OS=Mus musculus GN=Hspa14 PE=2 SV=2	5	109670000	109000000	173310000	447260000	124390000	130220000	0.35237	2.43734	0.858843
	Zfp600;Rex2;Gm13242	>tr|A2A7V0|A2A7V0_MOUSE Novel protein OS=Mus musculus GN=Zfp600 PE=4 SV=1;>tr|E9Q738|E9Q738_MOUSE Protein Zfp600 OS=Mus musculus GN=Zfp600 PE=4 SV=1;>tr|A2AWF2|A2AWF2_MOUSE Protein Rex2 OS=Mus musculus GN=Rex2 PE=4 SV=1;>tr|Q6NWW4|Q6NWW4_MOUSE Protein Rex2	5	11343000	0	17048000	15070000	12461000	13605000	0.353166	1.23218	0.435165
		>sp|P20065-2|TYB4_MOUSE Isoform Short of Thymosin beta-4 OS=Mus musculus GN=Tmsb4x	2	209880000	242910000	679120000	602400000	373400000	280820000	0.353323	1.95885	0.692107
Nucleoside diphosphate kinase;Nucleoside diphosphate kinase B	Gm20390;Nme2	>tr|E9PZF0|E9PZF0_MOUSE Nucleoside diphosphate kinase OS=Mus musculus GN=Gm20390 PE=3 SV=1;>sp|Q01768|NDKB_MOUSE Nucleoside diphosphate kinase B OS=Mus musculus GN=Nme2 PE=1 SV=1	6	656280000	576450000	1655900000	1827100000	748880000	721790000	0.353928	2.36831	0.83821
Lamin-B1	Lmnb1	>sp|P14733|LMNB1_MOUSE Lamin-B1 OS=Mus musculus GN=Lmnb1 PE=1 SV=3	39	2968900000	3207500000	8082100000	9350800000	2058300000	2097900000	0.354296	4.19443	1.48607
Alkyldihydroxyacetonephosphate synthase, peroxisomal	Agps	>tr|A2AL50|A2AL50_MOUSE Alkyldihydroxyacetonephosphate synthase, peroxisomal OS=Mus musculus GN=Agps PE=4 SV=1;>sp|Q8C0I1|ADAS_MOUSE Alkyldihydroxyacetonephosphate synthase, peroxisomal OS=Mus musculus GN=Agps PE=1 SV=1;>tr|H3BKN2|H3BKN2_MOUSE Alkyldihydro	5	43085000	46342000	96826000	153210000	33485000	50084000	0.357656	2.99197	1.0701
Ataxin-10	Atxn10	>sp|P28658|ATX10_MOUSE Ataxin-10 OS=Mus musculus GN=Atxn10 PE=1 SV=2;>tr|F8WGN7|F8WGN7_MOUSE Ataxin-10 OS=Mus musculus GN=Atxn10 PE=4 SV=1	15	395340000	620460000	1390900000	1448000000	366610000	330510000	0.357815	4.07233	1.45714
Enhancer of mRNA-decapping protein 4	Edc4	>tr|G5E896|G5E896_MOUSE Enhancer of mRNA decapping 4, isoform CRA_b OS=Mus musculus GN=Edc4 PE=4 SV=1;>sp|Q3UJB9|EDC4_MOUSE Enhancer of mRNA-decapping protein 4 OS=Mus musculus GN=Edc4 PE=1 SV=2;>sp|Q3UJB9-2|EDC4_MOUSE Isoform 2 of Enhancer of mRNA-decappi	8	207710000	185230000	572120000	522170000	202670000	175850000	0.359082	2.89097	1.0381
U6 snRNA-associated Sm-like protein LSm5	Lsm5	>sp|P62322|LSM5_MOUSE U6 snRNA-associated Sm-like protein LSm5 OS=Mus musculus GN=Lsm5 PE=3 SV=2	2	232760000	204750000	527970000	690330000	272410000	318090000	0.359115	2.06317	0.740914
Elongation factor 1-gamma	Eef1g	>sp|Q9D8N0|EF1G_MOUSE Elongation factor 1-gamma OS=Mus musculus GN=Eef1g PE=1 SV=3	17	4063400000	4301100000	10724000000	12318000000	4755500000	4945900000	0.363011	2.37512	0.862195
	Rps4y2	>tr|Q3V1Z5|Q3V1Z5_MOUSE RIKEN cDNA 1110033J19 OS=Mus musculus GN=Rps4y2 PE=2 SV=1	27	95676000	106140000	208210000	345770000	415070000	317290000	0.364302	0.756431	0.275569
Sentrin-specific protease 1	Senp1	>sp|P59110|SENP1_MOUSE Sentrin-specific protease 1 OS=Mus musculus GN=Senp1 PE=2 SV=1;>tr|Q8C187|Q8C187_MOUSE Sentrin-specific protease 1 OS=Mus musculus GN=Senp1 PE=2 SV=1	10	133210000	140070000	538720000	208410000	585520000	459110000	0.365773	0.71521	0.261605
Arginine--tRNA ligase, cytoplasmic	Rars	>sp|Q9D0I9|SYRC_MOUSE Arginine--tRNA ligase, cytoplasmic OS=Mus musculus GN=Rars PE=2 SV=2	17	655950000	602540000	1699400000	1733400000	749890000	718380000	0.366607	2.33799	0.857124
Leucine-rich repeat-containing protein 47	Lrrc47	>tr|E9PV22|E9PV22_MOUSE Leucine-rich repeat-containing protein 47 OS=Mus musculus GN=Lrrc47 PE=4 SV=1;>sp|Q505F5|LRC47_MOUSE Leucine-rich repeat-containing protein 47 OS=Mus musculus GN=Lrrc47 PE=1 SV=1	8	330380000	335350000	860830000	954920000	426680000	434390000	0.366642	2.10871	0.773143
F-actin-capping protein subunit alpha-2	Capza2	>sp|P47754|CAZA2_MOUSE F-actin-capping protein subunit alpha-2 OS=Mus musculus GN=Capza2 PE=1 SV=3;>tr|D6RCW7|D6RCW7_MOUSE F-actin-capping protein subunit alpha-2 OS=Mus musculus GN=Capza2 PE=4 SV=1	11	991030000	1030700000	2817400000	2692200000	894620000	695960000	0.366947	3.46389	1.27106
Voltage-dependent anion-selective channel protein 2	Vdac2	>sp|Q60930|VDAC2_MOUSE Voltage-dependent anion-selective channel protein 2 OS=Mus musculus GN=Vdac2 PE=1 SV=2;>tr|G3UX26|G3UX26_MOUSE Voltage-dependent anion-selective channel protein 2 (Fragment) OS=Mus musculus GN=Vdac2 PE=4 SV=1;>tr|D3YZT5|D3YZT5_MOUSE	8	1640900000	1353300000	4141100000	3982200000	969830000	972290000	0.368594	4.1827	1.54172
	Trip12	>tr|G5E870|G5E870_MOUSE Protein Trip12 OS=Mus musculus GN=Trip12 PE=4 SV=1	19	258250000	291010000	738870000	747670000	251200000	351730000	0.369489	2.46553	0.910985
E3 ubiquitin-protein ligase RNF31	Rnf31	>sp|Q924T7|RNF31_MOUSE E3 ubiquitin-protein ligase RNF31 OS=Mus musculus GN=Rnf31 PE=1 SV=2;>tr|E9Q3X5|E9Q3X5_MOUSE E3 ubiquitin-protein ligase RNF31 OS=Mus musculus GN=Rnf31 PE=4 SV=1;>sp|Q924T7-2|RNF31_MOUSE Isoform 2 of E3 ubiquitin-protein ligase RNF31	7	82739000	0	118740000	104900000	0	76347000	0.369965	2.92926	1.08372
Serine/threonine-protein kinase 24;Serine/threonine-protein kinase 24 35 kDa subunit;Serine/threonine-protein kinase 24 12 kDa subunit;Serine/threonine-protein kinase 25;Serine/threonine-protein kinase MST4	Stk24;Stk25;Mst4;2610018G03Rik	>sp|Q99KH8|STK24_MOUSE Serine/threonine-protein kinase 24 OS=Mus musculus GN=Stk24 PE=1 SV=1;>sp|Q9Z2W1|STK25_MOUSE Serine/threonine-protein kinase 25 OS=Mus musculus GN=Stk25 PE=1 SV=2;>tr|D3Z359|D3Z359_MOUSE Serine/threonine-protein kinase 25 (Fragment)	3	32080000	68769000	125200000	146370000	32988000	22478000	0.371355	4.89615	1.81821
Transcription initiation factor TFIID subunit 5	Taf5	>tr|F8VPY2|F8VPY2_MOUSE Transcription initiation factor TFIID subunit 5 OS=Mus musculus GN=Taf5 PE=4 SV=1;>sp|Q8C092|TAF5_MOUSE Transcription initiation factor TFIID subunit 5 OS=Mus musculus GN=Taf5 PE=2 SV=1	3	16082000	0	43301000	0	0	0	0.3714	#DIV/0!	#DIV/0!
DNA replication licensing factor MCM6	Mcm6	>sp|P97311|MCM6_MOUSE DNA replication licensing factor MCM6 OS=Mus musculus GN=Mcm6 PE=1 SV=1;>tr|Q3ULG5|Q3ULG5_MOUSE DNA replication licensing factor MCM6 OS=Mus musculus GN=Mcm6 PE=2 SV=1	24	1182900000	1400800000	3717500000	3233200000	1420500000	1336100000	0.371718	2.52148	0.937278
Peptidyl-prolyl cis-trans isomerase FKBP5	Fkbp5	>sp|Q64378|FKBP5_MOUSE Peptidyl-prolyl cis-trans isomerase FKBP5 OS=Mus musculus GN=Fkbp5 PE=1 SV=1	4	94634000	95117000	211700000	297910000	124520000	108680000	0.372346	2.18529	0.813684
Farnesyl pyrophosphate synthase	Fdps	>sp|Q920E5|FPPS_MOUSE Farnesyl pyrophosphate synthase OS=Mus musculus GN=Fdps PE=2 SV=1	8	477740000	594090000	1070200000	1797400000	288400000	357080000	0.373772	4.44259	1.66052
Eukaryotic translation elongation factor 1 epsilon-1	Eef1e1	>sp|Q9D1M4|MCA3_MOUSE Eukaryotic translation elongation factor 1 epsilon-1 OS=Mus musculus GN=Eef1e1 PE=2 SV=1	6	107660000	80743000	237230000	265510000	182980000	146360000	0.374752	1.52651	0.572062
Deoxynucleotidyltransferase terminal-interacting protein 1	Dnttip1	>sp|Q99LB0|TDIF1_MOUSE Deoxynucleotidyltransferase terminal-interacting protein 1 OS=Mus musculus GN=Dnttip1 PE=2 SV=1;>tr|F7B2G8|F7B2G8_MOUSE Deoxynucleotidyltransferase terminal-interacting protein 1 (Fragment) OS=Mus musculus GN=Dnttip1 PE=4 SV=1;>tr|A2	2	25598000	0	36799000	31401000	0	0	0.375337	#DIV/0!	#DIV/0!
Cytochrome c oxidase subunit 7C, mitochondrial	Cox7c	>sp|P17665|COX7C_MOUSE Cytochrome c oxidase subunit 7C, mitochondrial OS=Mus musculus GN=Cox7c PE=1 SV=1;>tr|B8JJA9|B8JJA9_MOUSE Cytochrome c oxidase subunit 7C, mitochondrial OS=Mus musculus GN=Cox7c PE=4 SV=1	3	64658000	39005000	140070000	135480000	0	34173000	0.376204	8.06338	3.03348
		>sp|Q9ET54-4|PALLD_MOUSE Isoform 4 of Palladin OS=Mus musculus GN=Palld	9	94721000	83515000	333240000	138750000	154600000	80118000	0.377627	2.01088	0.759362
BAG family molecular chaperone regulator 3	Bag3	>sp|Q9JLV1|BAG3_MOUSE BAG family molecular chaperone regulator 3 OS=Mus musculus GN=Bag3 PE=1 SV=2	5	83905000	115920000	206090000	320900000	107380000	68817000	0.379182	2.99091	1.1341
Histone acetyltransferase type B catalytic subunit	Hat1	>tr|A2ATU9|A2ATU9_MOUSE Histone acetyltransferase type B catalytic subunit OS=Mus musculus GN=Hat1 PE=4 SV=1;>sp|Q8BY71|HAT1_MOUSE Histone acetyltransferase type B catalytic subunit OS=Mus musculus GN=Hat1 PE=2 SV=1	7	652220000	661540000	1614200000	1840600000	559410000	638070000	0.380271	2.88506	1.0971
Peroxisomal sarcosine oxidase	Pipox	>sp|Q9D826|SOX_MOUSE Peroxisomal sarcosine oxidase OS=Mus musculus GN=Pipox PE=2 SV=1	4	32545000	34298000	88072000	87140000	62858000	50954000	0.381498	1.53949	0.587311
Transcription elongation factor A protein 3	Tcea3	>sp|P23881|TCEA3_MOUSE Transcription elongation factor A protein 3 OS=Mus musculus GN=Tcea3 PE=1 SV=3;>tr|A2AW45|A2AW45_MOUSE Transcription elongation factor A (SII), 3 (Fragment) OS=Mus musculus GN=Tcea3 PE=4 SV=1	11	103630000	90671000	217180000	291470000	383730000	692640000	0.381994	0.472561	0.180515
Peptidyl-prolyl cis-trans isomerase NIMA-interacting 1	Pin1	>sp|Q9QUR7|PIN1_MOUSE Peptidyl-prolyl cis-trans isomerase NIMA-interacting 1 OS=Mus musculus GN=Pin1 PE=1 SV=1	4	365280000	369450000	922260000	996430000	247460000	364180000	0.382933	3.13696	1.20125
DNA replication licensing factor MCM4	Mcm4	>sp|P49717|MCM4_MOUSE DNA replication licensing factor MCM4 OS=Mus musculus GN=Mcm4 PE=2 SV=1;>tr|F6Z957|F6Z957_MOUSE DNA replication licensing factor MCM4 OS=Mus musculus GN=Mcm4 PE=3 SV=1	23	1028000000	1001400000	2508000000	2742800000	922620000	783670000	0.386493	3.07732	1.18936
DNA replication licensing factor MCM2	Mcm2	>sp|P97310|MCM2_MOUSE DNA replication licensing factor MCM2 OS=Mus musculus GN=Mcm2 PE=1 SV=3	27	1447000000	1306100000	3222000000	3898300000	1459200000	1735900000	0.386655	2.22851	0.861663
Replication protein A 32 kDa subunit	Rpa2	>tr|Q3TE40|Q3TE40_MOUSE Replication protein A 32 kDa subunit OS=Mus musculus GN=Rpa2 PE=2 SV=1;>sp|Q62193|RFA2_MOUSE Replication protein A 32 kDa subunit OS=Mus musculus GN=Rpa2 PE=1 SV=1	4	0	59925000	0	154760000	82198000	112290000	0.387212	0.79573	0.308117
Poly [ADP-ribose] polymerase 9	Parp9	>sp|Q8CAS9|PARP9_MOUSE Poly [ADP-ribose] polymerase 9 OS=Mus musculus GN=Parp9 PE=1 SV=2;>sp|Q8CAS9-2|PARP9_MOUSE Isoform 2 of Poly [ADP-ribose] polymerase 9 OS=Mus musculus GN=Parp9;>sp|Q8CAS9-3|PARP9_MOUSE Isoform 3 of Poly [ADP-ribose] polymerase 9 OS=M	3	42970000	42764000	190220000	30451000	143790000	58234000	0.388515	1.0923	0.424375
Vacuolar protein sorting-associated protein 35	Vps35	>sp|Q9EQH3|VPS35_MOUSE Vacuolar protein sorting-associated protein 35 OS=Mus musculus GN=Vps35 PE=1 SV=1	7	84349000	117450000	232490000	284730000	0	91831000	0.390161	5.6323	2.1975
Nicotinamide phosphoribosyltransferase	Nampt	>sp|Q99KQ4|NAMPT_MOUSE Nicotinamide phosphoribosyltransferase OS=Mus musculus GN=Nampt PE=1 SV=1	4	0	88796000	131550000	95936000	94822000	82045000	0.390336	1.2862	0.50205
Isocitrate dehydrogenase [NADP], mitochondrial	Idh2	>sp|P54071|IDHP_MOUSE Isocitrate dehydrogenase [NADP], mitochondrial OS=Mus musculus GN=Idh2 PE=1 SV=3;>tr|D6RIL6|D6RIL6_MOUSE Isocitrate dehydrogenase [NADP], mitochondrial OS=Mus musculus GN=Idh2 PE=3 SV=1	16	1081400000	1160900000	2852500000	2864800000	694480000	849910000	0.392196	3.70198	1.4519
Pre-mRNA-processing factor 40 homolog B	Prpf40b	>sp|Q80W14-3|PR40B_MOUSE Isoform 3 of Pre-mRNA-processing factor 40 homolog B OS=Mus musculus GN=Prpf40b;>tr|E9QP07|E9QP07_MOUSE Pre-mRNA-processing factor 40 homolog B OS=Mus musculus GN=Prpf40b PE=4 SV=1;>sp|Q80W14|PR40B_MOUSE Pre-mRNA-processing factor	9	73043000	53947000	167220000	156440000	98073000	69723000	0.392356	1.92889	0.756812
39S ribosomal protein L12, mitochondrial	Mrpl12	>sp|Q9DB15|RM12_MOUSE 39S ribosomal protein L12, mitochondrial OS=Mus musculus GN=Mrpl12 PE=1 SV=2	6	300580000	169270000	426960000	767570000	139730000	178020000	0.393335	3.75934	1.47868
Regulator of chromosome condensation	Rcc1	>tr|Q6PFB2|Q6PFB2_MOUSE Rcc1 protein OS=Mus musculus GN=Rcc1 PE=2 SV=1;>sp|Q8VE37|RCC1_MOUSE Regulator of chromosome condensation OS=Mus musculus GN=Rcc1 PE=1 SV=1	4	198970000	184000000	499390000	472820000	288460000	316200000	0.393917	1.60786	0.633364
Transcription intermediary factor 1-beta	Trim28	>sp|Q62318|TIF1B_MOUSE Transcription intermediary factor 1-beta OS=Mus musculus GN=Trim28 PE=1 SV=3;>sp|Q62318-2|TIF1B_MOUSE Isoform 2 of Transcription intermediary factor 1-beta OS=Mus musculus GN=Trim28	41	5506800000	5107900000	13558000000	13338000000	14581000000	14240000000	0.394657	0.933208	0.368297
NADH dehydrogenase [ubiquinone] 1 alpha subcomplex subunit 9, mitochondrial	Ndufa9	>sp|Q9DC69|NDUA9_MOUSE NADH dehydrogenase [ubiquinone] 1 alpha subcomplex subunit 9, mitochondrial OS=Mus musculus GN=Ndufa9 PE=1 SV=2	3	73755000	87618000	259040000	148800000	95420000	108720000	0.395677	1.99784	0.790502
Malate dehydrogenase, cytoplasmic	Mdh1	>sp|P14152|MDHC_MOUSE Malate dehydrogenase, cytoplasmic OS=Mus musculus GN=Mdh1 PE=1 SV=3	3	57396000	0	31211000	113680000	0	38860000	0.396132	3.72854	1.47699
Solute carrier family 2, facilitated glucose transporter member 3	Slc2a3	>sp|P32037|GTR3_MOUSE Solute carrier family 2, facilitated glucose transporter member 3 OS=Mus musculus GN=Slc2a3 PE=1 SV=1	9	1154100000	1172300000	3347900000	2521600000	478800000	437040000	0.396354	6.40887	2.54018
Signal recognition particle 14 kDa protein	Srp14	>sp|P16254|SRP14_MOUSE Signal recognition particle 14 kDa protein OS=Mus musculus GN=Srp14 PE=1 SV=1;>tr|A2AUM6|A2AUM6_MOUSE Signal recognition particle 14 OS=Mus musculus GN=Srp14 PE=4 SV=1	1	34532000	29449000	23306000	138020000	0	0	0.396594	#DIV/0!	#DIV/0!
Metastasis-associated protein MTA2	Mta2	>sp|Q9R190|MTA2_MOUSE Metastasis-associated protein MTA2 OS=Mus musculus GN=Mta2 PE=1 SV=1	10	136920000	147790000	411330000	305710000	193280000	382490000	0.397063	1.24536	0.494486
Myosin light polypeptide 6	Myl6;Gm8894	>sp|Q60605|MYL6_MOUSE Myosin light polypeptide 6 OS=Mus musculus GN=Myl6 PE=1 SV=3;>sp|Q60605-2|MYL6_MOUSE Isoform Smooth muscle of Myosin light polypeptide 6 OS=Mus musculus GN=Myl6;>tr|E9QLM0|E9QLM0_MOUSE Protein Gm8894 OS=Mus musculus GN=Gm8894 PE=4 SV=	4	673540000	606550000	1555200000	1664200000	881410000	905880000	0.397618	1.80127	0.716218
Voltage-dependent anion-selective channel protein 1	Vdac1	>sp|Q60932|VDAC1_MOUSE Voltage-dependent anion-selective channel protein 1 OS=Mus musculus GN=Vdac1 PE=1 SV=3;>sp|Q60932-2|VDAC1_MOUSE Isoform Mt-VDAC1 of Voltage-dependent anion-selective channel protein 1 OS=Mus musculus GN=Vdac1;>tr|F2Z471|F2Z471_MOUSE	21	5101900000	5010400000	14549000000	10836000000	2394800000	2073800000	0.398357	5.68075	2.26297
T-complex protein 1 subunit alpha	Tcp1	>sp|P11983|TCPA_MOUSE T-complex protein 1 subunit alpha OS=Mus musculus GN=Tcp1 PE=1 SV=3;>sp|P11983-2|TCPA_MOUSE Isoform 2 of T-complex protein 1 subunit alpha OS=Mus musculus GN=Tcp1	23	3304500000	3261200000	7581300000	8899100000	3465800000	2984400000	0.398394	2.55502	1.01791
	Hmgxb4	>tr|Q80Y32|Q80Y32_MOUSE HMG box domain containing 4 OS=Mus musculus GN=Hmgxb4 PE=2 SV=1	2	65465000	36534000	203180000	52267000	110020000	69400000	0.399296	1.42374	0.568493
Transcription factor 7-like 1	Tcf7l1	>tr|A1A549|A1A549_MOUSE Transcription factor 3 OS=Mus musculus GN=Tcf7l1 PE=2 SV=1;>tr|A1A550|A1A550_MOUSE Transcription factor 3 OS=Mus musculus GN=Tcf7l1 PE=2 SV=1;>sp|Q9Z1J1|TF7L1_MOUSE Transcription factor 7-like 1 OS=Mus musculus GN=Tcf7l1 PE=1 SV=2	11	179070000	153780000	404590000	428250000	649370000	576470000	0.399657	0.679404	0.271528
Heat shock 70 kDa protein 4	Hspa4	>tr|Q3U2G2|Q3U2G2_MOUSE Heat shock 70 kDa protein 4 OS=Mus musculus GN=Hspa4 PE=2 SV=1;>sp|Q61316|HSP74_MOUSE Heat shock 70 kDa protein 4 OS=Mus musculus GN=Hspa4 PE=1 SV=1	44	2893500000	3196400000	8390300000	6842800000	2618200000	2751900000	0.399781	2.83665	1.13404
60S ribosomal protein L22-like 1	Rpl22l1	>sp|Q9D7S7|RL22L_MOUSE 60S ribosomal protein L22-like 1 OS=Mus musculus GN=Rpl22l1 PE=1 SV=1;>sp|Q9D7S7-2|RL22L_MOUSE Isoform 2 of 60S ribosomal protein L22-like 1 OS=Mus musculus GN=Rpl22l1	6	956630000	1160100000	3240900000	2042900000	1998200000	2263300000	0.400608	1.23989	0.49671
RuvB-like 1	Ruvbl1	>sp|P60122|RUVB1_MOUSE RuvB-like 1 OS=Mus musculus GN=Ruvbl1 PE=1 SV=1	18	1082600000	1293800000	2861000000	3052400000	1174600000	1283900000	0.401867	2.40529	0.966606
Cap-specific mRNA (nucleoside-2-O-)-methyltransferase 1	Ftsjd2	>sp|Q9DBC3|MTR1_MOUSE Cap-specific mRNA (nucleoside-2-O-)-methyltransferase 1 OS=Mus musculus GN=Ftsjd2 PE=1 SV=1	9	99383000	69867000	186430000	234430000	49878000	65791000	0.402153	3.63849	1.46323
Histone H3.1;Histone H3.2;Histone H3.3;Histone H3;Histone H3.3C	Hist1h3a;Hist1h3b;H3f3a;H3f3c;Gm6132	>sp|P68433|H31_MOUSE Histone H3.1 OS=Mus musculus GN=Hist1h3a PE=1 SV=2;>sp|P84228|H32_MOUSE Histone H3.2 OS=Mus musculus GN=Hist1h3b PE=1 SV=2;>sp|P84244|H33_MOUSE Histone H3.3 OS=Mus musculus GN=H3f3a PE=1 SV=2;>tr|F8WI35|F8WI35_MOUSE Histone H3 OS=Mus m	14	7113500000	6832300000	17199000000	17419000000	7672600000	7935100000	0.402848	2.21801	0.893521
Cytochrome b-c1 complex subunit 7	Uqcrb	>tr|Q9CQB4|Q9CQB4_MOUSE Cytochrome b-c1 complex subunit 7 OS=Mus musculus GN=Uqcrb PE=4 SV=1;>sp|Q9D855|QCR7_MOUSE Cytochrome b-c1 complex subunit 7 OS=Mus musculus GN=Uqcrb PE=1 SV=3	7	850730000	368040000	1131700000	1891400000	261080000	187720000	0.403152	6.73596	2.71562
DNA repair protein RAD51 homolog 1	Rad51	>sp|Q08297|RAD51_MOUSE DNA repair protein RAD51 homolog 1 OS=Mus musculus GN=Rad51 PE=1 SV=1;>tr|F7AT35|F7AT35_MOUSE DNA repair protein RAD51 homolog 1 (Fragment) OS=Mus musculus GN=Rad51 PE=3 SV=1;>tr|D6RCK1|D6RCK1_MOUSE DNA repair protein RAD51 homolog 1	4	110960000	91188000	328830000	171470000	105940000	88641000	0.404054	2.57117	1.03889
ADP-ribosylation factor 3;ADP-ribosylation factor 1;ADP-ribosylation factor 2	Arf3;Arf1;Arf2	>sp|P61205|ARF3_MOUSE ADP-ribosylation factor 3 OS=Mus musculus GN=Arf3 PE=2 SV=2;>sp|P84078|ARF1_MOUSE ADP-ribosylation factor 1 OS=Mus musculus GN=Arf1 PE=1 SV=2;>sp|Q8BSL7|ARF2_MOUSE ADP-ribosylation factor 2 OS=Mus musculus GN=Arf2 PE=1 SV=2	5	192190000	257580000	612470000	497720000	247950000	215810000	0.405129	2.39389	0.969834
Protein mago nashi homolog;Protein mago nashi homolog 1-related	Magoh;Magoh-rs1;Magohb	>sp|P61327|MGN_MOUSE Protein mago nashi homolog OS=Mus musculus GN=Magoh PE=2 SV=1;>sp|Q9CQL1|MGN2_MOUSE Protein mago nashi homolog 2 OS=Mus musculus GN=Magohb PE=2 SV=1;>tr|G3UYI5|G3UYI5_MOUSE Protein Magohb (Fragment) OS=Mus musculus GN=Magohb PE=4 SV=1	9	688180000	597770000	1823600000	1350100000	486330000	480700000	0.40519	3.2819	1.32979
Armadillo repeat protein deleted in velo-cardio-facial syndrome homolog	Arvcf	>sp|P98203|ARVC_MOUSE Armadillo repeat protein deleted in velo-cardio-facial syndrome homolog OS=Mus musculus GN=Arvcf PE=1 SV=2;>sp|P98203-2|ARVC_MOUSE Isoform 2 of Armadillo repeat protein deleted in velo-cardio-facial syndrome homolog OS=Mus musculus GN	12	167920000	195510000	363490000	530350000	111060000	161710000	0.406594	3.2769	1.33237
RuvB-like 2	Ruvbl2	>sp|Q9WTM5|RUVB2_MOUSE RuvB-like 2 OS=Mus musculus GN=Ruvbl2 PE=2 SV=3;>tr|D3YXQ8|D3YXQ8_MOUSE RuvB-like 2 (Fragment) OS=Mus musculus GN=Ruvbl2 PE=4 SV=1	15	892080000	1051800000	2317500000	2463000000	1006700000	1060000000	0.406627	2.31311	0.940572
		>sp|Q9Z204-2|HNRPC_MOUSE Isoform C1 of Heterogeneous nuclear ribonucleoproteins C1/C2 OS=Mus musculus GN=Hnrnpc	28	57493000	47578000	180870000	77491000	76749000	109140000	0.406683	1.38987	0.565235
Probable proline--tRNA ligase, mitochondrial	Pars2	>tr|A8Y5T6|A8Y5T6_MOUSE Probable proline--tRNA ligase, mitochondrial OS=Mus musculus GN=Pars2 PE=3 SV=1;>sp|Q8CFI5|SYPM_MOUSE Probable proline--tRNA ligase, mitochondrial OS=Mus musculus GN=Pars2 PE=2 SV=2;>tr|A2AVQ7|A2AVQ7_MOUSE Probable proline--tRNA lig	6	125170000	105090000	133050000	432140000	153310000	109200000	0.407403	2.15302	0.877148
Thymidine kinase, cytosolic	Tk1	>sp|P04184|KITH_MOUSE Thymidine kinase, cytosolic OS=Mus musculus GN=Tk1 PE=2 SV=3	3	28166000	40266000	99852000	67810000	0	9529300	0.408155	17.5944	7.18122
T-complex protein 1 subunit gamma	Cct3	>sp|P80318|TCPG_MOUSE T-complex protein 1 subunit gamma OS=Mus musculus GN=Cct3 PE=1 SV=1;>tr|E9Q133|E9Q133_MOUSE T-complex protein 1 subunit gamma OS=Mus musculus GN=Cct3 PE=3 SV=1;>tr|Q3U0I3|Q3U0I3_MOUSE T-complex protein 1 subunit gamma OS=Mus musculus	28	4211400000	3929600000	9582000000	10306000000	3448300000	3936200000	0.409342	2.69321	1.10244
Peroxisomal multifunctional enzyme type 2;(3R)-hydroxyacyl-CoA dehydrogenase;Enoyl-CoA hydratase 2	Hsd17b4	>sp|P51660|DHB4_MOUSE Peroxisomal multifunctional enzyme type 2 OS=Mus musculus GN=Hsd17b4 PE=1 SV=3	21	1197300000	1036300000	2553800000	2901100000	1275000000	1018800000	0.409467	2.37811	0.973755
Transcription factor AP-2 gamma	Tfap2c	>tr|A2APA8|A2APA8_MOUSE Transcription factor AP-2 gamma OS=Mus musculus GN=Tfap2c PE=4 SV=1;>tr|Q3ULB3|Q3ULB3_MOUSE Transcription factor AP-2 gamma OS=Mus musculus GN=Tfap2c PE=2 SV=1;>sp|Q61312|AP2C_MOUSE Transcription factor AP-2 gamma OS=Mus musculus GN	5	0	8572100	11134000	9788100	11255000	54611000	0.409715	0.317646	0.130145
RNA-binding protein 8A	Rbm8a	>sp|Q9CWZ3-2|RBM8A_MOUSE Isoform 2 of RNA-binding protein 8A OS=Mus musculus GN=Rbm8a;>sp|Q9CWZ3|RBM8A_MOUSE RNA-binding protein 8A OS=Mus musculus GN=Rbm8a PE=1 SV=3	3	188740000	233540000	342220000	686020000	154250000	210610000	0.410682	2.81818	1.15738
Protein MAK16 homolog	Mak16	>sp|Q8BGS0|MAK16_MOUSE Protein MAK16 homolog OS=Mus musculus GN=Mak16 PE=2 SV=1;>sp|Q8BGS0-2|MAK16_MOUSE Isoform 2 of Protein MAK16 homolog OS=Mus musculus GN=Mak16	2	26849000	40531000	82308000	81054000	25324000	21770000	0.412458	3.46885	1.43076
Cytochrome c oxidase subunit 2	Mtco2;mt-Co2	>sp|P00405|COX2_MOUSE Cytochrome c oxidase subunit 2 OS=Mus musculus GN=Mtco2 PE=1 SV=1;>tr|Q7JCZ1|Q7JCZ1_MOUSE Cytochrome c oxidase subunit 2 OS=Mus musculus GN=mt-Co2 PE=2 SV=1	5	594950000	620060000	1309200000	1636200000	385590000	290510000	0.412511	4.35646	1.79709
Myosin light chain 3;Myosin light chain 1/3, skeletal muscle isoform	Myl3;Myl1	>sp|P09542|MYL3_MOUSE Myosin light chain 3 OS=Mus musculus GN=Myl3 PE=1 SV=4;>sp|P05977|MYL1_MOUSE Myosin light chain 1/3, skeletal muscle isoform OS=Mus musculus GN=Myl1 PE=1 SV=2;>tr|E9PWG4|E9PWG4_MOUSE Myosin light chain 1/3, skeletal muscle isoform OS=	1	381720000	0	482500000	442280000	418620000	286940000	0.412768	1.3107	0.541017
Tryptophan--tRNA ligase, cytoplasmic;T1-TrpRS;T2-TrpRS	Wars	>sp|P32921|SYWC_MOUSE Tryptophan--tRNA ligase, cytoplasmic OS=Mus musculus GN=Wars PE=1 SV=2;>sp|P32921-2|SYWC_MOUSE Isoform 2 of Tryptophan--tRNA ligase, cytoplasmic OS=Mus musculus GN=Wars	12	416000000	388430000	888270000	1053600000	357480000	400450000	0.414255	2.56207	1.06135
Asparagine synthetase [glutamine-hydrolyzing]	Asns	>sp|Q61024|ASNS_MOUSE Asparagine synthetase [glutamine-hydrolyzing] OS=Mus musculus GN=Asns PE=2 SV=3	7	225800000	163200000	428310000	507580000	224530000	198320000	0.415647	2.21329	0.919948
ATP-dependent RNA helicase DDX54	Ddx54	>tr|F8WIL7|F8WIL7_MOUSE ATP-dependent RNA helicase DDX54 OS=Mus musculus GN=Ddx54 PE=3 SV=1;>sp|Q8K4L0|DDX54_MOUSE ATP-dependent RNA helicase DDX54 OS=Mus musculus GN=Ddx54 PE=1 SV=1	4	55971000	0	73954000	60556000	56638000	57975000	0.41611	1.1736	0.488348
Isocitrate dehydrogenase [NADP];Isocitrate dehydrogenase [NADP] cytoplasmic	Idh1	>tr|F8WIY0|F8WIY0_MOUSE Isocitrate dehydrogenase [NADP] OS=Mus musculus GN=Idh1 PE=3 SV=1;>sp|O88844|IDHC_MOUSE Isocitrate dehydrogenase [NADP] cytoplasmic OS=Mus musculus GN=Idh1 PE=1 SV=2	15	1061900000	1088300000	2719700000	2429200000	699850000	648700000	0.417604	3.8181	1.59445
Histone-binding protein RBBP4	Rbbp4	>tr|E9PYH8|E9PYH8_MOUSE Histone-binding protein RBBP4 OS=Mus musculus GN=Rbbp4 PE=4 SV=1;>sp|Q60972|RBBP4_MOUSE Histone-binding protein RBBP4 OS=Mus musculus GN=Rbbp4 PE=1 SV=5	12	1321800000	1417700000	3189200000	3351400000	1618000000	1627100000	0.418845	2.01553	0.844196
Vigilin	Hdlbp	>sp|Q8VDJ3|VIGLN_MOUSE Vigilin OS=Mus musculus GN=Hdlbp PE=1 SV=1	9	276510000	312320000	634920000	767210000	427640000	416890000	0.419954	1.66025	0.697228
DNA mismatch repair protein Msh6	Msh6	>sp|P54276|MSH6_MOUSE DNA mismatch repair protein Msh6 OS=Mus musculus GN=Msh6 PE=1 SV=3	25	1806100000	1753000000	4620700000	3846200000	1599100000	1785200000	0.420355	2.50182	1.05165
Cyclin-K	Ccnk	>tr|Q3U3M5|Q3U3M5_MOUSE Cyclin-K OS=Mus musculus GN=Ccnk PE=2 SV=1;>sp|O88874|CCNK_MOUSE Cyclin-K OS=Mus musculus GN=Ccnk PE=1 SV=3;>tr|E9PXL8|E9PXL8_MOUSE Cyclin-K OS=Mus musculus GN=Ccnk PE=3 SV=1	7	165470000	163610000	318660000	463750000	241690000	250960000	0.420598	1.58817	0.667979
Eukaryotic initiation factor 4A-II	Eif4a2	>sp|P10630-2|IF4A2_MOUSE Isoform 2 of Eukaryotic initiation factor 4A-II OS=Mus musculus GN=Eif4a2;>sp|P10630|IF4A2_MOUSE Eukaryotic initiation factor 4A-II OS=Mus musculus GN=Eif4a2 PE=2 SV=2;>tr|Q8BTU6|Q8BTU6_MOUSE Eukaryotic initiation factor 4A-II OS=M	23	644480000	649690000	1452000000	1620000000	396580000	478800000	0.421279	3.50933	1.47841
	Ahnak	>tr|E9Q616|E9Q616_MOUSE Protein Ahnak OS=Mus musculus GN=Ahnak PE=4 SV=1;>tr|F7BRM2|F7BRM2_MOUSE Protein Ahnak OS=Mus musculus GN=Ahnak PE=4 SV=1	19	534850000	493570000	1178600000	1256700000	1168400000	1033400000	0.422297	1.10605	0.467081
Cofilin-1	Cfl1;Gm6180	>tr|F8WGL3|F8WGL3_MOUSE Cofilin-1 OS=Mus musculus GN=Cfl1 PE=4 SV=1;>sp|P18760|COF1_MOUSE Cofilin-1 OS=Mus musculus GN=Cfl1 PE=1 SV=3;>tr|E9Q1T2|E9Q1T2_MOUSE Uncharacterized protein OS=Mus musculus GN=Gm6180 PE=4 SV=1	15	5525200000	5158200000	12158000000	13137000000	8137300000	7020000000	0.422352	1.66883	0.704835
Histone H1.1	Hist1h1a	>sp|P43275|H11_MOUSE Histone H1.1 OS=Mus musculus GN=Hist1h1a PE=1 SV=2	11	1364800000	1287800000	3189800000	3073700000	1522700000	1199100000	0.423501	2.30123	0.974576
Tyrosine-protein phosphatase non-receptor type 1	Ptpn1	>sp|P35821|PTN1_MOUSE Tyrosine-protein phosphatase non-receptor type 1 OS=Mus musculus GN=Ptpn1 PE=1 SV=2	3	56042000	0	62254000	70033000	63858000	112650000	0.42364	0.749467	0.317504
Leucine-rich repeat-containing protein 59	Lrrc59	>sp|Q922Q8|LRC59_MOUSE Leucine-rich repeat-containing protein 59 OS=Mus musculus GN=Lrrc59 PE=2 SV=1;>tr|Q3TF84|Q3TF84_MOUSE Leucine-rich repeat-containing protein 59 OS=Mus musculus GN=Lrrc59 PE=2 SV=1	14	1925900000	1954900000	3481300000	5676600000	1928400000	2370400000	0.423765	2.13034	0.902764
80 kDa MCM3-associated protein	Mcm3ap	>tr|F8WGQ6|F8WGQ6_MOUSE 80 kDa MCM3-associated protein OS=Mus musculus GN=Mcm3ap PE=4 SV=1;>sp|Q9WUU9|MCM3A_MOUSE 80 kDa MCM3-associated protein OS=Mus musculus GN=Mcm3ap PE=2 SV=2	3	31399000	0	31288000	42628000	61715000	35628000	0.424793	0.759336	0.32256
Protein Jumonji	Jarid2	>sp|Q62315|JARD2_MOUSE Protein Jumonji OS=Mus musculus GN=Jarid2 PE=1 SV=1;>sp|Q62315-2|JARD2_MOUSE Isoform 2 of Protein Jumonji OS=Mus musculus GN=Jarid2;>tr|G3UZT8|G3UZT8_MOUSE Protein Jumonji (Fragment) OS=Mus musculus GN=Jarid2 PE=4 SV=1	9	86567000	92267000	218370000	202500000	158780000	193240000	0.424915	1.19559	0.508022
DNA (cytosine-5)-methyltransferase 1	Dnmt1	>sp|P13864|DNMT1_MOUSE DNA (cytosine-5)-methyltransferase 1 OS=Mus musculus GN=Dnmt1 PE=1 SV=5;>sp|P13864-2|DNMT1_MOUSE Isoform 2 of DNA (cytosine-5)-methyltransferase 1 OS=Mus musculus GN=Dnmt1	21	211610000	275230000	515220000	629660000	645320000	671490000	0.425232	0.869434	0.369712
	Taf4a	>tr|E9QAP7|E9QAP7_MOUSE Protein Taf4a OS=Mus musculus GN=Taf4a PE=4 SV=1;>tr|F6W8W7|F6W8W7_MOUSE Protein Taf4a (Fragment) OS=Mus musculus GN=Taf4a PE=4 SV=1;>tr|E9Q2V4|E9Q2V4_MOUSE Protein Taf4a OS=Mus musculus GN=Taf4a PE=4 SV=1	6	0	51172000	0	120190000	99488000	114360000	0.425759	0.562035	0.239291
1-phosphatidylinositol 4,5-bisphosphate phosphodiesterase gamma-2	Plcg2	>sp|Q8CIH5|PLCG2_MOUSE 1-phosphatidylinositol 4,5-bisphosphate phosphodiesterase gamma-2 OS=Mus musculus GN=Plcg2 PE=1 SV=1	8	52848000	54646000	118720000	133690000	0	22581000	0.425871	11.178	4.76037
Cytoplasmic protein NCK2;Cytoplasmic protein NCK1	Nck2;Nck1	>sp|O55033|NCK2_MOUSE Cytoplasmic protein NCK2 OS=Mus musculus GN=Nck2 PE=1 SV=1;>sp|Q99M51|NCK1_MOUSE Cytoplasmic protein NCK1 OS=Mus musculus GN=Nck1 PE=1 SV=1	2	0	26808000	38962000	23798000	50135000	0	0.427151	1.25182	0.534716
Eukaryotic translation initiation factor 2 subunit 1	Eif2s1	>sp|Q6ZWX6|IF2A_MOUSE Eukaryotic translation initiation factor 2 subunit 1 OS=Mus musculus GN=Eif2s1 PE=1 SV=3	9	955760000	1081000000	2380000000	2383800000	1237100000	1245600000	0.427549	1.9188	0.820381
Protein FAM25C	Fam25c	>sp|Q8CF02|FM25C_MOUSE Protein FAM25C OS=Mus musculus GN=Fam25c PE=2 SV=1	2	238830000	146080000	323710000	575930000	1328900	0	0.427849	676.981	289.646
Exportin-1	Xpo1	>sp|Q6P5F9|XPO1_MOUSE Exportin-1 OS=Mus musculus GN=Xpo1 PE=1 SV=1	17	760180000	788920000	1951600000	1650700000	734000000	1034300000	0.430031	2.03715	0.876039
Mortality factor 4-like protein 1	Morf4l1	>sp|P60762-2|MO4L1_MOUSE Isoform 2 of Mortality factor 4-like protein 1 OS=Mus musculus GN=Morf4l1;>sp|P60762|MO4L1_MOUSE Mortality factor 4-like protein 1 OS=Mus musculus GN=Morf4l1 PE=2 SV=2	9	665410000	675760000	1312400000	1800900000	1121600000	1251700000	0.430787	1.3118	0.565108
Intraflagellar transport protein 172 homolog	Ift172	>sp|Q6VH22|IF172_MOUSE Intraflagellar transport protein 172 homolog OS=Mus musculus GN=Ift172 PE=1 SV=1	1	75918000	0	85723000	90433000	105820000	113030000	0.43097	0.804917	0.346895
Transportin-1;Transportin-2	Tnpo1;Tnpo2	>sp|Q8BFY9|TNPO1_MOUSE Transportin-1 OS=Mus musculus GN=Tnpo1 PE=1 SV=2;>sp|Q8BFY9-2|TNPO1_MOUSE Isoform 2 of Transportin-1 OS=Mus musculus GN=Tnpo1;>sp|Q99LG2|TNPO2_MOUSE Transportin-2 OS=Mus musculus GN=Tnpo2 PE=2 SV=1;>tr|E9PV58|E9PV58_MOUSE Transportin	4	172640000	167590000	405780000	382840000	83066000	105370000	0.431425	4.18508	1.80555
26S protease regulatory subunit 10B	Psmc6	>sp|P62334|PRS10_MOUSE 26S protease regulatory subunit 10B OS=Mus musculus GN=Psmc6 PE=1 SV=1	9	387760000	308710000	937960000	675890000	316880000	198470000	0.431558	3.13156	1.35145
DAZ-associated protein 1	Dazap1	>sp|Q9JII5|DAZP1_MOUSE DAZ-associated protein 1 OS=Mus musculus GN=Dazap1 PE=2 SV=2	19	0	13984000	14458000	17894000	0	0	0.432245	#DIV/0!	#DIV/0!
FACT complex subunit SSRP1	Ssrp1	>tr|F8WGL8|F8WGL8_MOUSE FACT complex subunit SSRP1 OS=Mus musculus GN=Ssrp1 PE=4 SV=1;>sp|Q08943-2|SSRP1_MOUSE Isoform 2 of FACT complex subunit SSRP1 OS=Mus musculus GN=Ssrp1;>sp|Q08943|SSRP1_MOUSE FACT complex subunit SSRP1 OS=Mus musculus GN=Ssrp1 PE=1	3	0	230050000	379540000	149960000	225260000	148090000	0.434466	1.41824	0.616178
DNA replication licensing factor MCM7	Mcm7	>sp|Q61881|MCM7_MOUSE DNA replication licensing factor MCM7 OS=Mus musculus GN=Mcm7 PE=2 SV=1;>tr|D3Z6N3|D3Z6N3_MOUSE DNA replication licensing factor MCM7 OS=Mus musculus GN=Mcm7 PE=4 SV=1	29	2040900000	2265900000	5050800000	4856900000	2206900000	2088200000	0.434692	2.30674	1.00272
AFG3-like protein 2	Afg3l2	>sp|Q8JZQ2|AFG32_MOUSE AFG3-like protein 2 OS=Mus musculus GN=Afg3l2 PE=1 SV=1;>tr|Q3UDQ7|Q3UDQ7_MOUSE AFG3-like protein 2 OS=Mus musculus GN=Afg3l2 PE=2 SV=1	9	58184000	62605000	147250000	130220000	60124000	0	0.435323	4.61496	2.009
Importin-5	Ipo5	>sp|Q8BKC5|IPO5_MOUSE Importin-5 OS=Mus musculus GN=Ipo5 PE=1 SV=3;>sp|Q8BKC5-2|IPO5_MOUSE Isoform 2 of Importin-5 OS=Mus musculus GN=Ipo5;>tr|E9PVZ5|E9PVZ5_MOUSE Importin-5 OS=Mus musculus GN=Ipo5 PE=4 SV=1	14	398320000	422330000	1007500000	874810000	436520000	374780000	0.43598	2.32012	1.01152
ATP synthase-coupling factor 6, mitochondrial	Atp5j	>sp|P97450|ATP5J_MOUSE ATP synthase-coupling factor 6, mitochondrial OS=Mus musculus GN=Atp5j PE=1 SV=1	3	405230000	454850000	1232900000	735990000	248850000	207370000	0.436835	4.31566	1.88523
Transducin beta-like protein 3	Tbl3	>sp|Q8C4J7|TBL3_MOUSE Transducin beta-like protein 3 OS=Mus musculus GN=Tbl3 PE=2 SV=1;>tr|Q8CE86|Q8CE86_MOUSE Transducin beta-like protein 3 OS=Mus musculus GN=Tbl3 PE=2 SV=1;>tr|F6YAR3|F6YAR3_MOUSE Transducin beta-like protein 3 (Fragment) OS=Mus musculu	8	155740000	155610000	422910000	288720000	178750000	142430000	0.437517	2.21567	0.969394
Golgin subfamily A member 2	Golga2	>tr|E9PUQ5|E9PUQ5_MOUSE Golgin subfamily A member 2 OS=Mus musculus GN=Golga2 PE=4 SV=1;>sp|Q921M4|GOGA2_MOUSE Golgin subfamily A member 2 OS=Mus musculus GN=Golga2 PE=1 SV=3;>sp|Q921M4-2|GOGA2_MOUSE Isoform 2 of Golgin subfamily A member 2 OS=Mus musculus	4	29052000	50126000	82055000	98867000	0	57799000	0.437636	3.13019	1.36989
Leucine-rich PPR motif-containing protein, mitochondrial	Lrpprc	>sp|Q6PB66|LPPRC_MOUSE Leucine-rich PPR motif-containing protein, mitochondrial OS=Mus musculus GN=Lrpprc PE=1 SV=2	12	198600000	132060000	456380000	298870000	160630000	154520000	0.437815	2.39648	1.04921
Methionine--tRNA ligase, cytoplasmic	Mars	>tr|E9QB02|E9QB02_MOUSE Methionine--tRNA ligase, cytoplasmic OS=Mus musculus GN=Mars PE=3 SV=1;>sp|Q68FL6|SYMC_MOUSE Methionine--tRNA ligase, cytoplasmic OS=Mus musculus GN=Mars PE=2 SV=1	15	819140000	705040000	1921700000	1532000000	1068300000	995510000	0.441318	1.67346	0.738527
Nucleoporin Nup43	Nup43	>sp|P59235|NUP43_MOUSE Nucleoporin Nup43 OS=Mus musculus GN=Nup43 PE=2 SV=2	3	36843000	37870000	111520000	57545000	33249000	39446000	0.441919	2.32568	1.02776
Calmodulin;Calmodulin-like protein 3	Calm1;Calml3	>tr|Q3UKW2|Q3UKW2_MOUSE Calmodulin OS=Mus musculus GN=Calm1 PE=2 SV=1;>sp|P62204|CALM_MOUSE Calmodulin OS=Mus musculus GN=Calm1 PE=1 SV=2;>sp|Q9D6P8|CALL3_MOUSE Calmodulin-like protein 3 OS=Mus musculus GN=Calml3 PE=2 SV=1	7	1453500000	1370300000	3094300000	3291600000	1547600000	1897600000	0.442193	1.85356	0.819633
Interferon regulatory factor 2-binding protein-like	Irf2bpl	>sp|Q8K3X4|I2BPL_MOUSE Interferon regulatory factor 2-binding protein-like OS=Mus musculus GN=Irf2bpl PE=1 SV=1	9	221520000	275860000	541250000	582000000	337920000	487870000	0.442804	1.36021	0.602308
GrpE protein homolog 1, mitochondrial	Grpel1	>sp|Q99LP6|GRPE1_MOUSE GrpE protein homolog 1, mitochondrial OS=Mus musculus GN=Grpel1 PE=1 SV=1	2	18014000	0	17485000	23192000	0	11836000	0.442855	3.43672	1.52197
UDP-glucose 6-dehydrogenase	Ugdh	>sp|O70475|UGDH_MOUSE UDP-glucose 6-dehydrogenase OS=Mus musculus GN=Ugdh PE=1 SV=1;>tr|D3Z3F7|D3Z3F7_MOUSE UDP-glucose 6-dehydrogenase OS=Mus musculus GN=Ugdh PE=3 SV=1	6	92048000	45564000	204390000	105850000	128270000	104160000	0.443566	1.33477	0.592058
	Numa1	>tr|E9Q7G0|E9Q7G0_MOUSE Protein Numa1 OS=Mus musculus GN=Numa1 PE=4 SV=1;>tr|E9Q7Z9|E9Q7Z9_MOUSE Protein Numa1 OS=Mus musculus GN=Numa1 PE=4 SV=1;>tr|F6ZQA3|F6ZQA3_MOUSE Protein Numa1 (Fragment) OS=Mus musculus GN=Numa1 PE=4 SV=1	7	1453800000	1018400000	2681000000	2888700000	1510200000	0	0.443866	3.68805	1.637
Isoleucine--tRNA ligase, cytoplasmic	Iars	>sp|Q8BU30|SYIC_MOUSE Isoleucine--tRNA ligase, cytoplasmic OS=Mus musculus GN=Iars PE=2 SV=2	14	213810000	197840000	463100000	463950000	542950000	355270000	0.444043	1.0321	0.458295
Sentrin-specific protease 3	Senp3	>sp|Q9EP97|SENP3_MOUSE Sentrin-specific protease 3 OS=Mus musculus GN=Senp3 PE=1 SV=1	2	49143000	54510000	147990000	84922000	71020000	23691000	0.445031	2.45919	1.09441
Importin subunit alpha-2;Importin subunit alpha	Kpna2	>sp|P52293|IMA2_MOUSE Importin subunit alpha-2 OS=Mus musculus GN=Kpna2 PE=1 SV=2;>tr|Q641N9|Q641N9_MOUSE Importin subunit alpha OS=Mus musculus GN=Kpna2 PE=2 SV=1;>tr|A6PW68|A6PW68_MOUSE Importin subunit alpha-2 (Fragment) OS=Mus musculus GN=Kpna2 PE=4 SV	18	1719400000	1700700000	3893200000	3785400000	1695000000	1932800000	0.445407	2.1166	0.942748
Transferrin receptor protein 1	Tfrc	>sp|Q62351|TFR1_MOUSE Transferrin receptor protein 1 OS=Mus musculus GN=Tfrc PE=1 SV=1;>tr|Q8C872|Q8C872_MOUSE Transferrin receptor protein 1 OS=Mus musculus GN=Tfrc PE=2 SV=1	18	745250000	596670000	1514500000	1497800000	594540000	664410000	0.44548	2.39271	1.0659
Tubulin beta-3 chain	Tubb3	>sp|Q9ERD7|TBB3_MOUSE Tubulin beta-3 chain OS=Mus musculus GN=Tubb3 PE=1 SV=1	24	525710000	480390000	970480000	1287900000	2195000000	1987700000	0.445496	0.539934	0.240538
Lysophosphatidylcholine acyltransferase 1	Lpcat1	>sp|Q3TFD2|PCAT1_MOUSE Lysophosphatidylcholine acyltransferase 1 OS=Mus musculus GN=Lpcat1 PE=1 SV=1;>sp|Q3TFD2-2|PCAT1_MOUSE Isoform 2 of Lysophosphatidylcholine acyltransferase 1 OS=Mus musculus GN=Lpcat1	2	29042000	22421000	51367000	63936000	0	0	0.446328	#DIV/0!	#DIV/0!
Coatomer subunit gamma;Coatomer subunit gamma-1	Copg;Copg1	>tr|E9Q5P4|E9Q5P4_MOUSE Coatomer subunit gamma OS=Mus musculus GN=Copg PE=3 SV=1;>sp|Q9QZE5|COPG1_MOUSE Coatomer subunit gamma-1 OS=Mus musculus GN=Copg1 PE=2 SV=1	9	195080000	226800000	352970000	590190000	224900000	160620000	0.447305	2.44646	1.09431
Aminoacyl tRNA synthase complex-interacting multifunctional protein 1;Endothelial monocyte-activating polypeptide 2	Aimp1	>tr|Q3UZG4|Q3UZG4_MOUSE Aminoacyl tRNA synthase complex-interacting multifunctional protein 1 OS=Mus musculus GN=Aimp1 PE=2 SV=1;>sp|P31230|AIMP1_MOUSE Aminoacyl tRNA synthase complex-interacting multifunctional protein 1 OS=Mus musculus GN=Aimp1 PE=1 SV=2	5	214280000	246120000	792310000	235680000	460990000	365840000	0.447864	1.24329	0.556825
Pyroglutamyl-peptidase 1	Pgpep1	>sp|Q9ESW8|PGPI_MOUSE Pyroglutamyl-peptidase 1 OS=Mus musculus GN=Pgpep1 PE=2 SV=1	2	35175000	38480000	93505000	70559000	0	17161000	0.448941	9.56028	4.292
UPF0544 protein C5orf45 homolog	3010026O09Rik	>sp|Q9D1F5|CE045_MOUSE UPF0544 protein C5orf45 homolog OS=Mus musculus PE=2 SV=1;>tr|F6S5X0|F6S5X0_MOUSE Uncharacterized protein (Fragment) OS=Mus musculus GN=3010026O09Rik PE=4 SV=1	2	41013000	48749000	73673000	126210000	0	66760000	0.449073	2.99405	1.34455
Spermidine synthase	Srm	>sp|Q64674|SPEE_MOUSE Spermidine synthase OS=Mus musculus GN=Srm PE=2 SV=1	9	426690000	414150000	898280000	972580000	478980000	233750000	0.44944	2.62492	1.17975
Multifunctional protein ADE2;Phosphoribosylaminoimidazole-succinocarboxamide synthase;Phosphoribosylaminoimidazole carboxylase	Paics	>sp|Q9DCL9|PUR6_MOUSE Multifunctional protein ADE2 OS=Mus musculus GN=Paics PE=1 SV=4	21	3218900000	3237000000	7293600000	7070500000	3624500000	3523700000	0.449447	2.00947	0.90315
Histone H1.2	Hist1h1c	>sp|P15864|H12_MOUSE Histone H1.2 OS=Mus musculus GN=Hist1h1c PE=1 SV=2	18	4085400000	4289800000	8175200000	10444000000	4278200000	4186600000	0.449815	2.1996	0.989415
NADH dehydrogenase [ubiquinone] 1 alpha subcomplex subunit 8	Ndufa8	>sp|Q9DCJ5|NDUA8_MOUSE NADH dehydrogenase [ubiquinone] 1 alpha subcomplex subunit 8 OS=Mus musculus GN=Ndufa8 PE=1 SV=3	4	230970000	239200000	571130000	472870000	222220000	200580000	0.450354	2.46925	1.11204
Fatty acid synthase;[Acyl-carrier-protein] S-acetyltransferase;[Acyl-carrier-protein] S-malonyltransferase;3-oxoacyl-[acyl-carrier-protein] synthase;3-oxoacyl-[acyl-carrier-protein] reductase;3-hydroxypalmitoyl-[acyl-carrier-protein] dehydratase;Enoyl-[acyl-carrier-protein] reductase;Oleoyl-[acyl-carrier-protein] hydrolase	Fasn	>sp|P19096|FAS_MOUSE Fatty acid synthase OS=Mus musculus GN=Fasn PE=1 SV=2	40	1269800000	1230100000	2783400000	2764300000	860100000	811640000	0.450619	3.31852	1.49539
Glycylpeptide N-tetradecanoyltransferase 2;Glycylpeptide N-tetradecanoyltransferase	Nmt2	>sp|O70311|NMT2_MOUSE Glycylpeptide N-tetradecanoyltransferase 2 OS=Mus musculus GN=Nmt2 PE=1 SV=1;>tr|A2AJH3|A2AJH3_MOUSE Glycylpeptide N-tetradecanoyltransferase OS=Mus musculus GN=Nmt2 PE=3 SV=1;>tr|Q8CFK1|Q8CFK1_MOUSE Glycylpeptide N-tetradecanoyltrans	7	96374000	120490000	257320000	222790000	80434000	82680000	0.451696	2.9434	1.32952
Vacuolar protein sorting-associated protein 29	Vps29	>sp|Q9QZ88|VPS29_MOUSE Vacuolar protein sorting-associated protein 29 OS=Mus musculus GN=Vps29 PE=1 SV=1;>tr|D3Z645|D3Z645_MOUSE Vacuolar protein sorting-associated protein 29 OS=Mus musculus GN=Vps29 PE=4 SV=1;>sp|Q9QZ88-2|VPS29_MOUSE Isoform 2 of Vacuola	3	74586000	68871000	154000000	163230000	59682000	48963000	0.452218	2.91988	1.32042
Coatomer subunit beta	Copb1	>sp|Q9JIF7|COPB_MOUSE Coatomer subunit beta OS=Mus musculus GN=Copb1 PE=1 SV=1;>tr|E9PYW9|E9PYW9_MOUSE Coatomer subunit beta OS=Mus musculus GN=Copb1 PE=3 SV=1	11	297970000	258930000	694140000	537230000	155550000	233480000	0.45226	3.16523	1.43151
U6 snRNA-associated Sm-like protein LSm7	Lsm7	>sp|Q9CQQ8|LSM7_MOUSE U6 snRNA-associated Sm-like protein LSm7 OS=Mus musculus GN=Lsm7 PE=2 SV=1	3	92545000	87316000	142850000	254840000	83979000	96679000	0.452264	2.20134	0.995588
Thrombospondin type-1 domain-containing protein 7A	Thsd7a	>tr|E9PWD2|E9PWD2_MOUSE Thrombospondin type-1 domain-containing protein 7A OS=Mus musculus GN=Thsd7a PE=4 SV=1;>tr|E9Q6P0|E9Q6P0_MOUSE Thrombospondin type-1 domain-containing protein 7A OS=Mus musculus GN=Thsd7a PE=4 SV=1;>sp|Q69ZU6|THS7A_MOUSE Thrombospon	2	0	94221000	0	208180000	89335000	81605000	0.452594	1.21785	0.551193
40S ribosomal protein S12	Rps12;Gm10063;Rps12-ps2	>sp|P63323|RS12_MOUSE 40S ribosomal protein S12 OS=Mus musculus GN=Rps12 PE=1 SV=2;>tr|Q6ZWZ6|Q6ZWZ6_MOUSE 40S ribosomal protein S12 OS=Mus musculus GN=Rps12 PE=2 SV=1;>tr|D3Z1P4|D3Z1P4_MOUSE 40S ribosomal protein S12 OS=Mus musculus GN=Gm10063 PE=3 SV=1;>	5	1572100000	2232500000	4032200000	4362400000	1296200000	1627400000	0.45322	2.87132	1.30134
Trifunctional enzyme subunit alpha, mitochondrial;Long-chain enoyl-CoA hydratase;Long chain 3-hydroxyacyl-CoA dehydrogenase	Hadha	>sp|Q8BMS1|ECHA_MOUSE Trifunctional enzyme subunit alpha, mitochondrial OS=Mus musculus GN=Hadha PE=1 SV=1	21	673680000	680320000	1459100000	1526300000	1309400000	1475100000	0.453541	1.07215	0.486263
Zinc finger protein 516	Znf516	>sp|Q7TSH3|ZN516_MOUSE Zinc finger protein 516 OS=Mus musculus GN=Znf516 PE=2 SV=1	10	92700000	102020000	206470000	218740000	272420000	287400000	0.457938	0.759548	0.347826
Glutaminase kidney isoform, mitochondrial	Gls	>sp|D3Z7P3|GLSK_MOUSE Glutaminase kidney isoform, mitochondrial OS=Mus musculus GN=Gls PE=1 SV=1;>sp|D3Z7P3-2|GLSK_MOUSE Isoform 2 of Glutaminase kidney isoform, mitochondrial OS=Mus musculus GN=Gls;>tr|D3Z7P4|D3Z7P4_MOUSE Glutaminase kidney isoform, mitoc	3	67126000	0	72182000	74386000	0	0	0.457985	#DIV/0!	#DIV/0!
C-terminal-binding protein 1	Ctbp1	>sp|O88712|CTBP1_MOUSE C-terminal-binding protein 1 OS=Mus musculus GN=Ctbp1 PE=1 SV=2;>sp|O88712-2|CTBP1_MOUSE Isoform 2 of C-terminal-binding protein 1 OS=Mus musculus GN=Ctbp1;>sp|O88712-3|CTBP1_MOUSE Isoform 3 of C-terminal-binding protein 1 OS=Mus mus	13	80618000	77168000	168200000	175030000	125120000	126370000	0.459709	1.36479	0.627405
Importin subunit beta-1	Kpnb1	>sp|P70168|IMB1_MOUSE Importin subunit beta-1 OS=Mus musculus GN=Kpnb1 PE=1 SV=2	23	2095800000	2493800000	5376200000	4570000000	2159700000	2330700000	0.461443	2.21499	1.02209
N-acetyltransferase 10	Nat10	>sp|Q8K224|NAT10_MOUSE N-acetyltransferase 10 OS=Mus musculus GN=Nat10 PE=2 SV=1	18	243570000	249090000	510810000	556710000	1069100000	1188500000	0.4615	0.472856	0.218223
ATP synthase subunit d, mitochondrial	Atp5h;Gm10250	>sp|Q9DCX2|ATP5H_MOUSE ATP synthase subunit d, mitochondrial OS=Mus musculus GN=Atp5h PE=1 SV=3;>tr|G3X9L6|G3X9L6_MOUSE MCG55033 OS=Mus musculus GN=Gm10250 PE=4 SV=1;>tr|B1ASE2|B1ASE2_MOUSE ATP synthase subunit d, mitochondrial (Fragment) OS=Mus musculus G	9	1172000000	1178700000	2634300000	2454000000	776330000	739690000	0.461981	3.35635	1.55057
Telomere-associated protein RIF1	Rif1	>sp|Q6PR54-3|RIF1_MOUSE Isoform 3 of Telomere-associated protein RIF1 OS=Mus musculus GN=Rif1;>sp|Q6PR54|RIF1_MOUSE Telomere-associated protein RIF1 OS=Mus musculus GN=Rif1 PE=1 SV=2;>sp|Q6PR54-2|RIF1_MOUSE Isoform 2 of Telomere-associated protein RIF1 OS=	17	255560000	289500000	563010000	612400000	275860000	280230000	0.463719	2.1137	0.980165
Uridine 5-monophosphate synthase;Orotate phosphoribosyltransferase;Orotidine 5-phosphate decarboxylase	Umps	>sp|P13439|UMPS_MOUSE Uridine 5-monophosphate synthase OS=Mus musculus GN=Umps PE=2 SV=3	10	697000000	767280000	1708500000	1448700000	309070000	280890000	0.463791	5.35155	2.482
ATP synthase subunit alpha, mitochondrial;ATP synthase subunit alpha	Atp5a1	>sp|Q03265|ATPA_MOUSE ATP synthase subunit alpha, mitochondrial OS=Mus musculus GN=Atp5a1 PE=1 SV=1;>tr|D3Z6F5|D3Z6F5_MOUSE ATP synthase subunit alpha OS=Mus musculus GN=Atp5a1 PE=3 SV=1	45	15361000000	14864000000	32489000000	32609000000	11129000000	11822000000	0.4643	2.83639	1.31694
Sodium/potassium-transporting ATPase subunit alpha-1	Atp1a1	>sp|Q8VDN2|AT1A1_MOUSE Sodium/potassium-transporting ATPase subunit alpha-1 OS=Mus musculus GN=Atp1a1 PE=1 SV=1;>tr|E9QAV3|E9QAV3_MOUSE Sodium/potassium-transporting ATPase subunit alpha-1 OS=Mus musculus GN=Atp1a1 PE=3 SV=1	18	601160000	654580000	1243700000	1453800000	339180000	318530000	0.46552	4.10135	1.90926
Probable ATP-dependent RNA helicase DDX4	Ddx4	>tr|Q3V086|Q3V086_MOUSE DEAD box polypeptide 4 OS=Mus musculus GN=Ddx4 PE=2 SV=1;>sp|Q61496|DDX4_MOUSE Probable ATP-dependent RNA helicase DDX4 OS=Mus musculus GN=Ddx4 PE=1 SV=2	6	69977000	0	80098000	70196000	0	0	0.465601	#DIV/0!	#DIV/0!
DNA topoisomerase 2-alpha	Top2a	>sp|Q01320|TOP2A_MOUSE DNA topoisomerase 2-alpha OS=Mus musculus GN=Top2a PE=1 SV=2	22	836560000	743520000	1652500000	1734900000	1037200000	1074200000	0.466458	1.60434	0.748357
6-phosphofructokinase;6-phosphofructokinase type C	Pfkp	>tr|Q8C605|Q8C605_MOUSE 6-phosphofructokinase OS=Mus musculus GN=Pfkp PE=2 SV=1;>sp|Q9WUA3|K6PP_MOUSE 6-phosphofructokinase type C OS=Mus musculus GN=Pfkp PE=1 SV=1;>sp|Q9WUA3-2|K6PP_MOUSE Isoform 2 of 6-phosphofructokinase type C OS=Mus musculus GN=Pfkp	22	738170000	801850000	1708700000	1589800000	731420000	600590000	0.466885	2.47633	1.15616
General transcription factor IIF subunit 1	Gtf2f1	>sp|Q3THK3|T2FA_MOUSE General transcription factor IIF subunit 1 OS=Mus musculus GN=Gtf2f1 PE=1 SV=2;>tr|E9Q7N7|E9Q7N7_MOUSE General transcription factor IIF subunit 1 OS=Mus musculus GN=Gtf2f1 PE=4 SV=1	9	152500000	154640000	315020000	342820000	97555000	134920000	0.466892	2.82972	1.32117
Protein SPT2 homolog	Spty2d1	>sp|Q68FG3|SPT2_MOUSE Protein SPT2 homolog OS=Mus musculus GN=Spty2d1 PE=2 SV=1	4	0	46127000	45894000	52836000	52965000	50763000	0.467203	0.951816	0.444692
Serine/threonine-protein phosphatase 2A 65 kDa regulatory subunit A beta isoform	Ppp2r1b	>tr|G3UWS4|G3UWS4_MOUSE Serine/threonine-protein phosphatase 2A 65 kDa regulatory subunit A beta isoform OS=Mus musculus GN=Ppp2r1b PE=4 SV=1;>tr|H3BKU1|H3BKU1_MOUSE Protein phosphatase 2 (Formerly 2A), regulatory subunit A (PR 65), beta isoform, isoform C	11	140760000	136890000	370690000	222720000	105510000	84650000	0.467889	3.12058	1.46009
	Ogdhl	>tr|E9Q7L0|E9Q7L0_MOUSE Protein Ogdhl OS=Mus musculus GN=Ogdhl PE=4 SV=1	16	50780000	79611000	121070000	157450000	91728000	113620000	0.468157	1.35633	0.634976
	Zfp296	>tr|D3YWY2|D3YWY2_MOUSE Protein Zfp296 OS=Mus musculus GN=Zfp296 PE=4 SV=2;>tr|E9Q6W4|E9Q6W4_MOUSE Protein Zfp296 OS=Mus musculus GN=Zfp296 PE=4 SV=1	2	36103000	0	33458000	43509000	33363000	37414000	0.469071	1.08746	0.510095
NADH dehydrogenase [ubiquinone] flavoprotein 1, mitochondrial	Ndufv1	>sp|Q91YT0|NDUV1_MOUSE NADH dehydrogenase [ubiquinone] flavoprotein 1, mitochondrial OS=Mus musculus GN=Ndufv1 PE=1 SV=1;>tr|D3YUM1|D3YUM1_MOUSE NADH dehydrogenase [ubiquinone] flavoprotein 1, mitochondrial OS=Mus musculus GN=Ndufv1 PE=4 SV=1;>tr|D3Z1U9|D3	10	406790000	572390000	1100400000	982680000	669580000	653590000	0.470064	1.57431	0.740026
Coiled-coil-helix-coiled-coil-helix domain-containing protein 3, mitochondrial	Chchd3	>sp|Q9CRB9|CHCH3_MOUSE Coiled-coil-helix-coiled-coil-helix domain-containing protein 3, mitochondrial OS=Mus musculus GN=Chchd3 PE=1 SV=1;>tr|D3Z0L4|D3Z0L4_MOUSE Coiled-coil-helix-coiled-coil-helix domain-containing protein 3, mitochondrial (Fragment) OS=M	4	92064000	100250000	168280000	240240000	66590000	79731000	0.470758	2.79194	1.31433
Dephospho-CoA kinase domain-containing protein	Dcakd	>sp|Q8BHC4|DCAKD_MOUSE Dephospho-CoA kinase domain-containing protein OS=Mus musculus GN=Dcakd PE=2 SV=1;>tr|B0QZX9|B0QZX9_MOUSE Dephospho-CoA kinase domain containing (Fragment) OS=Mus musculus GN=Dcakd PE=4 SV=1	12	472360000	470820000	908960000	1090800000	167170000	143600000	0.471647	6.43486	3.03498
26S proteasome non-ATPase regulatory subunit 2	Psmd2	>sp|Q8VDM4|PSMD2_MOUSE 26S proteasome non-ATPase regulatory subunit 2 OS=Mus musculus GN=Psmd2 PE=1 SV=1;>tr|Q80V77|Q80V77_MOUSE 26S proteasome non-ATPase regulatory subunit 2 OS=Mus musculus GN=Psmd2 PE=2 SV=1	12	818610000	788880000	1705200000	1698300000	673290000	503900000	0.472305	2.89121	1.36553
SH3KBP1-binding protein 1	Shkbp1	>sp|Q6P7W2|SHKB1_MOUSE SH3KBP1-binding protein 1 OS=Mus musculus GN=Shkbp1 PE=1 SV=1;>sp|Q6P7W2-2|SHKB1_MOUSE Isoform 2 of SH3KBP1-binding protein 1 OS=Mus musculus GN=Shkbp1	5	116500000	118840000	213760000	282980000	111460000	109500000	0.473769	2.2481	1.06508
Replication factor C subunit 5	Rfc5	>sp|Q9D0F6|RFC5_MOUSE Replication factor C subunit 5 OS=Mus musculus GN=Rfc5 PE=2 SV=1	13	753720000	795210000	1637800000	1614500000	1540300000	1602500000	0.476257	1.03484	0.49285
Eukaryotic translation initiation factor 4E	Eif4e	>sp|P63073|IF4E_MOUSE Eukaryotic translation initiation factor 4E OS=Mus musculus GN=Eif4e PE=1 SV=1	5	347910000	255950000	746350000	521370000	229580000	158810000	0.476335	3.26404	1.55478
	Ctbp2	>tr|Q91YZ2|Q91YZ2_MOUSE C-terminal binding protein 2, isoform CRA_b OS=Mus musculus GN=Ctbp2 PE=2 SV=1	26	4814300000	5215300000	10899000000	10153000000	7034500000	7584400000	0.47642	1.44005	0.686071
4-trimethylaminobutyraldehyde dehydrogenase	Aldh9a1	>tr|Q3U367|Q3U367_MOUSE 4-trimethylaminobutyraldehyde dehydrogenase OS=Mus musculus GN=Aldh9a1 PE=2 SV=1;>sp|Q9JLJ2|AL9A1_MOUSE 4-trimethylaminobutyraldehyde dehydrogenase OS=Mus musculus GN=Aldh9a1 PE=1 SV=1	5	191830000	165260000	416430000	330470000	109740000	145310000	0.478096	2.92845	1.40008
Protein argonaute-1	Eif2c1	>tr|E9Q5W9|E9Q5W9_MOUSE Protein argonaute-1 OS=Mus musculus GN=Eif2c1 PE=4 SV=1;>sp|Q8CJG1|AGO1_MOUSE Protein argonaute-1 OS=Mus musculus GN=Eif2c1 PE=1 SV=2;>tr|H3BJ70|H3BJ70_MOUSE Protein argonaute-1 (Fragment) OS=Mus musculus GN=Eif2c1 PE=4 SV=1	8	33549000	0	33492000	36452000	38276000	36791000	0.479655	0.931754	0.446921
Histone H2A type 1-F;Histone H2A type 1;Histone H2A type 3;Histone H2A type 1-K;Histone H2A type 1-H;Histone H2A	Hist1h2af;Hist1h2ab;Hist3h2a;Hist1h2ak;Hist1h2ah;Hist1h2aa	>sp|Q8CGP5|H2A1F_MOUSE Histone H2A type 1-F OS=Mus musculus GN=Hist1h2af PE=1 SV=3;>sp|P22752|H2A1_MOUSE Histone H2A type 1 OS=Mus musculus GN=Hist1h2ab PE=1 SV=3;>sp|Q8BFU2|H2A3_MOUSE Histone H2A type 3 OS=Mus musculus GN=Hist3h2a PE=1 SV=3;>sp|Q8CGP7|H2A	10	24436000000	23758000000	52753000000	47604000000	28601000000	29439000000	0.480226	1.7291	0.830358
Glutamine-rich protein 1	Qrich1	>tr|G3X8R5|G3X8R5_MOUSE Glutamine-rich protein 1 OS=Mus musculus GN=Qrich1 PE=4 SV=1;>sp|Q3UA37|QRIC1_MOUSE Glutamine-rich protein 1 OS=Mus musculus GN=Qrich1 PE=2 SV=1	1	13329000	11151000	25753000	25162000	9952200	12895000	0.480801	2.2285	1.07147
E3 ubiquitin-protein ligase TRIM33	Trim33	>sp|Q99PP7|TRI33_MOUSE E3 ubiquitin-protein ligase TRIM33 OS=Mus musculus GN=Trim33 PE=2 SV=2;>tr|E9QP19|E9QP19_MOUSE E3 ubiquitin-protein ligase TRIM33 OS=Mus musculus GN=Trim33 PE=4 SV=1;>sp|Q99PP7-2|TRI33_MOUSE Isoform Beta of E3 ubiquitin-protein ligas	10	400640000	380470000	751210000	869520000	483750000	608610000	0.481949	1.4837	0.715066
Catenin alpha-2	Ctnna2	>tr|E0CXB9|E0CXB9_MOUSE Catenin alpha-2 OS=Mus musculus GN=Ctnna2 PE=4 SV=1;>sp|Q61301|CTNA2_MOUSE Catenin alpha-2 OS=Mus musculus GN=Ctnna2 PE=1 SV=3;>sp|Q61301-3|CTNA2_MOUSE Isoform 3 of Catenin alpha-2 OS=Mus musculus GN=Ctnna2;>sp|Q61301-2|CTNA2_MOUSE	5	117470000	53491000	174660000	179930000	81073000	76186000	0.482137	2.25482	1.08713
COP9 signalosome complex subunit 4	Cops4	>sp|O88544|CSN4_MOUSE COP9 signalosome complex subunit 4 OS=Mus musculus GN=Cops4 PE=1 SV=1;>tr|F6QTS1|F6QTS1_MOUSE COP9 signalosome complex subunit 4 (Fragment) OS=Mus musculus GN=Cops4 PE=4 SV=1;>tr|D3YV99|D3YV99_MOUSE COP9 signalosome complex subunit 4	2	26398000	19389000	43648000	51123000	21358000	17264000	0.483133	2.45381	1.18552
60S ribosome subunit biogenesis protein NIP7 homolog	Nip7	>sp|Q9CXK8|NIP7_MOUSE 60S ribosome subunit biogenesis protein NIP7 homolog OS=Mus musculus GN=Nip7 PE=2 SV=1;>tr|E9Q109|E9Q109_MOUSE 60S ribosome subunit biogenesis protein NIP7 homolog OS=Mus musculus GN=Nip7 PE=4 SV=1	2	36582000	43223000	65200000	99851000	21658000	36444000	0.483517	2.84071	1.37353
	Wdr75	>tr|E9PWZ7|E9PWZ7_MOUSE Protein Wdr75 OS=Mus musculus GN=Wdr75 PE=4 SV=1;>tr|Q3U821|Q3U821_MOUSE Protein Wdr75 OS=Mus musculus GN=Wdr75 PE=2 SV=1	8	72227000	58364000	94702000	174290000	78128000	72214000	0.485483	1.7892	0.868626
WD repeat-containing protein mio	Mios	>sp|Q8VE19|MIO_MOUSE WD repeat-containing protein mio OS=Mus musculus GN=Mios PE=2 SV=2	9	88399000	80903000	223310000	125400000	107660000	125840000	0.485509	1.4934	0.725062
Lysine-specific demethylase 5B	Kdm5b	>sp|Q80Y84|KDM5B_MOUSE Lysine-specific demethylase 5B OS=Mus musculus GN=Kdm5b PE=1 SV=1;>sp|Q80Y84-2|KDM5B_MOUSE Isoform 2 of Lysine-specific demethylase 5B OS=Mus musculus GN=Kdm5b	17	448080000	446710000	809630000	1030500000	827690000	891960000	0.486265	1.07006	0.520333
Cell differentiation protein RCD1 homolog	Rqcd1	>sp|Q9JKY0|RCD1_MOUSE Cell differentiation protein RCD1 homolog OS=Mus musculus GN=Rqcd1 PE=1 SV=1	5	140540000	130580000	267270000	290090000	164160000	171490000	0.486436	1.66054	0.807746
Leucine--tRNA ligase, cytoplasmic	Lars	>tr|F8WH45|F8WH45_MOUSE Leucine--tRNA ligase, cytoplasmic OS=Mus musculus GN=Lars PE=3 SV=1;>sp|Q8BMJ2|SYLC_MOUSE Leucine--tRNA ligase, cytoplasmic OS=Mus musculus GN=Lars PE=2 SV=2	12	284780000	246340000	444960000	646090000	409560000	421260000	0.486797	1.31322	0.639272
Glycine dehydrogenase [decarboxylating], mitochondrial	Gldc	>sp|Q91W43|GCSP_MOUSE Glycine dehydrogenase [decarboxylating], mitochondrial OS=Mus musculus GN=Gldc PE=1 SV=1;>tr|E9PXH3|E9PXH3_MOUSE Glycine dehydrogenase [decarboxylating], mitochondrial OS=Mus musculus GN=Gldc PE=3 SV=1	21	1591900000	1506800000	2558300000	3792700000	581920000	699220000	0.487907	4.9573	2.41871
Dual specificity mitogen-activated protein kinase kinase 3	Map2k3	>sp|O09110|MP2K3_MOUSE Dual specificity mitogen-activated protein kinase kinase 3 OS=Mus musculus GN=Map2k3 PE=1 SV=2;>sp|O09110-2|MP2K3_MOUSE Isoform 1 of Dual specificity mitogen-activated protein kinase kinase 3 OS=Mus musculus GN=Map2k3	2	31233000	32646000	53879000	77032000	27490000	25419000	0.487957	2.47427	1.20734
Protein syndesmos	Nudt16l1	>sp|Q8VHN8|SDOS_MOUSE Protein syndesmos OS=Mus musculus GN=Nudt16l1 PE=1 SV=2;>sp|Q8VHN8-2|SDOS_MOUSE Isoform 2 of Protein syndesmos OS=Mus musculus GN=Nudt16l1	9	193850000	186610000	328690000	451000000	192920000	134520000	0.487963	2.38117	1.16192
S-methyl-5-thioadenosine phosphorylase	Mtap	>sp|Q9CQ65|MTAP_MOUSE S-methyl-5-thioadenosine phosphorylase OS=Mus musculus GN=Mtap PE=2 SV=1	4	382910000	377570000	772960000	784580000	152090000	104290000	0.488257	6.07512	2.96622
Stathmin-2	Stmn2	>sp|P55821|STMN2_MOUSE Stathmin-2 OS=Mus musculus GN=Stmn2 PE=1 SV=1;>tr|Q9CZ46|Q9CZ46_MOUSE Stathmin-2 OS=Mus musculus GN=Stmn2 PE=2 SV=1	8	283060000	474810000	995700000	555680000	305570000	329170000	0.488513	2.44412	1.19398
Phenylalanine--tRNA ligase beta subunit	Farsb	>sp|Q9WUA2|SYFB_MOUSE Phenylalanine--tRNA ligase beta subunit OS=Mus musculus GN=Farsb PE=2 SV=2;>tr|E9PXM4|E9PXM4_MOUSE Phenylalanine--tRNA ligase beta subunit OS=Mus musculus GN=Farsb PE=4 SV=1	10	191020000	149640000	386840000	309490000	152120000	175100000	0.489222	2.12802	1.04107
Destrin	Dstn	>sp|Q9R0P5|DEST_MOUSE Destrin OS=Mus musculus GN=Dstn PE=1 SV=3	6	297060000	280100000	536420000	641710000	316280000	284570000	0.489895	1.96077	0.960573
Phosphoribosyl pyrophosphate synthase-associated protein 2	Prpsap2	>sp|Q8R574|KPRB_MOUSE Phosphoribosyl pyrophosphate synthase-associated protein 2 OS=Mus musculus GN=Prpsap2 PE=1 SV=1	7	168240000	142420000	428520000	203770000	98926000	145350000	0.491325	2.58842	1.27176
Protein NipSnap homolog 2	Gbas	>tr|Q7TMG8|Q7TMG8_MOUSE Glioblastoma amplified sequence OS=Mus musculus GN=Gbas PE=2 SV=1;>sp|O55126|NIPS2_MOUSE Protein NipSnap homolog 2 OS=Mus musculus GN=Gbas PE=2 SV=1	9	139970000	144490000	239820000	338700000	130980000	99591000	0.491703	2.50908	1.23372
FACT complex subunit SPT16	Supt16h	>tr|G3X956|G3X956_MOUSE FACT complex subunit SPT16 OS=Mus musculus GN=Supt16h PE=4 SV=1;>sp|Q920B9|SP16H_MOUSE FACT complex subunit SPT16 OS=Mus musculus GN=Supt16h PE=1 SV=2	11	324550000	305410000	584640000	691630000	270100000	302300000	0.493595	2.22968	1.10056
GPN-loop GTPase 1	Gpn1	>sp|Q8VCE2|GPN1_MOUSE GPN-loop GTPase 1 OS=Mus musculus GN=Gpn1 PE=1 SV=1	3	10990000	0	22250000	0	8860900	0	0.493933	2.51103	1.24028
Succinyl-CoA ligase [ADP/GDP-forming] subunit alpha, mitochondrial	Suclg1	>sp|Q9WUM5|SUCA_MOUSE Succinyl-CoA ligase [ADP/GDP-forming] subunit alpha, mitochondrial OS=Mus musculus GN=Suclg1 PE=1 SV=4	6	405490000	171390000	641720000	525280000	581550000	427000000	0.494327	1.15711	0.571989
ATP synthase subunit b, mitochondrial	Atp5f1	>sp|Q9CQQ7|AT5F1_MOUSE ATP synthase subunit b, mitochondrial OS=Mus musculus GN=Atp5f1 PE=1 SV=1	10	1090200000	1468000000	2171000000	2992400000	1092900000	1214800000	0.495449	2.23747	1.10855
E3 ubiquitin/ISG15 ligase TRIM25	Trim25	>sp|Q61510|TRI25_MOUSE E3 ubiquitin/ISG15 ligase TRIM25 OS=Mus musculus GN=Trim25 PE=2 SV=2;>tr|Q5SU71|Q5SU71_MOUSE E3 ubiquitin/ISG15 ligase TRIM25 OS=Mus musculus GN=Trim25 PE=2 SV=1;>tr|Q3TU94|Q3TU94_MOUSE E3 ubiquitin/ISG15 ligase TRIM25 OS=Mus musculu	8	254770000	300930000	454650000	665100000	472610000	384110000	0.496271	1.30702	0.648637
Exportin-7	Xpo7	>tr|E9PUW7|E9PUW7_MOUSE Exportin-7 OS=Mus musculus GN=Xpo7 PE=4 SV=1;>sp|Q9EPK7|XPO7_MOUSE Exportin-7 OS=Mus musculus GN=Xpo7 PE=2 SV=3;>sp|Q9EPK7-2|XPO7_MOUSE Isoform 2 of Exportin-7 OS=Mus musculus GN=Xpo7	2	18800000	14268000	41738000	24851000	0	0	0.496599	#DIV/0!	#DIV/0!
Catenin alpha-1	Ctnna1	>sp|P26231|CTNA1_MOUSE Catenin alpha-1 OS=Mus musculus GN=Ctnna1 PE=1 SV=1	22	1238500000	1371300000	2511000000	2742700000	959140000	877300000	0.496755	2.86081	1.42112
ATP-dependent Clp protease ATP-binding subunit clpX-like, mitochondrial	Clpx	>sp|Q9JHS4|CLPX_MOUSE ATP-dependent Clp protease ATP-binding subunit clpX-like, mitochondrial OS=Mus musculus GN=Clpx PE=1 SV=2;>tr|Q6P8N8|Q6P8N8_MOUSE ATP-dependent Clp protease ATP-binding subunit clpX-like, mitochondrial OS=Mus musculus GN=Clpx PE=2 SV=	8	131750000	168390000	256980000	346560000	114520000	115070000	0.497299	2.62877	1.30729
Transcription termination factor 2	Ttf2	>sp|Q5NC05|TTF2_MOUSE Transcription termination factor 2 OS=Mus musculus GN=Ttf2 PE=1 SV=2	7	0	89462000	86534000	93309000	58202000	80896000	0.497445	1.29292	0.643158
Grancalcin	Gca	>sp|Q8VC88|GRAN_MOUSE Grancalcin OS=Mus musculus GN=Gca PE=2 SV=1	6	32543000	28473000	59765000	62876000	37043000	16650000	0.497517	2.28412	1.13639
Myotubularin-related protein 2	Mtmr2	>tr|E9QLX4|E9QLX4_MOUSE Myotubularin-related protein 2 OS=Mus musculus GN=Mtmr2 PE=4 SV=1;>sp|Q9Z2D1|MTMR2_MOUSE Myotubularin-related protein 2 OS=Mus musculus GN=Mtmr2 PE=1 SV=3;>tr|Q6P572|Q6P572_MOUSE Mtmr2 protein OS=Mus musculus GN=Mtmr2 PE=2 SV=1;>tr|	4	37591000	28093000	65284000	66590000	43924000	45242000	0.498082	1.47897	0.736648
2-oxoglutarate dehydrogenase, mitochondrial	Ogdh	>sp|Q60597-3|ODO1_MOUSE Isoform 3 of 2-oxoglutarate dehydrogenase, mitochondrial OS=Mus musculus GN=Ogdh;>sp|Q60597-4|ODO1_MOUSE Isoform 4 of 2-oxoglutarate dehydrogenase, mitochondrial OS=Mus musculus GN=Ogdh;>sp|Q60597|ODO1_MOUSE 2-oxoglutarate dehydroge	16	236890000	222490000	379760000	541230000	153870000	138780000	0.498789	3.14707	1.56972
MARCKS-related protein	Marcksl1	>sp|P28667|MRP_MOUSE MARCKS-related protein OS=Mus musculus GN=Marcksl1 PE=1 SV=2	1	44655000	53979000	101230000	96484000	39516000	45509000	0.498872	2.32536	1.16006
NTF2-related export protein 1	Nxt1	>sp|Q9QZV9|NXT1_MOUSE NTF2-related export protein 1 OS=Mus musculus GN=Nxt1 PE=1 SV=2	5	178540000	185170000	413700000	315320000	251810000	273660000	0.498903	1.38737	0.692161
Cyclin-dependent kinase 2	Cdk2	>sp|P97377|CDK2_MOUSE Cyclin-dependent kinase 2 OS=Mus musculus GN=Cdk2 PE=1 SV=2;>sp|P97377-2|CDK2_MOUSE Isoform CDK2-alpha of Cyclin-dependent kinase 2 OS=Mus musculus GN=Cdk2	10	384770000	436300000	766850000	878880000	456230000	393350000	0.498909	1.93711	0.966442
Peptidyl-prolyl cis-trans isomerase FKBP11	Fkbp11	>sp|Q9D1M7|FKB11_MOUSE Peptidyl-prolyl cis-trans isomerase FKBP11 OS=Mus musculus GN=Fkbp11 PE=2 SV=1	1	45357000	81060000	124010000	129020000	0	0	0.499613	#DIV/0!	#DIV/0!
Cysteine-rich PDZ-binding protein	Cript	>tr|F6TQQ9|F6TQQ9_MOUSE Cysteine-rich PDZ-binding protein (Fragment) OS=Mus musculus GN=Cript PE=4 SV=1;>sp|O70333|CRIPT_MOUSE Cysteine-rich PDZ-binding protein OS=Mus musculus GN=Cript PE=1 SV=1	1	197300000	201250000	546770000	249110000	313990000	280230000	0.500766	1.33937	0.670711
Protein CASC5	Casc5	>tr|A3KGI3|A3KGI3_MOUSE Cancer susceptibility candidate 5 OS=Mus musculus GN=Casc5 PE=4 SV=1;>sp|Q66JQ7|CASC5_MOUSE Protein CASC5 OS=Mus musculus GN=Casc5 PE=2 SV=3	1	212320000	0	214080000	209720000	212390000	212160000	0.500991	0.998233	0.500106
TBC1 domain family member 9	Tbc1d9	>sp|Q3UYK3|TBCD9_MOUSE TBC1 domain family member 9 OS=Mus musculus GN=Tbc1d9 PE=2 SV=2;>sp|Q3UYK3-2|TBCD9_MOUSE Isoform 2 of TBC1 domain family member 9 OS=Mus musculus GN=Tbc1d9;>tr|E9Q645|E9Q645_MOUSE TBC1 domain family member 9 OS=Mus musculus GN=Tbc1d9	2	183990000	146060000	300720000	357930000	236150000	198960000	0.501101	1.51376	0.758544
Aspartate--tRNA ligase, cytoplasmic	Dars	>sp|Q922B2|SYDC_MOUSE Aspartate--tRNA ligase, cytoplasmic OS=Mus musculus GN=Dars PE=2 SV=2	17	1218300000	792030000	1842600000	2165900000	671410000	561990000	0.501517	3.24996	1.62991
40S ribosomal protein S28	Rps28;Gm3511	>sp|P62858|RS28_MOUSE 40S ribosomal protein S28 OS=Mus musculus GN=Rps28 PE=2 SV=1;>tr|G3UYV7|G3UYV7_MOUSE 40S ribosomal protein S28 (Fragment) OS=Mus musculus GN=Rps28 PE=4 SV=1;>tr|D3YVD9|D3YVD9_MOUSE Uncharacterized protein OS=Mus musculus GN=Gm3511 PE=	9	2634900000	2689400000	5588400000	5024000000	3036300000	3051800000	0.501706	1.74314	0.874542
WD repeat-containing protein 43	Wdr43	>sp|Q6ZQL4|WDR43_MOUSE WD repeat-containing protein 43 OS=Mus musculus GN=Wdr43 PE=1 SV=2	6	207340000	173840000	335680000	424000000	225750000	162830000	0.501764	1.95502	0.980956
Ribonucleoside-diphosphate reductase large subunit	Rrm1	>sp|P07742|RIR1_MOUSE Ribonucleoside-diphosphate reductase large subunit OS=Mus musculus GN=Rrm1 PE=1 SV=2	19	903320000	962140000	1962400000	1754800000	854870000	919150000	0.501845	2.09535	1.05154
Origin recognition complex subunit 3	Orc3	>sp|Q9JK30|ORC3_MOUSE Origin recognition complex subunit 3 OS=Mus musculus GN=Orc3 PE=1 SV=1;>sp|Q9JK30-2|ORC3_MOUSE Isoform 2 of Origin recognition complex subunit 3 OS=Mus musculus GN=Orc3	7	153110000	131610000	414270000	151870000	181890000	121160000	0.502914	1.86814	0.939515
Structural maintenance of chromosomes flexible hinge domain-containing protein 1	Smchd1	>sp|Q6P5D8|SMHD1_MOUSE Structural maintenance of chromosomes flexible hinge domain-containing protein 1 OS=Mus musculus GN=Smchd1 PE=2 SV=2	2	61032000	33488000	84536000	102880000	61806000	32075000	0.504333	1.99631	1.00681
Staphylococcal nuclease domain-containing protein 1	Snd1	>sp|Q78PY7|SND1_MOUSE Staphylococcal nuclease domain-containing protein 1 OS=Mus musculus GN=Snd1 PE=1 SV=1;>tr|Q3TJ56|Q3TJ56_MOUSE Staphylococcal nuclease domain-containing protein 1 OS=Mus musculus GN=Snd1 PE=2 SV=1	30	1408100000	1273100000	2478200000	2836100000	1594400000	1402200000	0.504526	1.77344	0.894747
General transcription factor IIF subunit 2	Gtf2f2	>sp|Q8R0A0|T2FB_MOUSE General transcription factor IIF subunit 2 OS=Mus musculus GN=Gtf2f2 PE=1 SV=1	9	267250000	236150000	447140000	549680000	218690000	277200000	0.505006	2.01016	1.01514
Pogo transposable element with ZNF domain	Pogz	>sp|Q8BZH4|POGZ_MOUSE Pogo transposable element with ZNF domain OS=Mus musculus GN=Pogz PE=1 SV=2;>tr|Q0VGT3|Q0VGT3_MOUSE Pogo transposable element with ZNF domain OS=Mus musculus GN=Pogz PE=2 SV=1;>tr|D3YUX1|D3YUX1_MOUSE Pogo transposable element with ZNF	6	25386000	23936000	54151000	43461000	74204000	63171000	0.505286	0.710551	0.359032
	Gcn1l1	>tr|E9PVA8|E9PVA8_MOUSE Protein Gcn1l1 OS=Mus musculus GN=Gcn1l1 PE=4 SV=1;>tr|E9Q005|E9Q005_MOUSE Protein Gcn1l1 OS=Mus musculus GN=Gcn1l1 PE=4 SV=1	15	106580000	127310000	301420000	161330000	137210000	132480000	0.505435	1.71586	0.867255
rRNA-processing protein FCF1 homolog	Fcf1	>sp|Q9CTH6|FCF1_MOUSE rRNA-processing protein FCF1 homolog OS=Mus musculus GN=Fcf1 PE=2 SV=2;>tr|E9Q186|E9Q186_MOUSE rRNA-processing protein FCF1 homolog OS=Mus musculus GN=Fcf1 PE=4 SV=1	1	32109000	0	28271000	35179000	32141000	40796000	0.506052	0.869929	0.440229
Synaptotagmin-1	Syt1	>sp|P46096|SYT1_MOUSE Synaptotagmin-1 OS=Mus musculus GN=Syt1 PE=1 SV=1;>tr|D3Z7R4|D3Z7R4_MOUSE Synaptotagmin-1 (Fragment) OS=Mus musculus GN=Syt1 PE=4 SV=1	1	58657000	59804000	93310000	140160000	61553000	55751000	0.507393	1.9903	1.00986
RNA polymerase II elongation factor ELL	Ell	>sp|O08856|ELL_MOUSE RNA polymerase II elongation factor ELL OS=Mus musculus GN=Ell PE=2 SV=2	6	109950000	0	108880000	107320000	113480000	153010000	0.508557	0.811287	0.412586
General transcription factor IIH subunit 3	Gtf2h3	>sp|Q8VD76|TF2H3_MOUSE General transcription factor IIH subunit 3 OS=Mus musculus GN=Gtf2h3 PE=1 SV=1	5	239060000	205070000	462730000	408940000	498060000	411620000	0.509516	0.958216	0.488227
Structural maintenance of chromosomes protein 3	Smc3	>sp|Q9CW03|SMC3_MOUSE Structural maintenance of chromosomes protein 3 OS=Mus musculus GN=Smc3 PE=1 SV=2;>tr|E9Q762|E9Q762_MOUSE Structural maintenance of chromosomes protein 3 OS=Mus musculus GN=Smc3 PE=4 SV=1	16	157110000	205080000	360940000	348410000	193330000	173830000	0.510594	1.93199	0.986464
Eukaryotic translation initiation factor 5	Eif5	>sp|P59325|IF5_MOUSE Eukaryotic translation initiation factor 5 OS=Mus musculus GN=Eif5 PE=1 SV=1;>tr|Q05CM5|Q05CM5_MOUSE Eif5 protein (Fragment) OS=Mus musculus GN=Eif5 PE=2 SV=1;>tr|Q8BVV6|Q8BVV6_MOUSE Eukaryotic translation initiation factor 5 OS=Mus mu	7	91838000	88537000	243920000	108700000	137940000	109430000	0.511528	1.42548	0.729171
Exosome complex exonuclease RRP44	Dis3	>sp|Q9CSH3|RRP44_MOUSE Exosome complex exonuclease RRP44 OS=Mus musculus GN=Dis3 PE=2 SV=4;>tr|E9Q1E0|E9Q1E0_MOUSE Exosome complex exonuclease RRP44 OS=Mus musculus GN=Dis3 PE=4 SV=1	12	426400000	403660000	718430000	903710000	520930000	478860000	0.511707	1.62248	0.830234
Nipped-B-like protein	Nipbl	>sp|Q6KCD5|NIPBL_MOUSE Nipped-B-like protein OS=Mus musculus GN=Nipbl PE=1 SV=1;>sp|Q6KCD5-2|NIPBL_MOUSE Isoform 2 of Nipped-B-like protein OS=Mus musculus GN=Nipbl	7	583560000	566520000	755810000	1490700000	992830000	881360000	0.511941	1.19866	0.613641
Dehydrogenase/reductase SDR family member 4	Dhrs4	>tr|G3X8V7|G3X8V7_MOUSE Dehydrogenase/reductase (SDR family) member 4, isoform CRA_a OS=Mus musculus GN=Dhrs4 PE=4 SV=1;>sp|Q99LB2|DHRS4_MOUSE Dehydrogenase/reductase SDR family member 4 OS=Mus musculus GN=Dhrs4 PE=2 SV=2	10	966650000	656580000	1770900000	1397200000	1339700000	1608900000	0.512367	1.07444	0.550509
Importin-4	Ipo4	>sp|Q8VI75|IPO4_MOUSE Importin-4 OS=Mus musculus GN=Ipo4 PE=1 SV=1;>tr|Q5U4C5|Q5U4C5_MOUSE Importin-4 OS=Mus musculus GN=Ipo4 PE=2 SV=1	4	69815000	59280000	141290000	109870000	78476000	61279000	0.513995	1.79715	0.923724
Cyclin-dependent kinase 1	Cdk1	>sp|P11440|CDK1_MOUSE Cyclin-dependent kinase 1 OS=Mus musculus GN=Cdk1 PE=1 SV=3;>tr|D3Z2T9|D3Z2T9_MOUSE Cyclin-dependent kinase 1 (Fragment) OS=Mus musculus GN=Cdk1 PE=3 SV=1	13	765800000	823330000	1351100000	1728700000	739020000	676280000	0.515985	2.17608	1.12282
BTB/POZ domain-containing adapter for CUL3-mediated RhoA degradation protein 3;BTB/POZ domain-containing adapter for CUL3-mediated RhoA degradation protein 2	Kctd10;Tnfaip1	>tr|F8WGQ9|F8WGQ9_MOUSE BTB/POZ domain-containing adapter for CUL3-mediated RhoA degradation protein 3 OS=Mus musculus GN=Kctd10 PE=4 SV=1;>sp|Q922M3|BACD3_MOUSE BTB/POZ domain-containing adapter for CUL3-mediated RhoA degradation protein 3 OS=Mus musculus	2	37056000	39226000	66667000	80645000	58822000	60635000	0.517826	1.23318	0.638573
	Zfp189	>tr|Q8BKP2|Q8BKP2_MOUSE Protein Zfp189 OS=Mus musculus GN=Zfp189 PE=2 SV=1	1	82129000	79024000	160590000	150480000	118960000	93667000	0.51806	1.46298	0.757914
Protein PML	Pml	>sp|Q60953|PML_MOUSE Protein PML OS=Mus musculus GN=Pml PE=1 SV=3;>sp|Q60953-2|PML_MOUSE Isoform 2 of Protein PML OS=Mus musculus GN=Pml;>tr|D3YXR5|D3YXR5_MOUSE Protein PML OS=Mus musculus GN=Pml PE=4 SV=1;>tr|D3Z3A6|D3Z3A6_MOUSE Protein PML OS=Mus musculu	11	319170000	287980000	627890000	543590000	383140000	379890000	0.518276	1.5353	0.795709
RNA polymerase II-associated protein 1	Rpap1	>sp|Q80TE0|RPAP1_MOUSE RNA polymerase II-associated protein 1 OS=Mus musculus GN=Rpap1 PE=1 SV=2;>sp|Q80TE0-2|RPAP1_MOUSE Isoform 2 of RNA polymerase II-associated protein 1 OS=Mus musculus GN=Rpap1	10	109310000	125200000	217720000	233370000	108480000	147120000	0.519874	1.76483	0.917488
Serine/threonine-protein phosphatase 6 regulatory subunit 3	Ppp6r3	>tr|G5E8R4|G5E8R4_MOUSE SAPS domain family, member 3, isoform CRA_c OS=Mus musculus GN=Ppp6r3 PE=4 SV=1;>sp|Q922D4|PP6R3_MOUSE Serine/threonine-protein phosphatase 6 regulatory subunit 3 OS=Mus musculus GN=Ppp6r3 PE=1 SV=1;>sp|Q922D4-2|PP6R3_MOUSE Isoform	2	68400000	114840000	209010000	143320000	0	0	0.520081	#DIV/0!	#DIV/0!
	Gm13051;Gm13150;Zfp534	>tr|A2A7V2|A2A7V2_MOUSE Novel protein OS=Mus musculus GN=Gm13051 PE=4 SV=1;>tr|H3BLB0|H3BLB0_MOUSE Protein Gm13235 OS=Mus musculus GN=Gm13235 PE=4 SV=1;>tr|Q32P14|Q32P14_MOUSE Predicted OS=Mus musculus GN=Gm13051 PE=2 SV=1;>tr|A2A7A1|A2A7A1_MOUSE Novel KRA	3	58980000	46729000	100020000	102850000	210230000	197150000	0.521068	0.497987	0.259485
Importin-7	Ipo7	>sp|Q9EPL8|IPO7_MOUSE Importin-7 OS=Mus musculus GN=Ipo7 PE=1 SV=2	9	495600000	376680000	800930000	870920000	479030000	481620000	0.521745	1.74033	0.90801
Ribose-phosphate pyrophosphokinase;Ribose-phosphate pyrophosphokinase 1;Ribose-phosphate pyrophosphokinase 2	Prps1l3;Prps1;Prps2	>tr|G3UXL2|G3UXL2_MOUSE Ribose-phosphate pyrophosphokinase OS=Mus musculus GN=Prps1l3 PE=3 SV=1;>sp|Q9D7G0|PRPS1_MOUSE Ribose-phosphate pyrophosphokinase 1 OS=Mus musculus GN=Prps1 PE=1 SV=4;>sp|Q9CS42|PRPS2_MOUSE Ribose-phosphate pyrophosphokinase 2 OS=Mu	8	991370000	1055600000	1891100000	2026700000	812360000	886340000	0.522479	2.30635	1.20502
UPF0586 protein C9orf41 homolog		>sp|Q80UY1|CI041_MOUSE UPF0586 protein C9orf41 homolog OS=Mus musculus PE=2 SV=1	1	30629000	30948000	46873000	70794000	26380000	23984000	0.523316	2.33633	1.22264
Vacuolar protein sorting-associated protein 4B	Vps4b	>sp|P46467|VPS4B_MOUSE Vacuolar protein sorting-associated protein 4B OS=Mus musculus GN=Vps4b PE=1 SV=2	3	46887000	72905000	126120000	102420000	47965000	39745000	0.524162	2.60563	1.36577
ATP-binding cassette sub-family E member 1	Abce1	>sp|P61222|ABCE1_MOUSE ATP-binding cassette sub-family E member 1 OS=Mus musculus GN=Abce1 PE=2 SV=1	20	1206200000	1405700000	2544900000	2428300000	2407500000	2472700000	0.525195	1.01906	0.535203
Elongation factor 1-delta	Eef1d	>sp|P57776|EF1D_MOUSE Elongation factor 1-delta OS=Mus musculus GN=Eef1d PE=1 SV=3;>tr|Q80T06|Q80T06_MOUSE Elongation factor 1-delta OS=Mus musculus GN=Eef1d PE=2 SV=1;>tr|E9QN08|E9QN08_MOUSE Elongation factor 1-delta (Fragment) OS=Mus musculus GN=Eef1d PE	28	12214000000	12613000000	23548000000	23647000000	27334000000	27758000000	0.526051	0.856658	0.450646
C-1-tetrahydrofolate synthase, cytoplasmic;Methylenetetrahydrofolate dehydrogenase;Methenyltetrahydrofolate cyclohydrolase;Formyltetrahydrofolate synthetase	Mthfd1	>sp|Q922D8|C1TC_MOUSE C-1-tetrahydrofolate synthase, cytoplasmic OS=Mus musculus GN=Mthfd1 PE=1 SV=4;>tr|F6YW06|F6YW06_MOUSE Formyltetrahydrofolate synthetase OS=Mus musculus GN=Mthfd1 PE=3 SV=1;>tr|Q8BXX7|Q8BXX7_MOUSE Formyltetrahydrofolate synthetase OS=	41	3060400000	3487700000	6099200000	6341100000	4627900000	4388800000	0.526362	1.3797	0.726219
Ribosomal biogenesis protein LAS1L	Las1l	>sp|A2BE28|LAS1L_MOUSE Ribosomal biogenesis protein LAS1L OS=Mus musculus GN=Las1l PE=2 SV=1;>sp|A2BE28-2|LAS1L_MOUSE Isoform 2 of Ribosomal biogenesis protein LAS1L OS=Mus musculus GN=Las1l	5	21077000	0	40042000	0	35007000	0	0.526372	1.14383	0.60208
Protein phosphatase 1A	Ppm1a	>sp|P49443|PPM1A_MOUSE Protein phosphatase 1A OS=Mus musculus GN=Ppm1a PE=1 SV=1;>tr|Q9EQE3|Q9EQE3_MOUSE Protein phosphatase 1A OS=Mus musculus GN=Ppm1a PE=2 SV=1;>tr|Q9EQE2|Q9EQE2_MOUSE Protein phosphatase 1A OS=Mus musculus GN=Ppm1a PE=2 SV=1	4	25181000	29546000	52238000	51639000	30601000	37669000	0.526844	1.52156	0.801626
60S ribosomal protein L7-like 1	Rpl7l1	>sp|Q9D8M4|RL7L_MOUSE 60S ribosomal protein L7-like 1 OS=Mus musculus GN=Rpl7l1 PE=2 SV=1	5	165610000	111510000	228260000	296860000	117400000	88899000	0.527727	2.54543	1.34329
Mitochondrial import receptor subunit TOM22 homolog	Tomm22	>sp|Q9CPQ3|TOM22_MOUSE Mitochondrial import receptor subunit TOM22 homolog OS=Mus musculus GN=Tomm22 PE=2 SV=3	5	73160000	67603000	81616000	184050000	0	0	0.52985	#DIV/0!	#DIV/0!
Structural maintenance of chromosomes protein;Structural maintenance of chromosomes protein 2	Smc2	>tr|E9Q1E9|E9Q1E9_MOUSE Structural maintenance of chromosomes protein OS=Mus musculus GN=Smc2 PE=3 SV=1;>sp|Q8CG48|SMC2_MOUSE Structural maintenance of chromosomes protein 2 OS=Mus musculus GN=Smc2 PE=1 SV=2	13	99139000	98936000	195810000	177340000	150250000	129020000	0.530819	1.33616	0.70926
Pecanex-like protein 3	Pcnxl3	>sp|Q8VI59|PCX3_MOUSE Pecanex-like protein 3 OS=Mus musculus GN=Pcnxl3 PE=1 SV=2;>sp|Q8VI59-2|PCX3_MOUSE Isoform 2 of Pecanex-like protein 3 OS=Mus musculus GN=Pcnxl3;>tr|F7DCB1|F7DCB1_MOUSE Pecanex-like protein 3 (Fragment) OS=Mus musculus GN=Pcnxl3 PE=4	2	0	54349000	38384000	63763000	48049000	52218000	0.532067	1.01875	0.542043
Pyruvate dehydrogenase E1 component subunit beta, mitochondrial	Pdhb	>sp|Q9D051|ODPB_MOUSE Pyruvate dehydrogenase E1 component subunit beta, mitochondrial OS=Mus musculus GN=Pdhb PE=1 SV=1	8	210800000	206450000	377350000	406090000	222550000	223110000	0.532587	1.75793	0.936252
Histone H2B type 1-M;Histone H2B type 1-H;Histone H2B type 2-B;Histone H2B type 1-C/E/G;Histone H2B type 2-E	Hist1h2bm;Hist1h2bh;Hist2h2bb;Hist1h2bc;Hist2h2be	>sp|P10854|H2B1M_MOUSE Histone H2B type 1-M OS=Mus musculus GN=Hist1h2bm PE=1 SV=2;>sp|Q64478|H2B1H_MOUSE Histone H2B type 1-H OS=Mus musculus GN=Hist1h2bh PE=1 SV=3;>sp|Q64525|H2B2B_MOUSE Histone H2B type 2-B OS=Mus musculus GN=Hist2h2bb PE=1 SV=3;>sp|Q6Z	11	23239000000	24313000000	44577000000	44058000000	24941000000	25770000000	0.536492	1.74785	0.937706
TIMELESS-interacting protein	Tipin	>sp|Q91WA1|TIPIN_MOUSE TIMELESS-interacting protein OS=Mus musculus GN=Tipin PE=1 SV=2	2	7947000	16302000	14388000	30801000	6635600	8611000	0.536613	2.96387	1.59045
Calponin-3	Cnn3	>sp|Q9DAW9|CNN3_MOUSE Calponin-3 OS=Mus musculus GN=Cnn3 PE=2 SV=1	12	1713800000	2080900000	3472700000	3595800000	2498900000	2526400000	0.536847	1.40658	0.755119
F-box only protein 15	Fbxo15	>tr|Q3TJW2|Q3TJW2_MOUSE F-box only protein 15 OS=Mus musculus GN=Fbxo15 PE=2 SV=1;>tr|F6W5U1|F6W5U1_MOUSE F-box only protein 15 OS=Mus musculus GN=Fbxo15 PE=4 SV=1;>sp|Q9QZN0|FBX15_MOUSE F-box only protein 15 OS=Mus musculus GN=Fbxo15 PE=1 SV=2;>tr|F7BZ93|	8	219730000	204410000	447180000	342670000	359780000	254120000	0.536988	1.28661	0.690894
Protein NipSnap homolog 1	Nipsnap1	>tr|E9Q0E4|E9Q0E4_MOUSE Protein NipSnap homolog 1 OS=Mus musculus GN=Nipsnap1 PE=4 SV=1;>sp|O55125|NIPS1_MOUSE Protein NipSnap homolog 1 OS=Mus musculus GN=Nipsnap1 PE=1 SV=1;>tr|Q5SVG6|Q5SVG6_MOUSE 4-nitrophenylphosphatase domain and non-neuronal SNAP25-l	20	1337100000	1270000000	2529400000	2324900000	1401900000	1485600000	0.53707	1.68114	0.902892
Proteasome subunit beta type-6	Psmb6	>sp|Q60692|PSB6_MOUSE Proteasome subunit beta type-6 OS=Mus musculus GN=Psmb6 PE=1 SV=3	3	58788000	55677000	97729000	114670000	51643000	36374000	0.538915	2.41316	1.30049
Bystin	Bysl	>sp|O54825|BYST_MOUSE Bystin OS=Mus musculus GN=Bysl PE=1 SV=3	8	190830000	203220000	335230000	395580000	255010000	293840000	0.539196	1.33153	0.717956
28S ribosomal protein S29, mitochondrial	Dap3	>tr|G3X9M0|G3X9M0_MOUSE 28S ribosomal protein S29, mitochondrial OS=Mus musculus GN=Dap3 PE=4 SV=1;>sp|Q9ER88|RT29_MOUSE 28S ribosomal protein S29, mitochondrial OS=Mus musculus GN=Dap3 PE=2 SV=1;>sp|Q9ER88-2|RT29_MOUSE Isoform 2 of 28S ribosomal protein S	9	141020000	129700000	251480000	250120000	140070000	126270000	0.539713	1.88331	1.01645
Clathrin light chain A	Clta	>tr|B1AWD9|B1AWD9_MOUSE Clathrin light chain A OS=Mus musculus GN=Clta PE=4 SV=1;>tr|B1AWD8|B1AWD8_MOUSE Clathrin light chain A OS=Mus musculus GN=Clta PE=4 SV=1;>tr|E9QM56|E9QM56_MOUSE Clathrin light chain A OS=Mus musculus GN=Clta PE=4 SV=1;>sp|O08585|CL	9	783110000	623460000	1093800000	1511200000	575120000	593010000	0.53995	2.23006	1.20412
U6 snRNA-associated Sm-like protein LSm4	Lsm4	>tr|Q9CY46|Q9CY46_MOUSE LSM4 homolog, U6 small nuclear RNA associated (S. cerevisiae), isoform CRA_b OS=Mus musculus GN=Lsm4 PE=2 SV=1;>sp|Q9QXA5|LSM4_MOUSE U6 snRNA-associated Sm-like protein LSm4 OS=Mus musculus GN=Lsm4 PE=2 SV=1;>tr|D3YTP8|D3YTP8_MOUSE	10	1444200000	1220500000	3012400000	1914200000	1442600000	1350800000	0.54088	1.76366	0.953927
Cullin-5	Cul5	>tr|G3X914|G3X914_MOUSE Cullin 5 OS=Mus musculus GN=Cul5 PE=3 SV=1;>tr|E9PV12|E9PV12_MOUSE Cullin-5 OS=Mus musculus GN=Cul5 PE=3 SV=1;>sp|Q9D5V5|CUL5_MOUSE Cullin-5 OS=Mus musculus GN=Cul5 PE=1 SV=3;>tr|E9Q6Z0|E9Q6Z0_MOUSE Cullin-5 OS=Mus musculus GN=Cul5	13	65066000	75513000	124300000	134950000	144430000	73992000	0.542253	1.18692	0.643612
Histone-lysine N-methyltransferase SETD1B	Setd1b	>sp|Q8CFT2|SET1B_MOUSE Histone-lysine N-methyltransferase SETD1B OS=Mus musculus GN=Setd1b PE=2 SV=2;>sp|Q8CFT2-2|SET1B_MOUSE Isoform 2 of Histone-lysine N-methyltransferase SETD1B OS=Mus musculus GN=Setd1b	2	34842000	50597000	157490000	0	0	0	0.542504	#DIV/0!	#DIV/0!
Elongation of very long chain fatty acids protein 7	Elovl7	>sp|Q9D2Y9|ELOV7_MOUSE Elongation of very long chain fatty acids protein 7 OS=Mus musculus GN=Elovl7 PE=2 SV=1	1	98488000	104260000	185250000	188310000	0	0	0.542745	#DIV/0!	#DIV/0!
Galactokinase	Galk1	>tr|Q9JIA6|Q9JIA6_MOUSE Galactokinase OS=Mus musculus GN=Galk1 PE=2 SV=1;>sp|Q9R0N0|GALK1_MOUSE Galactokinase OS=Mus musculus GN=Galk1 PE=2 SV=1	6	201950000	151450000	344880000	305990000	110570000	96157000	0.542966	3.14845	1.7095
Protein lin-28 homolog A	Lin28a	>sp|Q8K3Y3|LN28A_MOUSE Protein lin-28 homolog A OS=Mus musculus GN=Lin28a PE=1 SV=1;>tr|H3BLC6|H3BLC6_MOUSE Protein lin-28 homolog A (Fragment) OS=Mus musculus GN=Lin28a PE=4 SV=1	4	118540000	134040000	220960000	244210000	111160000	136610000	0.542984	1.87743	1.01941
Protein dpy-30 homolog	Dpy30	>sp|Q99LT0|DPY30_MOUSE Protein dpy-30 homolog OS=Mus musculus GN=Dpy30 PE=2 SV=1	7	895210000	908550000	1240500000	2079400000	584730000	516320000	0.543318	3.01521	1.63822
Filamin-B	Flnb	>sp|Q80X90|FLNB_MOUSE Filamin-B OS=Mus musculus GN=Flnb PE=1 SV=3	19	551770000	601360000	1249600000	868510000	221330000	255240000	0.544415	4.44449	2.41964
Nucleus accumbens-associated protein 1	Nacc1	>sp|Q7TSZ8|NACC1_MOUSE Nucleus accumbens-associated protein 1 OS=Mus musculus GN=Nacc1 PE=1 SV=1	5	85420000	81074000	150250000	155510000	92384000	60525000	0.544525	1.99962	1.08884
Ribosome biogenesis regulatory protein homolog	Rrs1	>sp|Q9CYH6|RRS1_MOUSE Ribosome biogenesis regulatory protein homolog OS=Mus musculus GN=Rrs1 PE=2 SV=1	2	36625000	52443000	76424000	86953000	101560000	86273000	0.545169	0.869799	0.474187
Aminoacyl tRNA synthase complex-interacting multifunctional protein 2	Aimp2	>sp|Q8R010|AIMP2_MOUSE Aminoacyl tRNA synthase complex-interacting multifunctional protein 2 OS=Mus musculus GN=Aimp2 PE=1 SV=2;>tr|Q8R3V2|Q8R3V2_MOUSE Aminoacyl tRNA synthase complex-interacting multifunctional protein 2 OS=Mus musculus GN=Aimp2 PE=2 SV=1	2	29198000	28799000	42366000	63916000	47094000	52356000	0.54569	1.0687	0.583177
Dystrophin	Dmd	>sp|P11531|DMD_MOUSE Dystrophin OS=Mus musculus GN=Dmd PE=1 SV=3	5	97043000	1919800000	1849500000	1843800000	41045000	1701000000	0.546082	2.12009	1.15774
p21-activated protein kinase-interacting protein 1	Pak1ip1	>sp|Q9DCE5|PK1IP_MOUSE p21-activated protein kinase-interacting protein 1 OS=Mus musculus GN=Pak1ip1 PE=2 SV=2	8	178790000	211580000	390690000	324160000	326800000	311410000	0.546087	1.12009	0.611664
Regulator of microtubule dynamics protein 3	Fam82a2	>sp|Q3UJU9|RMD3_MOUSE Regulator of microtubule dynamics protein 3 OS=Mus musculus GN=Fam82a2 PE=1 SV=2	3	14698000	31524000	31127000	53465000	0	20386000	0.546411	4.14951	2.26734
U3 small nucleolar RNA-interacting protein 2	Rrp9	>sp|Q91WM3|U3IP2_MOUSE U3 small nucleolar RNA-interacting protein 2 OS=Mus musculus GN=Rrp9 PE=1 SV=1;>tr|F6VEP4|F6VEP4_MOUSE U3 small nucleolar RNA-interacting protein 2 (Fragment) OS=Mus musculus GN=Rrp9 PE=4 SV=1	6	58618000	77395000	99356000	149130000	86759000	0	0.547367	2.86409	1.56771
RRP12-like protein	Rrp12	>sp|Q6P5B0|RRP12_MOUSE RRP12-like protein OS=Mus musculus GN=Rrp12 PE=1 SV=1	10	227280000	211380000	296210000	503810000	240340000	238410000	0.548311	1.67106	0.916261
Inosine-5-monophosphate dehydrogenase 2	Impdh2	>sp|P24547|IMDH2_MOUSE Inosine-5-monophosphate dehydrogenase 2 OS=Mus musculus GN=Impdh2 PE=1 SV=2	32	5785000000	6039800000	10614000000	10946000000	12898000000	12237000000	0.54846	0.857768	0.470452
Ribosome biogenesis protein BOP1	Bop1	>sp|P97452|BOP1_MOUSE Ribosome biogenesis protein BOP1 OS=Mus musculus GN=Bop1 PE=1 SV=1;>tr|E9Q4K5|E9Q4K5_MOUSE Ribosome biogenesis protein BOP1 OS=Mus musculus GN=Bop1 PE=4 SV=1	10	531000000	510520000	922330000	976600000	477860000	344690000	0.548477	2.30859	1.26621
Actin-binding protein anillin	Anln	>sp|Q8K298|ANLN_MOUSE Actin-binding protein anillin OS=Mus musculus GN=Anln PE=1 SV=2	17	387780000	394840000	739440000	685720000	581940000	770750000	0.549145	1.05357	0.578566
DNA-directed RNA polymerases I and III subunit RPAC2	Polr1d	>sp|P97304|RPAC2_MOUSE DNA-directed RNA polymerases I and III subunit RPAC2 OS=Mus musculus GN=Polr1d PE=2 SV=1	3	99460000	102060000	162310000	204500000	133840000	139160000	0.549385	1.34363	0.738168
Spectrin alpha chain, brain	Spna2;Sptan1	>tr|E9Q447|E9Q447_MOUSE Protein Spna2 OS=Mus musculus GN=Spna2 PE=4 SV=1;>tr|A3KGU7|A3KGU7_MOUSE Protein Spna2 OS=Mus musculus GN=Spna2 PE=4 SV=1;>sp|P16546|SPTN1_MOUSE Spectrin alpha chain, non-erythrocytic 1 OS=Mus musculus GN=Sptan1 PE=1 SV=4;>tr|A3KGU5	10	234180000	217230000	547240000	274260000	201580000	224270000	0.549495	1.92908	1.06002
Ribosomal RNA processing protein 1 homolog B	Rrp1b	>sp|Q91YK2|RRP1B_MOUSE Ribosomal RNA processing protein 1 homolog B OS=Mus musculus GN=Rrp1b PE=2 SV=2	3	52936000	78200000	129760000	108800000	166140000	115170000	0.549698	0.848032	0.466162
Elongation factor 1-beta	Eef1b	>sp|O70251|EF1B_MOUSE Elongation factor 1-beta OS=Mus musculus GN=Eef1b PE=1 SV=5	11	2196300000	2037900000	3736800000	3940900000	1825800000	1796000000	0.551493	2.11986	1.16909
Zinc finger MYM-type protein 2	Zmym2	>sp|Q9CU65|ZMYM2_MOUSE Zinc finger MYM-type protein 2 OS=Mus musculus GN=Zmym2 PE=2 SV=3	18	343080000	391800000	571780000	758370000	626680000	516880000	0.552479	1.16317	0.642625
28S ribosomal protein S31, mitochondrial	Mrps31	>sp|Q61733|RT31_MOUSE 28S ribosomal protein S31, mitochondrial OS=Mus musculus GN=Mrps31 PE=2 SV=1	4	121690000	53783000	147450000	169530000	153530000	159790000	0.553578	1.01168	0.560044
Beta-catenin-like protein 1	Ctnnbl1	>sp|Q9CWL8|CTBL1_MOUSE Beta-catenin-like protein 1 OS=Mus musculus GN=Ctnnbl1 PE=1 SV=1	8	275990000	360560000	571240000	577360000	385190000	389600000	0.554196	1.48247	0.821577
	Olfml1	>tr|Q8BSH2|Q8BSH2_MOUSE Olfactomedin-like 1 OS=Mus musculus GN=Olfml1 PE=2 SV=1	1	35551000	37196000	64600000	66551000	0	50085000	0.554681	2.61857	1.45247
RNA polymerase-associated protein CTR9 homolog	Ctr9	>sp|Q62018|CTR9_MOUSE RNA polymerase-associated protein CTR9 homolog OS=Mus musculus GN=Ctr9 PE=1 SV=2;>sp|Q62018-3|CTR9_MOUSE Isoform 3 of RNA polymerase-associated protein CTR9 homolog OS=Mus musculus GN=Ctr9;>sp|Q62018-2|CTR9_MOUSE Isoform 2 of RNA poly	8	206240000	152550000	238490000	407940000	223410000	220170000	0.555033	1.4573	0.808851
	Eef1d	>tr|F6ZFU0|F6ZFU0_MOUSE Elongation factor 1-delta (Fragment) OS=Mus musculus GN=Eef1d PE=3 SV=1;>sp|P57776-2|EF1D_MOUSE Isoform 2 of Elongation factor 1-delta OS=Mus musculus GN=Eef1d;>tr|D3Z7N2|D3Z7N2_MOUSE Elongation factor 1-delta (Fragment) OS=Mus musc	25	328670000	228350000	411720000	591160000	708280000	823230000	0.55542	0.654831	0.363706
Nucleophosmin	Npm1	>sp|Q61937|NPM_MOUSE Nucleophosmin OS=Mus musculus GN=Npm1 PE=1 SV=1;>tr|Q5SQB0|Q5SQB0_MOUSE Nucleophosmin OS=Mus musculus GN=Npm1 PE=2 SV=1	26	11993000000	13358000000	21556000000	24071000000	13156000000	12831000000	0.555614	1.75576	0.975526
Transcription factor CP2-like protein 1	Tcfcp2l1	>sp|Q3UNW5|TF2L1_MOUSE Transcription factor CP2-like protein 1 OS=Mus musculus GN=Tfcp2l1 PE=1 SV=2	7	169730000	233770000	382840000	342810000	286800000	255800000	0.556053	1.33736	0.743642
Microtubule-associated protein 1S;MAP1S heavy chain;MAP1S light chain	Map1s	>sp|Q8C052|MAP1S_MOUSE Microtubule-associated protein 1S OS=Mus musculus GN=Map1s PE=1 SV=2	4	13616000	15907000	26677000	26303000	21568000	12128000	0.557248	1.57229	0.876157
RalBP1-associated Eps domain-containing protein 1	Reps1	>sp|O54916|REPS1_MOUSE RalBP1-associated Eps domain-containing protein 1 OS=Mus musculus GN=Reps1 PE=1 SV=2;>tr|E9Q632|E9Q632_MOUSE RalBP1-associated Eps domain-containing protein 1 OS=Mus musculus GN=Reps1 PE=4 SV=1;>tr|F6R6F1|F6R6F1_MOUSE RalBP1-associat	1	15791000	18882000	28915000	33230000	46238000	44050000	0.557937	0.688297	0.384027
Lipolysis-stimulated lipoprotein receptor	Lsr	>sp|Q99KG5|LSR_MOUSE Lipolysis-stimulated lipoprotein receptor OS=Mus musculus GN=Lsr PE=1 SV=1;>sp|Q99KG5-2|LSR_MOUSE Isoform 2 of Lipolysis-stimulated lipoprotein receptor OS=Mus musculus GN=Lsr;>sp|Q99KG5-3|LSR_MOUSE Isoform 3 of Lipolysis-stimulated li	10	465400000	419090000	573740000	1010700000	144420000	223140000	0.558235	4.3107	2.40638
Microtubule-actin cross-linking factor 1	Macf1	>tr|E9QA63|E9QA63_MOUSE Microtubule-actin cross-linking factor 1 OS=Mus musculus GN=Macf1 PE=4 SV=1;>sp|Q9QXZ0|MACF1_MOUSE Microtubule-actin cross-linking factor 1 OS=Mus musculus GN=Macf1 PE=1 SV=2;>tr|B1ARU4|B1ARU4_MOUSE Microtubule-actin cross-linking f	8	50031000	86095000	146960000	96856000	36866000	45698000	0.558314	2.95305	1.64873
Membrane-associated guanylate kinase, WW and PDZ domain-containing protein 1	Magi1	>sp|Q6RHR9|MAGI1_MOUSE Membrane-associated guanylate kinase, WW and PDZ domain-containing protein 1 OS=Mus musculus GN=Magi1 PE=1 SV=1;>tr|E9PZ12|E9PZ12_MOUSE Membrane-associated guanylate kinase, WW and PDZ domain-containing protein 1 OS=Mus musculus GN=M	6	90162000	83539000	130660000	180030000	104250000	73558000	0.559081	1.74733	0.976902
Ran GTPase-activating protein 1	Rangap1	>tr|F8WGD1|F8WGD1_MOUSE Ran GTPase-activating protein 1 OS=Mus musculus GN=Rangap1 PE=4 SV=1;>sp|P46061|RAGP1_MOUSE Ran GTPase-activating protein 1 OS=Mus musculus GN=Rangap1 PE=1 SV=2;>tr|E9Q757|E9Q757_MOUSE Ran GTPase-activating protein 1 OS=Mus musculus	11	272660000	287010000	580950000	419720000	263140000	226500000	0.559295	2.04369	1.14302
Inositol-tetrakisphosphate 1-kinase	Itpk1	>sp|Q8BYN3|ITPK1_MOUSE Inositol-tetrakisphosphate 1-kinase OS=Mus musculus GN=Itpk1 PE=2 SV=1	5	157050000	110410000	220500000	257220000	142880000	139800000	0.559868	1.68997	0.946158
Double-strand break repair protein MRE11A	Mre11a	>sp|Q61216|MRE11_MOUSE Double-strand break repair protein MRE11A OS=Mus musculus GN=Mre11a PE=2 SV=1;>sp|Q61216-2|MRE11_MOUSE Isoform 2 of Double-strand break repair protein MRE11A OS=Mus musculus GN=Mre11a;>tr|F6RX99|F6RX99_MOUSE Double-strand break repai	10	124720000	159060000	216690000	289640000	114010000	120700000	0.560465	2.15726	1.20907
Peroxisomal 2,4-dienoyl-CoA reductase	Decr2	>sp|Q9WV68|DECR2_MOUSE Peroxisomal 2,4-dienoyl-CoA reductase OS=Mus musculus GN=Decr2 PE=1 SV=1	6	393360000	463720000	698940000	827220000	189720000	174930000	0.561592	4.18527	2.35042
Eukaryotic translation initiation factor 1A	Eif1a;Gm2016;Gm2022;Gm2046;Gm2075;BB287469;Gm5662	>sp|Q60872|IF1A_MOUSE Eukaryotic translation initiation factor 1A OS=Mus musculus GN=Eif1a PE=2 SV=3;>tr|Q3TQZ4|Q3TQZ4_MOUSE Protein Gm2016 OS=Mus musculus GN=Gm2016 PE=2 SV=1;>tr|Q3UTA4|Q3UTA4_MOUSE Protein Gm2056 OS=Mus musculus GN=Eif1a PE=2 SV=1;>tr|E9	8	1359200000	1450300000	1816300000	3183700000	1363400000	1294500000	0.5619	1.88118	1.05704
DNA mismatch repair protein Msh2	Msh2	>sp|P43247|MSH2_MOUSE DNA mismatch repair protein Msh2 OS=Mus musculus GN=Msh2 PE=2 SV=1	25	1209500000	1160800000	1951200000	2254900000	826670000	849330000	0.563539	2.50961	1.41426
Cytoplasmic dynein 1 heavy chain 1	Dync1h1	>sp|Q9JHU4|DYHC1_MOUSE Cytoplasmic dynein 1 heavy chain 1 OS=Mus musculus GN=Dync1h1 PE=1 SV=2	62	2981700000	2961900000	5059500000	5483800000	2940000000	2722700000	0.563732	1.86189	1.04961
F-box only protein 22	Fbxo22	>sp|Q78JE5|FBX22_MOUSE F-box only protein 22 OS=Mus musculus GN=Fbxo22 PE=2 SV=2;>tr|Q3V492|Q3V492_MOUSE F-box only protein 22 OS=Mus musculus GN=Fbxo22 PE=2 SV=1	6	83243000	97053000	158690000	161070000	105190000	87240000	0.563848	1.6617	0.936943
General transcription factor IIE subunit 2	Gtf2e2	>sp|Q9D902|T2EB_MOUSE General transcription factor IIE subunit 2 OS=Mus musculus GN=Gtf2e2 PE=2 SV=2;>tr|H7BWZ8|H7BWZ8_MOUSE General transcription factor IIE subunit 2 OS=Mus musculus GN=Gtf2e2 PE=4 SV=1;>tr|Q3UIR2|Q3UIR2_MOUSE General transcription factor	11	218250000	225080000	431080000	353170000	378970000	377900000	0.565292	1.03618	0.585741
Histone-binding protein RBBP7	Rbbp7	>sp|Q60973|RBBP7_MOUSE Histone-binding protein RBBP7 OS=Mus musculus GN=Rbbp7 PE=1 SV=1;>tr|A2AFJ1|A2AFJ1_MOUSE Histone-binding protein RBBP7 OS=Mus musculus GN=Rbbp7 PE=4 SV=1;>tr|A2AFI9|A2AFI9_MOUSE Histone-binding protein RBBP7 OS=Mus musculus GN=Rbbp7	11	422090000	380000000	535990000	881710000	78616000	189440000	0.565768	5.28882	2.99225
Dynamin-2	Dnm2	>tr|G3X9G4|G3X9G4_MOUSE Dynamin-2 OS=Mus musculus GN=Dnm2 PE=3 SV=1;>sp|P39054|DYN2_MOUSE Dynamin-2 OS=Mus musculus GN=Dnm2 PE=1 SV=2;>tr|F8WIV5|F8WIV5_MOUSE Dynamin-2 OS=Mus musculus GN=Dnm2 PE=3 SV=1;>tr|Q3TCR7|Q3TCR7_MOUSE Dynamin-2 OS=Mus musculus GN=D	5	78414000	104260000	156210000	166560000	64435000	77601000	0.565957	2.27245	1.28611
60S ribosomal protein L7	Rpl7;Gm5045	>sp|P14148|RL7_MOUSE 60S ribosomal protein L7 OS=Mus musculus GN=Rpl7 PE=2 SV=2;>tr|F6XI62|F6XI62_MOUSE 60S ribosomal protein L7 (Fragment) OS=Mus musculus GN=Rpl7 PE=3 SV=1;>tr|D3Z6N4|D3Z6N4_MOUSE MCG18633 OS=Mus musculus GN=Gm5045 PE=4 SV=1	27	7905600000	7295700000	13129000000	13715000000	9348900000	9725100000	0.566283	1.40736	0.796964
General transcription factor IIH subunit 4	Gtf2h4	>sp|O70422|TF2H4_MOUSE General transcription factor IIH subunit 4 OS=Mus musculus GN=Gtf2h4 PE=2 SV=1;>tr|E0CXV5|E0CXV5_MOUSE General transcription factor IIH subunit 4 (Fragment) OS=Mus musculus GN=Gtf2h4 PE=4 SV=1	13	344040000	291310000	599350000	522140000	532670000	568230000	0.566523	1.0187	0.577119
Eukaryotic translation initiation factor 6	Eif6	>sp|O55135|IF6_MOUSE Eukaryotic translation initiation factor 6 OS=Mus musculus GN=Eif6 PE=1 SV=2;>tr|A6PWZ2|A6PWZ2_MOUSE Eukaryotic translation initiation factor 6 (Fragment) OS=Mus musculus GN=Eif6 PE=4 SV=1	2	174350000	175190000	321060000	293940000	128080000	140630000	0.568358	2.28871	1.30081
E3 ubiquitin-protein ligase Arkadia	Rnf111	>sp|Q99ML9|RN111_MOUSE E3 ubiquitin-protein ligase Arkadia OS=Mus musculus GN=Rnf111 PE=1 SV=1;>sp|Q99ML9-2|RN111_MOUSE Isoform 2 of E3 ubiquitin-protein ligase Arkadia OS=Mus musculus GN=Rnf111	6	296770000	417590000	947440000	308760000	179160000	171390000	0.568667	3.58351	2.03783
Proteasome subunit alpha type-4	Psma4	>sp|Q9R1P0|PSA4_MOUSE Proteasome subunit alpha type-4 OS=Mus musculus GN=Psma4 PE=1 SV=1	5	106370000	232190000	279130000	315870000	113440000	126660000	0.569008	2.47813	1.41008
Serine/threonine-protein kinase SIK3	Sik3	>sp|Q6P4S6|SIK3_MOUSE Serine/threonine-protein kinase SIK3 OS=Mus musculus GN=Sik3 PE=1 SV=3;>tr|E9PU87|E9PU87_MOUSE Serine/threonine-protein kinase SIK3 OS=Mus musculus GN=Sik3 PE=4 SV=1;>tr|E9QM33|E9QM33_MOUSE Serine/threonine-protein kinase SIK3 OS=Mus	14	144460000	0	0	253660000	137990000	80440000	0.569502	1.16129	0.661356
39S ribosomal protein L22, mitochondrial	Mrpl22	>sp|Q8BU88|RM22_MOUSE 39S ribosomal protein L22, mitochondrial OS=Mus musculus GN=Mrpl22 PE=2 SV=1	3	127850000	79874000	111310000	253310000	86602000	106090000	0.5697	1.89224	1.07801
Nidogen-2	Nid2	>sp|O88322|NID2_MOUSE Nidogen-2 OS=Mus musculus GN=Nid2 PE=1 SV=2	25	783070000	864720000	1430800000	1455400000	1176300000	1121800000	0.57092	1.25591	0.717023
39S ribosomal protein L43, mitochondrial	Mrpl43	>sp|Q99N89|RM43_MOUSE 39S ribosomal protein L43, mitochondrial OS=Mus musculus GN=Mrpl43 PE=2 SV=1;>tr|Q5RL20|Q5RL20_MOUSE 39S ribosomal protein L43, mitochondrial OS=Mus musculus GN=Mrpl43 PE=2 SV=1	3	94708000	85427000	130150000	185360000	89725000	75590000	0.570933	1.90854	1.08965
Thymidylate synthase	Tyms	>sp|P07607|TYSY_MOUSE Thymidylate synthase OS=Mus musculus GN=Tyms PE=1 SV=1	6	536420000	0	584150000	354220000	0	741280000	0.571651	1.26588	0.72364
60S ribosomal protein L14	Rpl14	>sp|Q9CR57|RL14_MOUSE 60S ribosomal protein L14 OS=Mus musculus GN=Rpl14 PE=2 SV=3;>tr|Q9CWK0|Q9CWK0_MOUSE 60S ribosomal protein L14 OS=Mus musculus GN=Rpl14 PE=2 SV=1	11	2810800000	2765500000	5193600000	4550800000	4506500000	3741800000	0.572257	1.18138	0.676054
Polycomb protein EED	Eed	>tr|F6TJE4|F6TJE4_MOUSE Uncharacterized protein (Fragment) OS=Mus musculus GN=Eed PE=4 SV=1;>sp|Q921E6-2|EED_MOUSE Isoform 2 of Polycomb protein EED OS=Mus musculus GN=Eed;>sp|Q921E6|EED_MOUSE Polycomb protein EED OS=Mus musculus GN=Eed PE=1 SV=1;>sp|Q921E	3	38770000	37097000	77121000	55101000	44826000	41438000	0.573785	1.53276	0.879475
Bifunctional glutamate/proline--tRNA ligase;Glutamate--tRNA ligase;Proline--tRNA ligase	Eprs	>sp|Q8CGC7|SYEP_MOUSE Bifunctional glutamate/proline--tRNA ligase OS=Mus musculus GN=Eprs PE=2 SV=4	52	3105900000	3117500000	5248200000	5587800000	3932800000	4184400000	0.574326	1.33494	0.766693
Integrin-linked protein kinase	Ilk	>sp|O55222|ILK_MOUSE Integrin-linked protein kinase OS=Mus musculus GN=Ilk PE=1 SV=2	3	14062000	14533000	49740000	0	0	0	0.574889	#DIV/0!	#DIV/0!
PAB-dependent poly(A)-specific ribonuclease subunit 2	Pan2	>sp|Q8BGF7|PAN2_MOUSE PAB-dependent poly(A)-specific ribonuclease subunit 2 OS=Mus musculus GN=Pan2 PE=2 SV=1;>sp|Q8BGF7-2|PAN2_MOUSE Isoform 2 of PAB-dependent poly(A)-specific ribonuclease subunit 2 OS=Mus musculus GN=Pan2;>sp|Q8BGF7-3|PAN2_MOUSE Isoform	13	369910000	261800000	622830000	475090000	337270000	387130000	0.57537	1.51563	0.872046
Lysosomal alpha-glucosidase	Gaa	>sp|P70699|LYAG_MOUSE Lysosomal alpha-glucosidase OS=Mus musculus GN=Gaa PE=1 SV=2	11	430330000	529480000	736740000	930310000	366850000	393870000	0.575754	2.19141	1.26171
Apoptosis-inducing factor 1, mitochondrial	Aifm1	>sp|Q9Z0X1|AIFM1_MOUSE Apoptosis-inducing factor 1, mitochondrial OS=Mus musculus GN=Aifm1 PE=1 SV=1;>tr|B1AU25|B1AU25_MOUSE Apoptosis-inducing factor 1, mitochondrial OS=Mus musculus GN=Aifm1 PE=4 SV=1	5	102020000	127860000	238910000	160130000	108210000	0	0.576083	3.68764	2.12439
RNA-binding protein with serine-rich domain 1	Rnps1	>sp|Q99M28|RNPS1_MOUSE RNA-binding protein with serine-rich domain 1 OS=Mus musculus GN=Rnps1 PE=2 SV=1;>sp|Q99M28-2|RNPS1_MOUSE Isoform 2 of RNA-binding protein with serine-rich domain 1 OS=Mus musculus GN=Rnps1	7	409050000	394940000	568840000	823220000	535030000	301790000	0.577554	1.66351	0.960768
	H1fx	>tr|Q80ZM5|Q80ZM5_MOUSE H1 histone family, member X OS=Mus musculus GN=H1fx PE=2 SV=1	1	30686000	32340000	59387000	49688000	0	26829000	0.577823	4.06556	2.34917
Inorganic pyrophosphatase	Ppa1	>sp|Q9D819|IPYR_MOUSE Inorganic pyrophosphatase OS=Mus musculus GN=Ppa1 PE=1 SV=1;>tr|E9Q5Z3|E9Q5Z3_MOUSE Inorganic pyrophosphatase OS=Mus musculus GN=Ppa1 PE=4 SV=1	12	2673400000	2743500000	4387600000	4982800000	2517600000	2771200000	0.578086	1.77174	1.02422
DNA polymerase delta subunit 2	Pold2	>sp|O35654|DPOD2_MOUSE DNA polymerase delta subunit 2 OS=Mus musculus GN=Pold2 PE=2 SV=2;>tr|A8Y5G7|A8Y5G7_MOUSE DNA polymerase delta subunit 2 (Fragment) OS=Mus musculus GN=Pold2 PE=4 SV=1	9	436060000	327410000	680720000	636230000	347300000	309780000	0.579726	2.00425	1.16191
Protein timeless homolog	Timeless	>sp|Q9R1X4|TIM_MOUSE Protein timeless homolog OS=Mus musculus GN=Timeless PE=1 SV=3;>sp|Q9R1X4-2|TIM_MOUSE Isoform 2 of Protein timeless homolog OS=Mus musculus GN=Timeless;>sp|Q9R1X4-6|TIM_MOUSE Isoform 6 of Protein timeless homolog OS=Mus musculus GN=Tim	3	38275000	50019000	64755000	87288000	99554000	130130000	0.580717	0.661966	0.384415
Mediator of RNA polymerase II transcription subunit 12-like protein	Med12l	>sp|Q8BQM9-2|MD12L_MOUSE Isoform 2 of Mediator of RNA polymerase II transcription subunit 12-like protein OS=Mus musculus GN=Med12l;>sp|Q8BQM9|MD12L_MOUSE Mediator of RNA polymerase II transcription subunit 12-like protein OS=Mus musculus GN=Med12l PE=1 SV	1	92180000	72395000	126070000	157180000	0	92521000	0.581024	3.06147	1.77879
Methionine aminopeptidase 1	Metap1	>sp|Q8BP48|AMPM1_MOUSE Methionine aminopeptidase 1 OS=Mus musculus GN=Metap1 PE=2 SV=1	6	173640000	133910000	205210000	323420000	384680000	225270000	0.581787	0.866678	0.504222
28S ribosomal protein S27, mitochondrial	Mrps27	>sp|Q8BK72|RT27_MOUSE 28S ribosomal protein S27, mitochondrial OS=Mus musculus GN=Mrps27 PE=2 SV=2	4	95206000	80453000	105560000	196180000	90009000	81061000	0.582154	1.76384	1.02683
Mitochondrial carnitine/acylcarnitine carrier protein	Slc25a20	>sp|Q9Z2Z6|MCAT_MOUSE Mitochondrial carnitine/acylcarnitine carrier protein OS=Mus musculus GN=Slc25a20 PE=1 SV=1	8	603170000	1220800000	1580100000	1552800000	555050000	616820000	0.582199	2.67342	1.55646
NADH dehydrogenase [ubiquinone] 1 beta subcomplex subunit 10	Ndufb10	>sp|Q9DCS9|NDUBA_MOUSE NADH dehydrogenase [ubiquinone] 1 beta subcomplex subunit 10 OS=Mus musculus GN=Ndufb10 PE=1 SV=3;>tr|D3YUK4|D3YUK4_MOUSE NADH dehydrogenase [ubiquinone] 1 beta subcomplex subunit 10 (Fragment) OS=Mus musculus GN=Ndufb10 PE=4 SV=1	3	115560000	103600000	142210000	233110000	51940000	98562000	0.583928	2.49379	1.45619
15 kDa selenoprotein	2015-09-01	>sp|Q9ERR7|SEP15_MOUSE 15 kDa selenoprotein OS=Mus musculus GN=Sep15 PE=1 SV=3	2	0	47541000	51612000	29797000	39293000	37508000	0.583977	1.06	0.619015
Activator of 90 kDa heat shock protein ATPase homolog 1	Ahsa1	>sp|Q8BK64|AHSA1_MOUSE Activator of 90 kDa heat shock protein ATPase homolog 1 OS=Mus musculus GN=Ahsa1 PE=2 SV=2	17	2347600000	1966800000	3434900000	3946800000	1693300000	1688000000	0.584472	2.1831	1.27596
Uncharacterized protein C12orf35 homolog	Kiaa1551	>sp|Q5DTW7|CL035_MOUSE Uncharacterized protein C12orf35 homolog OS=Mus musculus GN=Kiaa1551 PE=2 SV=2;>sp|Q5DTW7-3|CL035_MOUSE Isoform 3 of Uncharacterized protein C12orf35 homolog OS=Mus musculus GN=Kiaa1551;>sp|Q5DTW7-2|CL035_MOUSE Isoform 2 of Uncharact	22	399880000	390800000	765140000	585350000	812470000	785510000	0.585476	0.845123	0.4948
	Sec24d	>tr|Q6NXL1|Q6NXL1_MOUSE Protein Sec24d OS=Mus musculus GN=Sec24d PE=2 SV=1	13	126700000	217360000	270760000	315550000	153470000	149270000	0.586823	1.93668	1.13649
Phosphoribosyl pyrophosphate synthase-associated protein 1	Prpsap1	>tr|B1AT82|B1AT82_MOUSE MCG6846, isoform CRA_c OS=Mus musculus GN=Prpsap1 PE=4 SV=1;>sp|Q9D0M1|KPRA_MOUSE Phosphoribosyl pyrophosphate synthase-associated protein 1 OS=Mus musculus GN=Prpsap1 PE=1 SV=1;>tr|B1AT84|B1AT84_MOUSE Phosphoribosyl pyrophosphate s	6	238510000	244700000	331490000	491530000	279850000	199240000	0.587118	1.71788	1.0086
	Dlg5	>tr|E9Q9R9|E9Q9R9_MOUSE Protein Dlg5 OS=Mus musculus GN=Dlg5 PE=4 SV=1;>tr|E9Q9I2|E9Q9I2_MOUSE Protein Dlg5 OS=Mus musculus GN=Dlg5 PE=4 SV=1;>tr|E9Q3Y6|E9Q3Y6_MOUSE Protein Dlg5 OS=Mus musculus GN=Dlg5 PE=4 SV=1;>tr|F6YZU5|F6YZU5_MOUSE Protein Dlg5 (Fragm	4	371200000	264600000	558480000	523750000	336360000	358680000	0.587491	1.55708	0.914767
Kinesin-like protein KIFC1	Kifc1;Kifc5b	>sp|Q9QWT9|KIFC1_MOUSE Kinesin-like protein KIFC1 OS=Mus musculus GN=Kifc1 PE=1 SV=2;>sp|Q9QWT9-2|KIFC1_MOUSE Isoform 2 of Kinesin-like protein KIFC1 OS=Mus musculus GN=Kifc1;>sp|Q9QWT9-3|KIFC1_MOUSE Isoform 3 of Kinesin-like protein KIFC1 OS=Mus musculus	20	459830000	599560000	915340000	885800000	882800000	1152100000	0.588177	0.885125	0.52061
Fatty acid desaturase 2	Fads2	>sp|Q9Z0R9|FADS2_MOUSE Fatty acid desaturase 2 OS=Mus musculus GN=Fads2 PE=2 SV=1	6	321570000	344000000	578600000	552800000	548800000	456050000	0.588271	1.12594	0.662358
COP9 signalosome complex subunit 2	Cops2	>sp|P61202-2|CSN2_MOUSE Isoform 2 of COP9 signalosome complex subunit 2 OS=Mus musculus GN=Cops2;>sp|P61202|CSN2_MOUSE COP9 signalosome complex subunit 2 OS=Mus musculus GN=Cops2 PE=1 SV=1;>tr|A2AQE4|A2AQE4_MOUSE COP9 (Constitutive photomorphogenic) homolo	3	66327000	48488000	112170000	82952000	33537000	29121000	0.588427	3.11408	1.83241
Peptidyl-prolyl cis-trans isomerase H;Peptidyl-prolyl cis-trans isomerase	Ppih	>sp|Q9D868|PPIH_MOUSE Peptidyl-prolyl cis-trans isomerase H OS=Mus musculus GN=Ppih PE=2 SV=1;>sp|Q9D868-2|PPIH_MOUSE Isoform 2 of Peptidyl-prolyl cis-trans isomerase H OS=Mus musculus GN=Ppih;>tr|A2BGI8|A2BGI8_MOUSE Peptidyl-prolyl cis-trans isomerase (Fr	4	135530000	127470000	215320000	230600000	194580000	137770000	0.589792	1.34172	0.791334
E3 ubiquitin-protein ligase RBX1	Rbx1	>sp|P62878|RBX1_MOUSE E3 ubiquitin-protein ligase RBX1 OS=Mus musculus GN=Rbx1 PE=1 SV=1	2	34736000	32202000	55430000	58003000	0	0	0.59011	#DIV/0!	#DIV/0!
	Calu	>tr|Q6XLQ8|Q6XLQ8_MOUSE Calumenin OS=Mus musculus GN=Calu PE=2 SV=1	20	661720000	512130000	866740000	1120200000	348700000	282170000	0.590783	3.14952	1.86068
Septin-2	2002-09-01	>sp|P42208|SEPT2_MOUSE Septin-2 OS=Mus musculus GN=Sept2 PE=1 SV=2;>tr|E9Q3V6|E9Q3V6_MOUSE Septin-2 OS=Mus musculus GN=Sept2 PE=3 SV=1;>tr|D3Z3C0|D3Z3C0_MOUSE Septin-2 (Fragment) OS=Mus musculus GN=Sept2 PE=4 SV=1;>tr|D3YYB1|D3YYB1_MOUSE Septin-2 (Fragment	4	338120000	305390000	534950000	553360000	376020000	387770000	0.591293	1.42488	0.842522
Protein disulfide-isomerase A6	Pdia6	>sp|Q922R8|PDIA6_MOUSE Protein disulfide-isomerase A6 OS=Mus musculus GN=Pdia6 PE=1 SV=3	9	594680000	718540000	1002500000	1216400000	346920000	281490000	0.591834	3.53098	2.08975
Kinesin-1 heavy chain	Kif5b	>sp|Q61768|KINH_MOUSE Kinesin-1 heavy chain OS=Mus musculus GN=Kif5b PE=1 SV=3	18	355320000	310780000	545120000	578700000	266220000	276330000	0.592711	2.07137	1.22772
Dolichol-phosphate mannosyltransferase	Dpm1	>sp|O70152|DPM1_MOUSE Dolichol-phosphate mannosyltransferase OS=Mus musculus GN=Dpm1 PE=2 SV=1;>tr|A2BDX2|A2BDX2_MOUSE Dolichol-phosphate (Beta-D) mannosyltransferase 1 OS=Mus musculus GN=Dpm1 PE=4 SV=1	4	60167000	28439000	81852000	67569000	63115000	0	0.592996	2.36744	1.40388
Sodium bicarbonate cotransporter 3	Slc4a7	>tr|F8VQC9|F8VQC9_MOUSE NBCn1-G OS=Mus musculus GN=Slc4a7 PE=2 SV=1;>tr|D3Y273|D3Y273_MOUSE Sodium bicarbonate cotransporter 3 OS=Mus musculus GN=Slc4a7 PE=2 SV=2;>sp|Q8BTY2|S4A7_MOUSE Sodium bicarbonate cotransporter 3 OS=Mus musculus GN=Slc4a7 PE=1 SV=2;	2	2053000000	1473400000	5560400000	380080000	0	0	0.593622	#DIV/0!	#DIV/0!
Cyclin-dependent kinases regulatory subunit 2	Cks2	>sp|P56390|CKS2_MOUSE Cyclin-dependent kinases regulatory subunit 2 OS=Mus musculus GN=Cks2 PE=2 SV=1	3	511960000	488850000	963460000	714770000	519080000	386090000	0.596349	1.85405	1.10566
Nuclear export mediator factor Nemf	Nemf	>sp|Q8CCP0|NEMF_MOUSE Nuclear export mediator factor Nemf OS=Mus musculus GN=Nemf PE=1 SV=2;>sp|Q8CCP0-2|NEMF_MOUSE Isoform 2 of Nuclear export mediator factor Nemf OS=Mus musculus GN=Nemf	9	100160000	112620000	255320000	101440000	255450000	198540000	0.596423	0.785832	0.468689
Coatomer subunit beta	Copb2	>sp|O55029|COPB2_MOUSE Coatomer subunit beta OS=Mus musculus GN=Copb2 PE=2 SV=2	14	332100000	281230000	445440000	582480000	198840000	189820000	0.596671	2.64478	1.57806
Disks large-associated protein 5	Dlgap5	>sp|Q8K4R9|DLGP5_MOUSE Disks large-associated protein 5 OS=Mus musculus GN=Dlgap5 PE=1 SV=2;>tr|E9PUT4|E9PUT4_MOUSE Disks large-associated protein 5 OS=Mus musculus GN=Dlgap5 PE=4 SV=1;>sp|Q8K4R9-2|DLGP5_MOUSE Isoform 2 of Disks large-associated protein 5	5	0	60517000	54127000	47262000	0	53768000	0.596879	1.88568	1.12552
Nuclear pore complex protein Nup50	Nup50	>sp|Q9JIH2|NUP50_MOUSE Nuclear pore complex protein Nup50 OS=Mus musculus GN=Nup50 PE=1 SV=3	7	125130000	115350000	224900000	177840000	0	124240000	0.59711	3.24163	1.93561
Poly(rC)-binding protein 2;Poly(rC)-binding protein 3	Pcbp2;Pcbp3	>sp|Q61990|PCBP2_MOUSE Poly(rC)-binding protein 2 OS=Mus musculus GN=Pcbp2 PE=1 SV=1;>sp|Q61990-3|PCBP2_MOUSE Isoform 3 of Poly(rC)-binding protein 2 OS=Mus musculus GN=Pcbp2;>sp|Q61990-2|PCBP2_MOUSE Isoform 2 of Poly(rC)-binding protein 2 OS=Mus musculus	14	1585600000	2014400000	3283900000	2739600000	1918400000	1726800000	0.597659	1.65245	0.9876
Acyl-CoA dehydrogenase family member 9, mitochondrial	Acad9	>sp|Q8JZN5|ACAD9_MOUSE Acyl-CoA dehydrogenase family member 9, mitochondrial OS=Mus musculus GN=Acad9 PE=2 SV=2;>tr|F6W0S5|F6W0S5_MOUSE Acyl-CoA dehydrogenase family member 9, mitochondrial (Fragment) OS=Mus musculus GN=Acad9 PE=4 SV=1	8	654560000	218050000	670080000	785970000	184610000	162010000	0.599299	4.20071	2.51748
Transcriptional enhancer factor TEF-1	Tead1	>sp|P30051|TEAD1_MOUSE Transcriptional enhancer factor TEF-1 OS=Mus musculus GN=Tead1 PE=2 SV=2;>tr|E9Q0H2|E9Q0H2_MOUSE Transcriptional enhancer factor TEF-1 OS=Mus musculus GN=Tead1 PE=4 SV=1;>tr|Q3USK5|Q3USK5_MOUSE Transcriptional enhancer factor TEF-1 O	8	4179100000	4691600000	6201200000	8591400000	5770100000	4561500000	0.599671	1.43178	0.858599
Protein transport protein Sec61 subunit beta	Gm10320;Sec61b	>tr|E9PW43|E9PW43_MOUSE Uncharacterized protein OS=Mus musculus GN=Gm10320 PE=4 SV=1;>sp|Q9CQS8|SC61B_MOUSE Protein transport protein Sec61 subunit beta OS=Mus musculus GN=Sec61b PE=1 SV=3	5	621430000	888880000	1289800000	1226500000	507910000	474180000	0.600211	2.56219	1.53785
	Dnahc1	>tr|E9Q0Y9|E9Q0Y9_MOUSE Protein Dnahc1 OS=Mus musculus GN=Dnahc1 PE=4 SV=1	2	294890000	0	239140000	251570000	256570000	269780000	0.600946	0.932288	0.560255
Chromodomain-helicase-DNA-binding protein 4	Chd4	>tr|E9QAS5|E9QAS5_MOUSE Chromodomain-helicase-DNA-binding protein 4 OS=Mus musculus GN=Chd4 PE=4 SV=1;>sp|Q6PDQ2|CHD4_MOUSE Chromodomain-helicase-DNA-binding protein 4 OS=Mus musculus GN=Chd4 PE=1 SV=1;>tr|E9QAS4|E9QAS4_MOUSE Chromodomain-helicase-DNA-bind	39	1973200000	1863600000	3524400000	2853600000	3849300000	3512800000	0.601568	0.866329	0.521156
28S ribosomal protein S22, mitochondrial	Mrps22	>sp|Q9CXW2|RT22_MOUSE 28S ribosomal protein S22, mitochondrial OS=Mus musculus GN=Mrps22 PE=2 SV=1	6	89040000	104530000	185320000	136190000	115420000	85201000	0.602065	1.60257	0.964854
Protein LTV1 homolog	Ltv1	>sp|Q6NSQ7|LTV1_MOUSE Protein LTV1 homolog OS=Mus musculus GN=Ltv1 PE=2 SV=2	8	309870000	319250000	491520000	552530000	840070000	795730000	0.602577	0.63825	0.384595
40S ribosomal protein S21	Rps21	>sp|Q9CQR2|RS21_MOUSE 40S ribosomal protein S21 OS=Mus musculus GN=Rps21 PE=2 SV=1	9	6943900000	6497300000	12667000000	9540600000	6207900000	7114300000	0.605252	1.66696	1.00893
Nucleoporin NUP188 homolog	Nup188	>sp|Q6ZQH8|NU188_MOUSE Nucleoporin NUP188 homolog OS=Mus musculus GN=Nup188 PE=1 SV=2;>tr|A2AWI5|A2AWI5_MOUSE Nucleoporin 188 OS=Mus musculus GN=Nup188 PE=4 SV=1	6	171130000	157590000	256200000	286010000	156240000	181160000	0.60626	1.60702	0.974274
Lymphocyte-specific helicase	Hells	>sp|Q60848|HELLS_MOUSE Lymphocyte-specific helicase OS=Mus musculus GN=Hells PE=1 SV=2;>sp|Q60848-2|HELLS_MOUSE Isoform 2 of Lymphocyte-specific helicase OS=Mus musculus GN=Hells	43	4583500000	5083300000	7840600000	8071400000	9911000000	10198000000	0.607516	0.791287	0.48072
Lethal(2) giant larvae protein homolog 2	Llgl2	>sp|Q3TJ91|L2GL2_MOUSE Lethal(2) giant larvae protein homolog 2 OS=Mus musculus GN=Llgl2 PE=2 SV=2	18	701270000	595010000	1151200000	972110000	679880000	641190000	0.6105	1.60727	0.981235
60S ribosomal protein L18	Rpl18	>sp|P35980|RL18_MOUSE 60S ribosomal protein L18 OS=Mus musculus GN=Rpl18 PE=2 SV=3;>tr|G3UZJ6|G3UZJ6_MOUSE 60S ribosomal protein L18 (Fragment) OS=Mus musculus GN=Rpl18 PE=3 SV=1;>tr|G3UZK4|G3UZK4_MOUSE 60S ribosomal protein L18 OS=Mus musculus GN=Rpl18 PE	15	4581300000	4418800000	7524200000	7200500000	6725400000	7840100000	0.611225	1.01093	0.617905
Core histone macro-H2A.2;Histone H2A;Core histone macro-H2A.1	H2afy2;H2afy	>sp|Q8CCK0|H2AW_MOUSE Core histone macro-H2A.2 OS=Mus musculus GN=H2afy2 PE=1 SV=3;>tr|E9PZH7|E9PZH7_MOUSE Histone H2A OS=Mus musculus GN=H2afy2 PE=3 SV=1;>sp|Q9QZQ8|H2AY_MOUSE Core histone macro-H2A.1 OS=Mus musculus GN=H2afy PE=1 SV=3;>sp|Q9QZQ8-2|H2AY_M	3	91452000	69289000	155720000	107190000	60851000	73223000	0.611392	1.96093	1.1989
Lysine-specific demethylase 2B	Kdm2b	>sp|Q6P1G2|KDM2B_MOUSE Lysine-specific demethylase 2B OS=Mus musculus GN=Kdm2b PE=1 SV=1;>tr|E9QL25|E9QL25_MOUSE Lysine-specific demethylase 2B OS=Mus musculus GN=Kdm2b PE=4 SV=1;>tr|D3YVU7|D3YVU7_MOUSE Lysine-specific demethylase 2B OS=Mus musculus GN=Kdm	6	324050000	243740000	506920000	421320000	305550000	210250000	0.611684	1.79961	1.10079
Hsp90 co-chaperone Cdc37	Cdc37	>sp|Q61081|CDC37_MOUSE Hsp90 co-chaperone Cdc37 OS=Mus musculus GN=Cdc37 PE=2 SV=1	12	1225400000	1445900000	2146800000	2219900000	697280000	495170000	0.611743	3.66196	2.24018
Ras-related protein Rab-1B	Rab1b	>sp|Q9D1G1|RAB1B_MOUSE Ras-related protein Rab-1B OS=Mus musculus GN=Rab1b PE=1 SV=1	6	16798000	16174000	0	53831000	0	32016000	0.61251	1.68138	1.02986
N-alpha-acetyltransferase 38, NatC auxiliary subunit	Naa38	>sp|Q6ZWM4|NAA38_MOUSE N-alpha-acetyltransferase 38, NatC auxiliary subunit OS=Mus musculus GN=Naa38 PE=2 SV=3	7	1019700000	971240000	1589200000	1659200000	1141500000	1133800000	0.612899	1.42768	0.875023
TOX high mobility group box family member 4	Tox4	>sp|Q8BU11|TOX4_MOUSE TOX high mobility group box family member 4 OS=Mus musculus GN=Tox4 PE=1 SV=3	11	181740000	300650000	383410000	403560000	117460000	151960000	0.612971	2.92098	1.79048
Cullin-associated NEDD8-dissociated protein 1	Cand1	>sp|Q6ZQ38|CAND1_MOUSE Cullin-associated NEDD8-dissociated protein 1 OS=Mus musculus GN=Cand1 PE=2 SV=2	21	1808500000	1718100000	3075100000	2667400000	1864300000	1885800000	0.614123	1.53129	0.940402
Integrator complex subunit 6	Ints6	>sp|Q6PCM2|INT6_MOUSE Integrator complex subunit 6 OS=Mus musculus GN=Ints6 PE=2 SV=1;>sp|Q6PCM2-2|INT6_MOUSE Isoform 2 of Integrator complex subunit 6 OS=Mus musculus GN=Ints6	15	167240000	120920000	272130000	197090000	351450000	310730000	0.614126	0.708599	0.435169
60S ribosomal protein L24	Rpl24;Gm17430	>tr|E9QNJ0|E9QNJ0_MOUSE Protein Zbtb11 OS=Mus musculus GN=Zbtb11 PE=4 SV=1;>sp|Q8BP67|RL24_MOUSE 60S ribosomal protein L24 OS=Mus musculus GN=Rpl24 PE=2 SV=2;>tr|E9Q132|E9Q132_MOUSE Protein Zbtb11 OS=Mus musculus GN=Zbtb11 PE=4 SV=1;>tr|F6RSK3|F6RSK3_MOUSE	11	2941000000	2976900000	4159900000	5466900000	3905900000	4671600000	0.614732	1.12233	0.689933
Mitochondrial inner membrane protein	Immt	>tr|E9QLA0|E9QLA0_MOUSE Mitochondrial inner membrane protein OS=Mus musculus GN=Immt PE=4 SV=1;>sp|Q8CAQ8-5|IMMT_MOUSE Isoform 5 of Mitochondrial inner membrane protein OS=Mus musculus GN=Immt;>sp|Q8CAQ8|IMMT_MOUSE Mitochondrial inner membrane protein OS=M	36	1450700000	1422500000	2706500000	1965400000	1017000000	1018600000	0.614996	2.2951	1.41148
Dynein light chain roadblock-type 1	Dynlrb1	>tr|A2AVR9|A2AVR9_MOUSE Dynein light chain roadblock-type 1 OS=Mus musculus GN=Dynlrb1 PE=4 SV=1;>sp|P62627|DLRB1_MOUSE Dynein light chain roadblock-type 1 OS=Mus musculus GN=Dynlrb1 PE=1 SV=3	4	248520000	250690000	399580000	409470000	245190000	243590000	0.617032	1.65524	1.02134
	Nup98	>tr|E9Q4S2|E9Q4S2_MOUSE Protein Nup98 OS=Mus musculus GN=Nup98 PE=4 SV=1	24	949530000	888200000	1613800000	1364000000	911190000	862240000	0.617144	1.67912	1.03626
NADH dehydrogenase [ubiquinone] 1 alpha subcomplex subunit 4	Ndufa4	>sp|Q62425|NDUA4_MOUSE NADH dehydrogenase [ubiquinone] 1 alpha subcomplex subunit 4 OS=Mus musculus GN=Ndufa4 PE=1 SV=2	4	667380000	580740000	869480000	1152500000	381730000	344340000	0.617276	2.78483	1.71901
Serine/threonine-protein kinase mTOR	Mtor	>sp|Q9JLN9|MTOR_MOUSE Serine/threonine-protein kinase mTOR OS=Mus musculus GN=Mtor PE=1 SV=2	2	81842000	519210000	469500000	503400000	426110000	413420000	0.617794	1.15886	0.715939
40S ribosomal protein S26	Rps26	>sp|P62855|RS26_MOUSE 40S ribosomal protein S26 OS=Mus musculus GN=Rps26 PE=2 SV=3	4	1499900000	842420000	1915400000	1874700000	2568600000	958620000	0.61801	1.07453	0.66407
V-type proton ATPase subunit H	Atp6v1h	>sp|Q8BVE3|VATH_MOUSE V-type proton ATPase subunit H OS=Mus musculus GN=Atp6v1h PE=1 SV=1	8	244550000	247300000	434710000	360660000	228190000	147580000	0.618391	2.11664	1.30891
PC4 and SFRS1-interacting protein	Psip1	>sp|Q99JF8|PSIP1_MOUSE PC4 and SFRS1-interacting protein OS=Mus musculus GN=Psip1 PE=1 SV=1;>sp|Q99JF8-2|PSIP1_MOUSE Isoform 2 of PC4 and SFRS1-interacting protein OS=Mus musculus GN=Psip1;>tr|A2BI12|A2BI12_MOUSE PC4 and SFRS1 interacting protein 1 OS=Mus	10	159270000	172820000	281320000	255360000	314360000	335940000	0.618786	0.825281	0.510672
	Kif14	>tr|E9Q3T3|E9Q3T3_MOUSE Protein Kif14 OS=Mus musculus GN=Kif14 PE=3 SV=1	3	271310000	72207000	217170000	337650000	0	0	0.61915	#DIV/0!	#DIV/0!
Dynamin-like 120 kDa protein, mitochondrial;Dynamin-like 120 kDa protein, form S1	Opa1	>sp|P58281-2|OPA1_MOUSE Isoform 2 of Dynamin-like 120 kDa protein, mitochondrial OS=Mus musculus GN=Opa1;>tr|H7BX01|H7BX01_MOUSE Dynamin-like 120 kDa protein, mitochondrial OS=Mus musculus GN=Opa1 PE=3 SV=1;>sp|P58281|OPA1_MOUSE Dynamin-like 120 kDa protei	22	605950000	527770000	930800000	899740000	417520000	319530000	0.619336	2.4836	1.53819
60S ribosomal protein L30	Rpl30;Gm10343;Gm6570;Gm5481	>sp|P62889|RL30_MOUSE 60S ribosomal protein L30 OS=Mus musculus GN=Rpl30 PE=2 SV=2;>tr|F7CZ57|F7CZ57_MOUSE Uncharacterized protein OS=Mus musculus GN=Gm10343 PE=3 SV=1;>tr|D3YU37|D3YU37_MOUSE Protein Gm6570 OS=Mus musculus GN=Gm6570 PE=3 SV=2;>tr|D3YU72|D3	8	1359900000	1359800000	2353000000	2033200000	1516700000	1548600000	0.620058	1.43092	0.887254
	Pop1	>tr|Q8K205|Q8K205_MOUSE Processing of 1, ribonuclease P/MRP family, (S. cerevisiae) OS=Mus musculus GN=Pop1 PE=2 SV=1;>tr|Q9D4G5|Q9D4G5_MOUSE Protein Pop1 OS=Mus musculus GN=Pop1 PE=2 SV=1	12	700100000	722680000	1100000000	1190000000	1256700000	927160000	0.621301	1.0486	0.651498
Serine-threonine kinase receptor-associated protein	Strap	>sp|Q9Z1Z2|STRAP_MOUSE Serine-threonine kinase receptor-associated protein OS=Mus musculus GN=Strap PE=1 SV=2	11	1009700000	989780000	1364800000	1853100000	810440000	772900000	0.621362	2.03235	1.26282
60S ribosomal protein L17	Rpl17-ps3;Gm10268;Rpl17;Gm10362	>tr|F8VQL2|F8VQL2_MOUSE Protein Gm10166 OS=Mus musculus GN=Rpl17-ps3 PE=3 SV=1;>tr|D3Z3R2|D3Z3R2_MOUSE Uncharacterized protein OS=Mus musculus GN=Gm10268 PE=3 SV=2;>tr|Q6ZWZ7|Q6ZWZ7_MOUSE 60S ribosomal protein L17 OS=Mus musculus GN=Rpl17 PE=2 SV=1;>sp|Q9C	14	4343600000	4179800000	7748000000	5967100000	5609500000	5717400000	0.621461	1.21084	0.752492
Probable ATP-dependent RNA helicase DDX27	Ddx27	>sp|Q921N6|DDX27_MOUSE Probable ATP-dependent RNA helicase DDX27 OS=Mus musculus GN=Ddx27 PE=1 SV=3	11	76424000	56206000	113510000	99456000	234770000	167240000	0.622775	0.529753	0.329917
60S ribosomal protein L6	Rpl6;Gm5428	>sp|P47911|RL6_MOUSE 60S ribosomal protein L6 OS=Mus musculus GN=Rpl6 PE=1 SV=3;>tr|E9PUX4|E9PUX4_MOUSE 60S ribosomal protein L6 OS=Mus musculus GN=Gm5428 PE=3 SV=1	27	7372900000	6959200000	12888000000	10112000000	9204100000	8651300000	0.623135	1.28813	0.802676
Zinc finger protein 106	Zfp106	>sp|O88466|ZF106_MOUSE Zinc finger protein 106 OS=Mus musculus GN=Zfp106 PE=1 SV=3;>sp|O88466-2|ZF106_MOUSE Isoform 2 of Zinc finger protein 106 OS=Mus musculus GN=Zfp106;>sp|O88466-3|ZF106_MOUSE Isoform 3 of Zinc finger protein 106 OS=Mus musculus GN=Zfp1	13	310690000	361400000	619490000	457370000	675240000	707590000	0.62412	0.778736	0.486025
S-adenosylmethionine synthase isoform type-2;S-adenosylmethionine synthase	Mat2a	>sp|Q3THS6|METK2_MOUSE S-adenosylmethionine synthase isoform type-2 OS=Mus musculus GN=Mat2a PE=2 SV=2;>tr|E9Q0D0|E9Q0D0_MOUSE S-adenosylmethionine synthase OS=Mus musculus GN=Mat2a PE=3 SV=1;>tr|F8WJ09|F8WJ09_MOUSE S-adenosylmethionine synthase OS=Mus mus	28	5887900000	5295400000	8915000000	8990600000	5301200000	5458600000	0.62457	1.66412	1.03936
	Gbf1	>tr|Q6DFZ1|Q6DFZ1_MOUSE Golgi-specific brefeldin A-resistance factor 1 OS=Mus musculus GN=Gbf1 PE=2 SV=1;>tr|Q6A099|Q6A099_MOUSE MKIAA0248 protein (Fragment) OS=Mus musculus GN=Gbf1 PE=2 SV=1	3	73056000	70073000	101520000	127060000	0	66595000	0.626166	3.43239	2.14925
Ubiquitin carboxyl-terminal hydrolase 22	Usp22	>sp|Q5DU02|UBP22_MOUSE Ubiquitin carboxyl-terminal hydrolase 22 OS=Mus musculus GN=Usp22 PE=2 SV=2	4	128590000	131590000	195790000	219690000	139190000	126640000	0.626215	1.56295	0.978746
REST corepressor 2	Rcor2	>sp|Q8C796|RCOR2_MOUSE REST corepressor 2 OS=Mus musculus GN=Rcor2 PE=2 SV=1	17	732630000	725640000	1066700000	1260600000	867860000	843970000	0.626593	1.35954	0.851878
Adenylyltransferase and sulfurtransferase MOCS3;Molybdopterin-synthase adenylyltransferase;Molybdopterin-synthase sulfurtransferase	Mocs3	>sp|A2BDX3|MOCS3_MOUSE Adenylyltransferase and sulfurtransferase MOCS3 OS=Mus musculus GN=Mocs3 PE=2 SV=1	2	171900000	694730000	722890000	659010000	640480000	677370000	0.627129	1.0486	0.657609
14-3-3 protein eta	Ywhah	>sp|P68510|1433F_MOUSE 14-3-3 protein eta OS=Mus musculus GN=Ywhah PE=1 SV=2	14	1133900000	1358000000	1817000000	2149300000	2688900000	2314700000	0.628268	0.792689	0.498021
Protein ECT2	Ect2	>sp|Q07139|ECT2_MOUSE Protein ECT2 OS=Mus musculus GN=Ect2 PE=1 SV=2;>sp|Q07139-2|ECT2_MOUSE Isoform 2 of Protein ECT2 OS=Mus musculus GN=Ect2	7	65760000	65176000	90106000	117450000	102820000	113110000	0.630847	0.961219	0.606382
3(2),5-bisphosphate nucleotidase 1	Bpnt1	>sp|Q9Z0S1|BPNT1_MOUSE 3(2),5-bisphosphate nucleotidase 1 OS=Mus musculus GN=Bpnt1 PE=1 SV=2;>tr|D3Z0E6|D3Z0E6_MOUSE 3(2),5-bisphosphate nucleotidase 1 OS=Mus musculus GN=Bpnt1 PE=4 SV=1	2	44921000	0	37559000	33612000	41034000	50477000	0.63117	0.777732	0.490881
	Kif23	>tr|E9Q5G3|E9Q5G3_MOUSE Protein Kif23 OS=Mus musculus GN=Kif23 PE=3 SV=1;>tr|E9Q5W8|E9Q5W8_MOUSE Protein Kif23 OS=Mus musculus GN=Kif23 PE=3 SV=1	21	692900000	693650000	1063500000	1133200000	1335800000	1587300000	0.631197	0.751497	0.474342
Pentatricopeptide repeat-containing protein 3, mitochondrial	Ptcd3	>sp|Q14C51|PTCD3_MOUSE Pentatricopeptide repeat-containing protein 3, mitochondrial OS=Mus musculus GN=Ptcd3 PE=2 SV=2	7	46643000	52561000	76606000	80527000	45493000	37906000	0.631338	1.88411	1.18951
NADH dehydrogenase [ubiquinone] 1 alpha subcomplex subunit 10, mitochondrial	Ndufa10	>sp|Q99LC3|NDUAA_MOUSE NADH dehydrogenase [ubiquinone] 1 alpha subcomplex subunit 10, mitochondrial OS=Mus musculus GN=Ndufa10 PE=1 SV=1	14	1017000000	933640000	1505100000	1577700000	1267500000	1441200000	0.632749	1.13811	0.720139
39S ribosomal protein L46, mitochondrial	Mrpl46	>sp|Q9EQI8|RM46_MOUSE 39S ribosomal protein L46, mitochondrial OS=Mus musculus GN=Mrpl46 PE=2 SV=1	4	79683000	55976000	122420000	91682000	0	92171000	0.633619	2.32288	1.47182
Asparagine--tRNA ligase, cytoplasmic	Nars	>sp|Q8BP47|SYNC_MOUSE Asparagine--tRNA ligase, cytoplasmic OS=Mus musculus GN=Nars PE=1 SV=2	19	1989900000	2017000000	3350000000	2972800000	1818600000	1788600000	0.633722	1.75283	1.11081
Lipoamide acyltransferase component of branched-chain alpha-keto acid dehydrogenase complex, mitochondrial	Dbt	>sp|P53395|ODB2_MOUSE Lipoamide acyltransferase component of branched-chain alpha-keto acid dehydrogenase complex, mitochondrial OS=Mus musculus GN=Dbt PE=2 SV=2	4	40738000	60599000	71541000	88283000	38219000	39295000	0.634054	2.06187	1.30734
Type 2 lactosamine alpha-2,3-sialyltransferase	St3gal6	>sp|Q8VIB3|SIA10_MOUSE Type 2 lactosamine alpha-2,3-sialyltransferase OS=Mus musculus GN=St3gal6 PE=2 SV=3	1	192980000	0	150310000	153970000	0	0	0.634218	#DIV/0!	#DIV/0!
Serine/threonine-protein kinase 38	Stk38	>sp|Q91VJ4|STK38_MOUSE Serine/threonine-protein kinase 38 OS=Mus musculus GN=Stk38 PE=1 SV=1	36	4208800000	4628700000	7172300000	6751300000	5863100000	5679900000	0.634714	1.20624	0.765616
Nesprin-2	Syne2	>sp|Q6ZWQ0|SYNE2_MOUSE Nesprin-2 OS=Mus musculus GN=Syne2 PE=1 SV=2;>tr|E9QP46|E9QP46_MOUSE Nesprin-2 OS=Mus musculus GN=Syne2 PE=4 SV=1	5	92863000	87603000	0	284080000	75587000	61079000	0.635265	2.07864	1.32049
40S ribosomal protein SA	Rpsa;Rpsa-ps10	>sp|P14206|RSSA_MOUSE 40S ribosomal protein SA OS=Mus musculus GN=Rpsa PE=1 SV=4;>tr|D3YTT7|D3YTT7_MOUSE MCG2650 OS=Mus musculus GN=Rpsa-ps10 PE=3 SV=1	18	24525000000	27172000000	40912000000	40378000000	27337000000	26884000000	0.635958	1.49923	0.95345
Cytochrome b-c1 complex subunit 2, mitochondrial	Uqcrc2	>sp|Q9DB77|QCR2_MOUSE Cytochrome b-c1 complex subunit 2, mitochondrial OS=Mus musculus GN=Uqcrc2 PE=1 SV=1	16	2999700000	2932400000	4411900000	4913800000	2659900000	2632600000	0.636102	1.76206	1.12085
Lipid phosphate phosphatase-related protein type 3	BC005764;Lppr3	>sp|Q7TPB0-2|LPPR3_MOUSE Isoform 2 of Lipid phosphate phosphatase-related protein type 3 OS=Mus musculus GN=Lppr3;>tr|E9QPA0|E9QPA0_MOUSE Protein BC005764 OS=Mus musculus GN=BC005764 PE=4 SV=1;>tr|E9QAX3|E9QAX3_MOUSE Protein BC005764 OS=Mus musculus GN=BC0	4	41300000	44084000	63143000	71063000	0	33114000	0.636216	4.05285	2.57849
GATS-like protein 3;GATS-like protein 2	Gatsl3;Gatsl2	>sp|Q9CWQ8|GATL3_MOUSE GATS-like protein 3 OS=Mus musculus GN=Gatsl3 PE=2 SV=1;>sp|Q8CAB8|GATL2_MOUSE GATS-like protein 2 OS=Mus musculus GN=Gatsl2 PE=2 SV=1	1	26017000	25725000	46032000	35213000	16972000	13058000	0.636864	2.70546	1.72301
60S ribosomal protein L4	Rpl4	>sp|Q9D8E6|RL4_MOUSE 60S ribosomal protein L4 OS=Mus musculus GN=Rpl4 PE=1 SV=3	35	6363300000	6432700000	9717900000	10366000000	8817900000	8082300000	0.637127	1.18838	0.757151
ER lumen protein retaining receptor 2	Kdelr2	>sp|Q9CQM2|ERD22_MOUSE ER lumen protein retaining receptor 2 OS=Mus musculus GN=Kdelr2 PE=2 SV=1	1	332370000	261320000	0	931310000	119930000	143150000	0.637478	3.54003	2.25669
NADH dehydrogenase [ubiquinone] iron-sulfur protein 3, mitochondrial	Ndufs3	>sp|Q9DCT2|NDUS3_MOUSE NADH dehydrogenase [ubiquinone] iron-sulfur protein 3, mitochondrial OS=Mus musculus GN=Ndufs3 PE=1 SV=2	12	716580000	730080000	1374200000	894260000	710310000	657860000	0.637728	1.65802	1.05737
Serine/arginine-rich splicing factor 2	Srsf2	>tr|E9Q975|E9Q975_MOUSE Serine/arginine-rich-splicing factor 2 OS=Mus musculus GN=Srsf2 PE=4 SV=1;>sp|Q62093|SRSF2_MOUSE Serine/arginine-rich splicing factor 2 OS=Mus musculus GN=Srsf2 PE=1 SV=4;>tr|F7CZ20|F7CZ20_MOUSE Serine/arginine-rich-splicing factor	9	1084800000	1184500000	1862300000	1695200000	1137300000	1170000000	0.637892	1.54185	0.983531
Mitochondrial Rho GTPase 1	Rhot1	>sp|Q8BG51-4|MIRO1_MOUSE Isoform 4 of Mitochondrial Rho GTPase 1 OS=Mus musculus GN=Rhot1;>sp|Q8BG51-3|MIRO1_MOUSE Isoform 3 of Mitochondrial Rho GTPase 1 OS=Mus musculus GN=Rhot1;>sp|Q8BG51-2|MIRO1_MOUSE Isoform 2 of Mitochondrial Rho GTPase 1 OS=Mus musc	5	85676000	102660000	144280000	150960000	62748000	68571000	0.637908	2.24827	1.43419
	100043914;Gm14420	>tr|A2ART2|A2ART2_MOUSE Novel KRAB box and zinc finger, C2H2 type domain containing protein OS=Mus musculus GN=100043914 PE=4 SV=1;>tr|Q08BU3|Q08BU3_MOUSE Novel KRAB box and zinc finger, C2H2 type domain containing protein OS=Mus musculus GN=Gm14420 PE=2 S	2	0	65695000	0	102950000	75801000	104170000	0.638125	0.572037	0.365031
Probable ubiquitin carboxyl-terminal hydrolase FAF-X;Ubiquitin carboxyl-terminal hydrolase	Usp9x	>sp|P70398|USP9X_MOUSE Probable ubiquitin carboxyl-terminal hydrolase FAF-X OS=Mus musculus GN=Usp9x PE=1 SV=2;>tr|Q4FE56|Q4FE56_MOUSE Ubiquitin carboxyl-terminal hydrolase OS=Mus musculus GN=Usp9x PE=2 SV=1	74	3965400000	3984700000	5491600000	6951900000	3873600000	3666600000	0.638896	1.65029	1.05436
Periodic tryptophan protein 2 homolog	Pwp2	>sp|Q8BU03|PWP2_MOUSE Periodic tryptophan protein 2 homolog OS=Mus musculus GN=Pwp2 PE=1 SV=1;>tr|E9PUI2|E9PUI2_MOUSE Periodic tryptophan protein 2 homolog OS=Mus musculus GN=Pwp2 PE=4 SV=1	3	21329000	24615000	32983000	38864000	22142000	24342000	0.63947	1.54563	0.988383
Guanine nucleotide-binding protein subunit beta-2-like 1	Gnb2l1	>sp|P68040|GBLP_MOUSE Guanine nucleotide-binding protein subunit beta-2-like 1 OS=Mus musculus GN=Gnb2l1 PE=1 SV=3	20	6138100000	6317800000	9563000000	9909600000	3603200000	4095700000	0.639663	2.52927	1.61788
Protein LYRIC	Mtdh	>sp|Q80WJ7|LYRIC_MOUSE Protein LYRIC OS=Mus musculus GN=Mtdh PE=1 SV=1;>tr|F6ZSG0|F6ZSG0_MOUSE Protein LYRIC (Fragment) OS=Mus musculus GN=Mtdh PE=4 SV=1;>tr|F6QHD1|F6QHD1_MOUSE Protein LYRIC (Fragment) OS=Mus musculus GN=Mtdh PE=4 SV=1	18	1709100000	1856100000	2544000000	3028500000	4710100000	4688400000	0.639785	0.592914	0.379337
Serine/threonine-protein kinase PAK 2;PAK-2p27;PAK-2p34;Serine/threonine-protein kinase PAK 3	Pak2;Pak3	>sp|Q8CIN4|PAK2_MOUSE Serine/threonine-protein kinase PAK 2 OS=Mus musculus GN=Pak2 PE=1 SV=1;>tr|B1GX81|B1GX81_MOUSE PAK3cb protein OS=Mus musculus GN=Pak3 PE=2 SV=1;>tr|B1GX80|B1GX80_MOUSE PAK3c protein OS=Mus musculus GN=Pak3 PE=2 SV=1;>sp|Q61036|PAK3_M	3	23291000	33783000	57895000	31137000	21416000	0	0.64105	4.15727	2.66502
Paired amphipathic helix protein Sin3a	Sin3a	>tr|F8WJ61|F8WJ61_MOUSE Paired amphipathic helix protein Sin3a OS=Mus musculus GN=Sin3a PE=4 SV=1;>sp|Q60520-1|SIN3A_MOUSE Isoform 2 of Paired amphipathic helix protein Sin3a OS=Mus musculus GN=Sin3a;>sp|Q60520|SIN3A_MOUSE Paired amphipathic helix protein	11	223680000	194080000	305820000	344710000	307740000	250430000	0.642184	1.16547	0.748446
Death-associated protein kinase 3	Dapk3	>sp|O54784|DAPK3_MOUSE Death-associated protein kinase 3 OS=Mus musculus GN=Dapk3 PE=1 SV=1	4	109390000	108360000	150780000	187640000	229700000	285810000	0.643431	0.656476	0.422397
Tubulin gamma-1 chain	Tubg1	>sp|P83887|TBG1_MOUSE Tubulin gamma-1 chain OS=Mus musculus GN=Tubg1 PE=1 SV=1	8	275090000	234630000	479190000	311080000	205240000	254640000	0.644995	1.71843	1.10838
Coiled-coil domain-containing protein 56	Ccdc56	>sp|Q9D2R6|CCD56_MOUSE Coiled-coil domain-containing protein 56 OS=Mus musculus GN=Ccdc56 PE=2 SV=1;>tr|E9Q6W2|E9Q6W2_MOUSE Coiled-coil domain-containing protein 56 OS=Mus musculus GN=Ccdc56 PE=4 SV=1	1	78401000	57581000	107190000	103600000	37879000	36367000	0.645107	2.83908	1.83151
General transcription factor IIE subunit 1	Gtf2e1	>sp|Q9D0D5|T2EA_MOUSE General transcription factor IIE subunit 1 OS=Mus musculus GN=Gtf2e1 PE=2 SV=1;>tr|E9Q948|E9Q948_MOUSE General transcription factor IIE subunit 1 OS=Mus musculus GN=Gtf2e1 PE=4 SV=1	12	426450000	462250000	634580000	740530000	598390000	654670000	0.646276	1.0974	0.709224
Probable rRNA-processing protein EBP2	Ebna1bp2	>sp|Q9D903|EBP2_MOUSE Probable rRNA-processing protein EBP2 OS=Mus musculus GN=Ebna1bp2 PE=2 SV=1;>tr|A2ACZ1|A2ACZ1_MOUSE EBNA1 binding protein 2 (Fragment) OS=Mus musculus GN=Ebna1bp2 PE=4 SV=1	4	344290000	424120000	606510000	580630000	407700000	374210000	0.647278	1.51826	0.982735
Mediator of RNA polymerase II transcription subunit 4	Med4	>sp|Q9CQA5|MED4_MOUSE Mediator of RNA polymerase II transcription subunit 4 OS=Mus musculus GN=Med4 PE=2 SV=1;>sp|Q9CQA5-2|MED4_MOUSE Isoform 2 of Mediator of RNA polymerase II transcription subunit 4 OS=Mus musculus GN=Med4	5	41589000	41808000	54114000	74543000	59909000	49373000	0.648212	1.17729	0.763136
HBS1-like protein	Hbs1l	>sp|Q69ZS7|HBS1L_MOUSE HBS1-like protein OS=Mus musculus GN=Hbs1l PE=1 SV=2;>sp|Q69ZS7-2|HBS1L_MOUSE Isoform 2 of HBS1-like protein OS=Mus musculus GN=Hbs1l	2	17961000	19082000	25682000	31436000	129370000	111190000	0.648535	0.237438	0.153987
Uncharacterized protein C17orf53 homolog		>sp|Q32P12|CQ053_MOUSE Uncharacterized protein C17orf53 homolog OS=Mus musculus PE=2 SV=2;>sp|Q32P12-2|CQ053_MOUSE Isoform 2 of Uncharacterized protein C17orf53 homolog OS=Mus musculus	5	86294000	80450000	161160000	95534000	84217000	86345000	0.649583	1.50499	0.977615
Junction plakoglobin	Jup	>sp|Q02257|PLAK_MOUSE Junction plakoglobin OS=Mus musculus GN=Jup PE=1 SV=3	9	113680000	118160000	171470000	185370000	88248000	102530000	0.649703	1.87045	1.21523
Myelin expression factor 2	Myef2	>sp|Q8C854|MYEF2_MOUSE Myelin expression factor 2 OS=Mus musculus GN=Myef2 PE=1 SV=1;>sp|Q8C854-3|MYEF2_MOUSE Isoform 2 of Myelin expression factor 2 OS=Mus musculus GN=Myef2;>tr|A2ATP6|A2ATP6_MOUSE Myelin basic protein expression factor 2, repressor OS=Mu	12	501660000	590370000	413590000	1264000000	861960000	639710000	0.650952	1.11715	0.72721
Ribosomal protein S6 kinase;Ribosomal protein S6 kinase alpha-1	Rps6ka1	>tr|F6Q8A4|F6Q8A4_MOUSE Ribosomal protein S6 kinase (Fragment) OS=Mus musculus GN=Rps6ka1 PE=3 SV=1;>tr|F6RQA2|F6RQA2_MOUSE Ribosomal protein S6 kinase OS=Mus musculus GN=Rps6ka1 PE=3 SV=1;>tr|Q505N6|Q505N6_MOUSE Ribosomal protein S6 kinase OS=Mus musculus	7	82058000	89794000	81316000	182660000	70715000	88242000	0.651014	1.66068	1.08112
G2/mitotic-specific cyclin-B1	Ccnb1	>sp|P24860|CCNB1_MOUSE G2/mitotic-specific cyclin-B1 OS=Mus musculus GN=Ccnb1 PE=2 SV=3;>tr|G3UY65|G3UY65_MOUSE Protein Gm5593 OS=Mus musculus GN=Ccnb1 PE=3 SV=1;>tr|Q68EM3|Q68EM3_MOUSE Ccnb1 protein OS=Mus musculus GN=Ccnb1 PE=2 SV=1	5	105480000	93940000	145090000	161110000	79968000	59532000	0.651274	2.19498	1.42953
COP9 signalosome complex subunit 1	Gps1	>tr|G3UXW9|G3UXW9_MOUSE COP9 signalosome complex subunit 1 OS=Mus musculus GN=Gps1 PE=4 SV=1;>tr|B1ATU4|B1ATU4_MOUSE COP9 signalosome complex subunit 1 OS=Mus musculus GN=Gps1 PE=4 SV=1;>tr|Q3MIA8|Q3MIA8_MOUSE COP9 signalosome complex subunit 1 OS=Mus musc	4	265370000	166480000	341240000	321520000	0	0	0.651593	#DIV/0!	#DIV/0!
Catenin beta-1	Ctnnb1	>sp|Q02248|CTNB1_MOUSE Catenin beta-1 OS=Mus musculus GN=Ctnnb1 PE=1 SV=1;>tr|E9Q6A9|E9Q6A9_MOUSE Catenin beta-1 OS=Mus musculus GN=Ctnnb1 PE=4 SV=1	15	333640000	343020000	512220000	525300000	233760000	287120000	0.65219	1.99186	1.29907
28S ribosomal protein S23, mitochondrial	Mrps23	>sp|Q8VE22|RT23_MOUSE 28S ribosomal protein S23, mitochondrial OS=Mus musculus GN=Mrps23 PE=2 SV=1;>tr|E9Q6N1|E9Q6N1_MOUSE 28S ribosomal protein S23, mitochondrial OS=Mus musculus GN=Mrps23 PE=4 SV=1;>tr|F7ARZ1|F7ARZ1_MOUSE 28S ribosomal protein S23, mitoc	3	94621000	103500000	146110000	157650000	97586000	100430000	0.652229	1.53402	1.00053
Isocitrate dehydrogenase [NAD] subunit gamma 1, mitochondrial	Idh3g	>sp|P70404|IDHG1_MOUSE Isocitrate dehydrogenase [NAD] subunit gamma 1, mitochondrial OS=Mus musculus GN=Idh3g PE=1 SV=1;>tr|Q3TKM5|Q3TKM5_MOUSE Isocitrate dehydrogenase 3 (NAD+), gamma, isoform CRA_c OS=Mus musculus GN=Idh3g PE=2 SV=1	3	131440000	90257000	208130000	131440000	115180000	104080000	0.652876	1.54871	1.01111
DNA-directed RNA polymerases I and III subunit RPAC1	Polr1c	>tr|F6ZXK9|F6ZXK9_MOUSE DNA-directed RNA polymerases I and III subunit RPAC1 OS=Mus musculus GN=Polr1c PE=4 SV=1;>sp|P52432|RPAC1_MOUSE DNA-directed RNA polymerases I and III subunit RPAC1 OS=Mus musculus GN=Polr1c PE=1 SV=3;>tr|D3Z7Q8|D3Z7Q8_MOUSE DNA-dir	5	303530000	369640000	415990000	614680000	396800000	452460000	0.653138	1.21361	0.792655
RRP15-like protein	Rrp15	>sp|Q9CYX7|RRP15_MOUSE RRP15-like protein OS=Mus musculus GN=Rrp15 PE=2 SV=2	3	26473000	25805000	50519000	29515000	56406000	43443000	0.653197	0.80155	0.523571
Condensin complex subunit 2	Ncaph	>sp|Q8C156|CND2_MOUSE Condensin complex subunit 2 OS=Mus musculus GN=Ncaph PE=2 SV=1	5	118770000	104070000	137720000	203240000	128240000	147880000	0.653566	1.23483	0.80704
	Bud31	>tr|E0CX20|E0CX20_MOUSE Protein BUD31 homolog OS=Mus musculus GN=Bud31 PE=4 SV=1	5	190890000	145730000	226560000	288270000	159090000	163890000	0.653847	1.594	1.04223
CCAAT/enhancer-binding protein zeta	Cebpz	>sp|P53569|CEBPZ_MOUSE CCAAT/enhancer-binding protein zeta OS=Mus musculus GN=Cebpz PE=2 SV=2	3	102930000	73414000	186240000	83078000	221510000	90035000	0.65478	0.864459	0.566031
MKI67 FHA domain-interacting nucleolar phosphoprotein	Mki67ip	>sp|Q91VE6|MK67I_MOUSE MKI67 FHA domain-interacting nucleolar phosphoprotein OS=Mus musculus GN=Mki67ip PE=2 SV=1;>sp|Q91VE6-2|MK67I_MOUSE Isoform 2 of MKI67 FHA domain-interacting nucleolar phosphoprotein OS=Mus musculus GN=Mki67ip	3	37481000	78372000	63436000	113470000	90488000	110520000	0.654885	0.880094	0.57636
ATPase family AAA domain-containing protein 1	Atad1	>sp|Q9D5T0|ATAD1_MOUSE ATPase family AAA domain-containing protein 1 OS=Mus musculus GN=Atad1 PE=1 SV=1	2	91770000	90458000	148870000	128760000	0	0	0.65637	#DIV/0!	#DIV/0!
Serine/threonine-protein phosphatase 2A 65 kDa regulatory subunit A alpha isoform	Ppp2r1a	>sp|Q76MZ3|2AAA_MOUSE Serine/threonine-protein phosphatase 2A 65 kDa regulatory subunit A alpha isoform OS=Mus musculus GN=Ppp2r1a PE=1 SV=3	23	3199300000	3280500000	4499100000	5368500000	3269700000	2997400000	0.656674	1.57451	1.03394
Cullin-2	Cul2	>sp|Q9D4H8|CUL2_MOUSE Cullin-2 OS=Mus musculus GN=Cul2 PE=1 SV=2;>sp|Q9D4H8-2|CUL2_MOUSE Isoform 2 of Cullin-2 OS=Mus musculus GN=Cul2;>tr|E0CYT5|E0CYT5_MOUSE Cullin-2 (Fragment) OS=Mus musculus GN=Cul2 PE=3 SV=1	6	194060000	193930000	290660000	299780000	179090000	157390000	0.65712	1.75476	1.15308
Nuclear pore complex protein Nup54	Nup54	>sp|Q8BTS4|NUP54_MOUSE Nuclear pore complex protein Nup54 OS=Mus musculus GN=Nup54 PE=1 SV=1	5	75214000	80797000	140330000	96361000	78779000	0	0.659134	3.00449	1.98036
Protein arginine N-methyltransferase 5	Prmt5	>sp|Q8CIG8|ANM5_MOUSE Protein arginine N-methyltransferase 5 OS=Mus musculus GN=Prmt5 PE=1 SV=3	17	801560000	1139900000	1291700000	1652100000	553720000	751440000	0.659508	2.25551	1.48753
Sarcoplasmic/endoplasmic reticulum calcium ATPase 2	Atp2a2	>tr|F8WI94|F8WI94_MOUSE Sarcoplasmic/endoplasmic reticulum calcium ATPase 2 OS=Mus musculus GN=Atp2a2 PE=3 SV=1;>sp|O55143|AT2A2_MOUSE Sarcoplasmic/endoplasmic reticulum calcium ATPase 2 OS=Mus musculus GN=Atp2a2 PE=1 SV=2;>sp|O55143-2|AT2A2_MOUSE Isoform	18	1720700000	1789700000	2715400000	2605000000	899300000	930510000	0.6598	2.90762	1.91845
Probable ATP-dependent RNA helicase DDX56	Ddx56	>sp|Q9D0R4|DDX56_MOUSE Probable ATP-dependent RNA helicase DDX56 OS=Mus musculus GN=Ddx56 PE=2 SV=1;>tr|Q5SVX2|Q5SVX2_MOUSE DEAD (Asp-Glu-Ala-Asp) box polypeptide 56 (Fragment) OS=Mus musculus GN=Ddx56 PE=2 SV=1	6	82487000	55849000	91562000	118000000	106640000	124590000	0.66012	0.906292	0.598261
Metastasis-associated protein MTA3	Mta3	>sp|Q924K8|MTA3_MOUSE Metastasis-associated protein MTA3 OS=Mus musculus GN=Mta3 PE=1 SV=1;>tr|Q3UII8|Q3UII8_MOUSE Metastasis-associated protein MTA3 OS=Mus musculus GN=Mta3 PE=2 SV=1;>tr|Q3TY62|Q3TY62_MOUSE Metastasis-associated protein MTA3 OS=Mus muscul	7	86553000	76887000	152980000	94544000	85967000	89939000	0.6603	1.40714	0.929133
Proline-, glutamic acid- and leucine-rich protein 1	Pelp1	>sp|Q9DBD5|PELP1_MOUSE Proline-, glutamic acid- and leucine-rich protein 1 OS=Mus musculus GN=Pelp1 PE=1 SV=2	2	53643000	43908000	83311000	64311000	112550000	77089000	0.660816	0.778437	0.514404
Isobutyryl-CoA dehydrogenase, mitochondrial	Acad8	>tr|D3YTT4|D3YTT4_MOUSE Isobutyryl-CoA dehydrogenase, mitochondrial OS=Mus musculus GN=Acad8 PE=3 SV=1;>sp|Q9D7B6|ACAD8_MOUSE Isobutyryl-CoA dehydrogenase, mitochondrial OS=Mus musculus GN=Acad8 PE=2 SV=2	12	487110000	571670000	694600000	907340000	325580000	316560000	0.660936	2.49469	1.64883
Methylcytosine dioxygenase TET1	Tet1	>tr|E9Q9Y4|E9Q9Y4_MOUSE Methylcytosine dioxygenase TET1 OS=Mus musculus GN=Tet1 PE=4 SV=1;>sp|Q3URK3|TET1_MOUSE Methylcytosine dioxygenase TET1 OS=Mus musculus GN=Tet1 PE=1 SV=2	8	126430000	0	103180000	88023000	121230000	108870000	0.661234	0.830956	0.549457
DNA-directed RNA polymerase III subunit RPC2	Polr3b	>sp|P59470|RPC2_MOUSE DNA-directed RNA polymerase III subunit RPC2 OS=Mus musculus GN=Polr3b PE=2 SV=2	7	88881000	74592000	121770000	125130000	193650000	175500000	0.662102	0.668834	0.442836
Mitochondrial import receptor subunit TOM40 homolog	Tomm40	>sp|Q9QYA2|TOM40_MOUSE Mitochondrial import receptor subunit TOM40 homolog OS=Mus musculus GN=Tomm40 PE=1 SV=3	6	471250000	498630000	743660000	717900000	286930000	316260000	0.663592	2.42305	1.60792
m7GpppN-mRNA hydrolase	Dcp2	>sp|Q9CYC6|DCP2_MOUSE m7GpppN-mRNA hydrolase OS=Mus musculus GN=Dcp2 PE=1 SV=2	4	69269000	63085000	114350000	84982000	118590000	132240000	0.663988	0.79469	0.527664
Ribosomal RNA small subunit methyltransferase NEP1	Emg1	>sp|O35130|NEP1_MOUSE Ribosomal RNA small subunit methyltransferase NEP1 OS=Mus musculus GN=Emg1 PE=1 SV=1	7	294520000	258430000	495010000	337480000	205420000	104360000	0.664212	2.68736	1.78498
28S ribosomal protein S5, mitochondrial	Mrps5	>sp|Q99N87|RT05_MOUSE 28S ribosomal protein S5, mitochondrial OS=Mus musculus GN=Mrps5 PE=2 SV=1;>tr|B2FDG7|B2FDG7_MOUSE 28S ribosomal protein S5, mitochondrial (Fragment) OS=Mus musculus GN=Mrps5 PE=4 SV=1	3	73746000	81562000	158020000	75528000	90180000	87011000	0.664994	1.31806	0.8765
Glutamate-rich WD repeat-containing protein 1	Grwd1	>tr|G3UVT6|G3UVT6_MOUSE Glutamate-rich WD repeat containing 1, isoform CRA_a OS=Mus musculus GN=Grwd1 PE=4 SV=1;>sp|Q810D6|GRWD1_MOUSE Glutamate-rich WD repeat-containing protein 1 OS=Mus musculus GN=Grwd1 PE=2 SV=1;>tr|Q8BIF7|Q8BIF7_MOUSE Glutamate-rich W	10	1082500000	1005300000	1839800000	1298900000	1532600000	1430900000	0.66518	1.05912	0.704505
60S acidic ribosomal protein P2	Rplp2;Rplp2-ps1	>sp|P99027|RLA2_MOUSE 60S acidic ribosomal protein P2 OS=Mus musculus GN=Rplp2 PE=1 SV=3;>tr|G3UW69|G3UW69_MOUSE MCG10050 OS=Mus musculus GN=Rplp2-ps1 PE=4 SV=1	11	4416000000	4734000000	6212700000	7537400000	5239400000	4956500000	0.66545	1.34859	0.89742
Nucleoporin Nup37	Nup37	>sp|Q9CWU9|NUP37_MOUSE Nucleoporin Nup37 OS=Mus musculus GN=Nup37 PE=2 SV=2	3	0	23750000	0	35679000	0	0	0.665658	#DIV/0!	#DIV/0!
Elongator complex protein 3	Elp3	>sp|Q9CZX0-2|ELP3_MOUSE Isoform 2 of Elongator complex protein 3 OS=Mus musculus GN=Elp3;>sp|Q9CZX0|ELP3_MOUSE Elongator complex protein 3 OS=Mus musculus GN=Elp3 PE=2 SV=1	9	149210000	234760000	168100000	407460000	237190000	391180000	0.667124	0.915957	0.611057
TFIIH basal transcription factor complex helicase XPB subunit	Ercc3	>sp|P49135|ERCC3_MOUSE TFIIH basal transcription factor complex helicase XPB subunit OS=Mus musculus GN=Ercc3 PE=2 SV=1	23	1484600000	1585800000	2138600000	2455300000	2374200000	2516900000	0.668365	0.939237	0.627752
Mediator of RNA polymerase II transcription subunit 1	Med1	>sp|Q925J9|MED1_MOUSE Mediator of RNA polymerase II transcription subunit 1 OS=Mus musculus GN=Med1 PE=1 SV=2;>sp|Q925J9-4|MED1_MOUSE Isoform 4 of Mediator of RNA polymerase II transcription subunit 1 OS=Mus musculus GN=Med1	6	128320000	29288000	129990000	105540000	167590000	44065000	0.669163	1.1128	0.744646
Reticulocalbin-3	Rcn3	>sp|Q8BH97|RCN3_MOUSE Reticulocalbin-3 OS=Mus musculus GN=Rcn3 PE=2 SV=1;>tr|D3Z7T1|D3Z7T1_MOUSE Reticulocalbin-3 (Fragment) OS=Mus musculus GN=Rcn3 PE=4 SV=1;>tr|D3Z3A9|D3Z3A9_MOUSE Reticulocalbin-3 (Fragment) OS=Mus musculus GN=Rcn3 PE=4 SV=1	13	1625800000	1596800000	2414400000	2397300000	1563700000	1737900000	0.669743	1.45738	0.976072
Developmental pluripotency-associated protein 4	Dppa4	>sp|Q8CCG4|DPPA4_MOUSE Developmental pluripotency-associated protein 4 OS=Mus musculus GN=Dppa4 PE=1 SV=2;>tr|E9PUG8|E9PUG8_MOUSE Developmental pluripotency-associated protein 4 OS=Mus musculus GN=Dppa4 PE=4 SV=1;>tr|E9Q581|E9Q581_MOUSE Developmental pluri	3	83388000	92700000	88248000	174220000	135350000	142230000	0.670893	0.945558	0.634368
Hyaluronan mediated motility receptor	Hmmr	>tr|E9Q837|E9Q837_MOUSE Hyaluronan mediated motility receptor OS=Mus musculus GN=Hmmr PE=4 SV=1;>sp|Q00547|HMMR_MOUSE Hyaluronan mediated motility receptor OS=Mus musculus GN=Hmmr PE=1 SV=4;>sp|Q00547-2|HMMR_MOUSE Isoform RHAMM1 of Hyaluronan mediated moti	14	201080000	282920000	343580000	376220000	411970000	519150000	0.672409	0.773048	0.519804
Putative oxidoreductase GLYR1	Glyr1	>tr|D3YYT1|D3YYT1_MOUSE Putative oxidoreductase GLYR1 OS=Mus musculus GN=Glyr1 PE=4 SV=1;>sp|Q922P9|GLYR1_MOUSE Putative oxidoreductase GLYR1 OS=Mus musculus GN=Glyr1 PE=2 SV=1	12	704400000	613680000	1086500000	868580000	934720000	808820000	0.674182	1.12133	0.755979
Filamin-C	Flnc	>tr|D3Z576|D3Z576_MOUSE Filamin-C OS=Mus musculus GN=Flnc PE=4 SV=1;>sp|Q8VHX6|FLNC_MOUSE Filamin-C OS=Mus musculus GN=Flnc PE=1 SV=3;>tr|D3YW87|D3YW87_MOUSE Filamin-C OS=Mus musculus GN=Flnc PE=4 SV=1;>sp|Q8VHX6-2|FLNC_MOUSE Isoform 2 of Filamin-C OS=Mus	5	110500000	0	163850000	0	118140000	0	0.674397	1.38691	0.935331
60S ribosomal protein L11	Gm10288;Rpl11;Gm10036;Gm7589;Gm5093	>tr|D3Z3K1|D3Z3K1_MOUSE MCG11809 OS=Mus musculus GN=Gm10288 PE=3 SV=1;>sp|Q9CXW4|RL11_MOUSE 60S ribosomal protein L11 OS=Mus musculus GN=Rpl11 PE=1 SV=4;>tr|E9PYL9|E9PYL9_MOUSE Uncharacterized protein OS=Mus musculus GN=Gm10036 PE=3 SV=1;>tr|D3YW69|D3YW69_	14	8362400000	8360100000	13171000000	11619000000	11097000000	11395000000	0.674566	1.10217	0.743487
Polycomb protein Suz12	Suz12	>sp|Q80U70|SUZ12_MOUSE Polycomb protein Suz12 OS=Mus musculus GN=Suz12 PE=1 SV=2;>tr|E9PW15|E9PW15_MOUSE Polycomb protein Suz12 OS=Mus musculus GN=Suz12 PE=4 SV=1	8	192310000	154980000	280660000	233750000	133550000	114450000	0.675123	2.07423	1.40036
Cyclin-dependent kinase 4	Cdk4	>sp|P30285|CDK4_MOUSE Cyclin-dependent kinase 4 OS=Mus musculus GN=Cdk4 PE=1 SV=1;>tr|E9PZX7|E9PZX7_MOUSE Cyclin-dependent kinase 4 (Fragment) OS=Mus musculus GN=Cdk4 PE=4 SV=1;>tr|E9Q9E4|E9Q9E4_MOUSE Cyclin-dependent kinase 4 (Fragment) OS=Mus musculus GN	2	51053000	51614000	62846000	89199000	56602000	0	0.675241	2.68621	1.81384
Peroxiredoxin-2	Prdx2	>sp|Q61171|PRDX2_MOUSE Peroxiredoxin-2 OS=Mus musculus GN=Prdx2 PE=1 SV=3;>tr|D3Z4A4|D3Z4A4_MOUSE Peroxiredoxin-2 (Fragment) OS=Mus musculus GN=Prdx2 PE=4 SV=1	6	1129100000	1236200000	1693400000	1808700000	1089800000	986360000	0.675395	1.68682	1.13927
Sideroflexin-1	Sfxn1	>sp|Q99JR1|SFXN1_MOUSE Sideroflexin-1 OS=Mus musculus GN=Sfxn1 PE=1 SV=3	5	442000000	472850000	673920000	680360000	351540000	286150000	0.675525	2.12373	1.43463
Myb/SANT-like DNA-binding domain-containing protein 2	Msantd2	>sp|Q6NZR2|MSD2_MOUSE Myb/SANT-like DNA-binding domain-containing protein 2 OS=Mus musculus GN=Msantd2 PE=1 SV=1;>sp|Q6NZR2-2|MSD2_MOUSE Isoform 2 of Myb/SANT-like DNA-binding domain-containing protein 2 OS=Mus musculus GN=Msantd2	11	111320000	126150000	157260000	193900000	123170000	129750000	0.676244	1.38842	0.938913
RNA-binding protein Raly	Raly;C130057N11Rik	>sp|Q64012-2|RALY_MOUSE Isoform 1 of RNA-binding protein Raly OS=Mus musculus GN=Raly;>sp|Q64012|RALY_MOUSE RNA-binding protein Raly OS=Mus musculus GN=Raly PE=1 SV=3;>tr|A2AU62|A2AU62_MOUSE HnRNP-associated with lethal yellow (Fragment) OS=Mus musculus GN	20	2170800000	2106100000	2948500000	3371500000	2298700000	2415400000	0.676725	1.34066	0.907257
Beta-2-syntrophin	Sntb2	>sp|Q61235|SNTB2_MOUSE Beta-2-syntrophin OS=Mus musculus GN=Sntb2 PE=1 SV=2;>tr|B7ZNU9|B7ZNU9_MOUSE Beta-2-syntrophin OS=Mus musculus GN=Sntb2 PE=2 SV=1	10	257550000	226570000	341430000	372170000	539620000	551000000	0.678419	0.654307	0.443894
Coiled-coil domain-containing protein 97	Ccdc97	>sp|Q9DBT3|CCD97_MOUSE Coiled-coil domain-containing protein 97 OS=Mus musculus GN=Ccdc97 PE=1 SV=1	5	121350000	109630000	160010000	180260000	195170000	173640000	0.678814	0.922616	0.626285
Smad nuclear-interacting protein 1	Snip1	>sp|Q8BIZ6|SNIP1_MOUSE Smad nuclear-interacting protein 1 OS=Mus musculus GN=Snip1 PE=1 SV=1	15	553020000	732040000	1144800000	745510000	1705000000	1703200000	0.679814	0.554636	0.377049
40S ribosomal protein S10	Rps10	>sp|P63325|RS10_MOUSE 40S ribosomal protein S10 OS=Mus musculus GN=Rps10 PE=1 SV=1;>tr|Q3UW83|Q3UW83_MOUSE 40S ribosomal protein S10 OS=Mus musculus GN=Rps10 PE=2 SV=1	21	5106800000	5559600000	8731400000	6942200000	5080400000	4873000000	0.680533	1.5747	1.07163
60S ribosomal protein L22	Rpl22	>sp|P67984|RL22_MOUSE 60S ribosomal protein L22 OS=Mus musculus GN=Rpl22 PE=2 SV=2	9	1662300000	1999900000	3405400000	1975800000	2006900000	1994100000	0.680555	1.34496	0.915321
Cytochrome b-c1 complex subunit 9	Uqcr10	>sp|Q8R1I1|QCR9_MOUSE Cytochrome b-c1 complex subunit 9 OS=Mus musculus GN=Uqcr10 PE=1 SV=1	2	287930000	316320000	453810000	433570000	206180000	191020000	0.680937	2.23409	1.52127
Mini-chromosome maintenance complex-binding protein	Mcmbp	>sp|Q8R3C0|MCMBP_MOUSE Mini-chromosome maintenance complex-binding protein OS=Mus musculus GN=Mcmbp PE=2 SV=1;>tr|H9KV04|H9KV04_MOUSE Mini-chromosome maintenance complex-binding protein OS=Mus musculus GN=Mcmbp PE=4 SV=1	14	583250000	646330000	792410000	1012000000	476370000	535310000	0.68143	1.78358	1.21538
Glyceraldehyde-3-phosphate dehydrogenase	Gm2606;Gapdh;Gm10358;Gm3839;Gm10481;Gm10327;Gm10293;Gm5559;Gm4609;Gm3200;Gm3222;Gm6316;Gm10291;Gm5507;Gm10566;Gm6981;Gm5069	>tr|E9PX42|E9PX42_MOUSE Glyceraldehyde-3-phosphate dehydrogenase OS=Mus musculus GN=Gm2606 PE=3 SV=1;>sp|P16858|G3P_MOUSE Glyceraldehyde-3-phosphate dehydrogenase OS=Mus musculus GN=Gapdh PE=1 SV=2;>tr|E9Q5U3|E9Q5U3_MOUSE Glyceraldehyde-3-phosphate dehydro	28	75835000000	79326000000	113930000000	113650000000	78275000000	77100000000	0.681787	1.46471	0.998623
Golgin subfamily A member 4	Golga4	>sp|Q91VW5|GOGA4_MOUSE Golgin subfamily A member 4 OS=Mus musculus GN=Golga4 PE=1 SV=2	1	175000000	72008000	260130000	101840000	321410000	211470000	0.682399	0.679271	0.463534
Myotubularin-related protein 14	Mtmr14	>sp|Q8VEL2|MTMRE_MOUSE Myotubularin-related protein 14 OS=Mus musculus GN=Mtmr14 PE=2 SV=2;>tr|E9PVB4|E9PVB4_MOUSE Myotubularin-related protein 14 OS=Mus musculus GN=Mtmr14 PE=4 SV=1;>tr|F6W741|F6W741_MOUSE Myotubularin-related protein 14 (Fragment) OS=Mus	9	275450000	246710000	361520000	402850000	315270000	292090000	0.683125	1.25851	0.859721
Signal peptidase complex subunit 2	Spcs2	>sp|Q9CYN2|SPCS2_MOUSE Signal peptidase complex subunit 2 OS=Mus musculus GN=Spcs2 PE=2 SV=1	4	269670000	279980000	453590000	350280000	114490000	125310000	0.683755	3.35225	2.29212
Delta-1-pyrroline-5-carboxylate synthase;Glutamate 5-kinase;Gamma-glutamyl phosphate reductase	Aldh18a1	>sp|Q9Z110|P5CS_MOUSE Delta-1-pyrroline-5-carboxylate synthase OS=Mus musculus GN=Aldh18a1 PE=2 SV=2;>sp|Q9Z110-2|P5CS_MOUSE Isoform Short of Delta-1-pyrroline-5-carboxylate synthase OS=Mus musculus GN=Aldh18a1	13	366290000	372900000	563400000	517040000	499780000	587750000	0.684156	0.993481	0.679696
F-actin-capping protein subunit beta	Capzb	>tr|A2AMV7|A2AMV7_MOUSE CAPZB3 OS=Mus musculus GN=Capzb PE=2 SV=1;>sp|P47757-2|CAPZB_MOUSE Isoform 2 of F-actin-capping protein subunit beta OS=Mus musculus GN=Capzb;>sp|P47757|CAPZB_MOUSE F-actin-capping protein subunit beta OS=Mus musculus GN=Capzb PE=1	8	423880000	436180000	591690000	665260000	374800000	463630000	0.684244	1.49917	1.0258
Putative ATP-dependent RNA helicase Pl10	D1Pas1	>sp|P16381|DDX3L_MOUSE Putative ATP-dependent RNA helicase Pl10 OS=Mus musculus GN=D1Pas1 PE=1 SV=1	54	167250000	226340000	276240000	298740000	285020000	272920000	0.684528	1.03054	0.705434
ATP-dependent RNA helicase DDX50	Ddx50	>sp|Q99MJ9|DDX50_MOUSE ATP-dependent RNA helicase DDX50 OS=Mus musculus GN=Ddx50 PE=2 SV=1;>tr|Q8BRU5|Q8BRU5_MOUSE ATP-dependent RNA helicase DDX50 OS=Mus musculus GN=Ddx50 PE=2 SV=1	2	0	20492000	29933000	0	20083000	24340000	0.684596	0.673818	0.461293
ELKS/Rab6-interacting/CAST family member 1	Erc1	>tr|F8VPM7|F8VPM7_MOUSE ELKS/Rab6-interacting/CAST family member 1 OS=Mus musculus GN=Erc1 PE=4 SV=1;>sp|Q99MI1|RB6I2_MOUSE ELKS/Rab6-interacting/CAST family member 1 OS=Mus musculus GN=Erc1 PE=1 SV=1;>tr|E9QL63|E9QL63_MOUSE ELKS/Rab6-interacting/CAST fami	7	0	52299000	0	76343000	50114000	70078000	0.685053	0.635175	0.435129
Transcription elongation factor SPT6	Supt6h	>sp|Q62383|SPT6H_MOUSE Transcription elongation factor SPT6 OS=Mus musculus GN=Supt6h PE=1 SV=2	36	801410000	841020000	1196200000	1200400000	1157600000	1053800000	0.685317	1.08375	0.742711
mRNA-capping enzyme;Polynucleotide 5-triphosphatase;mRNA guanylyltransferase	Rngtt	>sp|O55236|MCE1_MOUSE mRNA-capping enzyme OS=Mus musculus GN=Rngtt PE=1 SV=1;>tr|Q9DCC1|Q9DCC1_MOUSE RNA guanylyltransferase and 5-phosphatase OS=Mus musculus GN=Rngtt PE=2 SV=1;>tr|Q3TUK6|Q3TUK6_MOUSE mRNA guanylyltransferase OS=Mus musculus GN=Rngtt PE=	10	231630000	249230000	331520000	369000000	341950000	319680000	0.686433	1.05878	0.726781
EH domain-containing protein 4	Ehd4	>sp|Q9EQP2|EHD4_MOUSE EH domain-containing protein 4 OS=Mus musculus GN=Ehd4 PE=1 SV=1	14	299570000	319740000	491050000	409040000	192360000	192020000	0.688053	2.34167	1.61119
	Parp1	>tr|Q921K2|Q921K2_MOUSE Poly (ADP-ribose) polymerase family, member 1 OS=Mus musculus GN=Parp1 PE=2 SV=1	22	1203500000	1003000000	1659700000	1544700000	1939600000	2001500000	0.688584	0.813072	0.559869
Bromodomain-containing protein 4	Brd4	>tr|Q3UH70|Q3UH70_MOUSE Bromodomain-containing protein 4 OS=Mus musculus GN=Brd4 PE=2 SV=1;>tr|B0V2V7|B0V2V7_MOUSE Bromodomain containing 4 OS=Mus musculus GN=Brd4 PE=4 SV=1;>sp|Q9ESU6|BRD4_MOUSE Bromodomain-containing protein 4 OS=Mus musculus GN=Brd4 PE=	8	167780000	264900000	365190000	262360000	133670000	173550000	0.689475	2.04267	1.40837
Eukaryotic initiation factor 4A-III	Eif4a3;Gm5576;Gm8994	>sp|Q91VC3|IF4A3_MOUSE Eukaryotic initiation factor 4A-III OS=Mus musculus GN=Eif4a3 PE=2 SV=3;>tr|E9PV04|E9PV04_MOUSE Protein Gm5576 OS=Mus musculus GN=Gm5576 PE=3 SV=1;>tr|D3YU49|D3YU49_MOUSE Protein Gm8994 OS=Mus musculus GN=Gm8994 PE=3 SV=1;>tr|A2AFK7|	26	2962100000	3566000000	4841100000	4620800000	2524400000	2684600000	0.689935	1.81645	1.25323
WD repeat-containing protein 18	Wdr18	>sp|Q4VBE8|WDR18_MOUSE WD repeat-containing protein 18 OS=Mus musculus GN=Wdr18 PE=2 SV=1	5	91719000	90222000	124730000	138890000	104780000	135620000	0.690164	1.09659	0.756826
BRCA1-A complex subunit BRE	Bre	>sp|Q8K3W0-1|BRE_MOUSE Isoform 1 of BRCA1-A complex subunit BRE OS=Mus musculus GN=Bre;>tr|D3Z7P0|D3Z7P0_MOUSE BRCA1-A complex subunit BRE OS=Mus musculus GN=Bre PE=4 SV=1;>sp|Q8K3W0|BRE_MOUSE BRCA1-A complex subunit BRE OS=Mus musculus GN=Bre PE=1 SV=2;>s	3	16628000	19339000	24368000	27734000	0	0	0.690319	#DIV/0!	#DIV/0!
Ras-related protein R-Ras2	Rras2	>sp|P62071|RRAS2_MOUSE Ras-related protein R-Ras2 OS=Mus musculus GN=Rras2 PE=1 SV=1	2	72107000	61060000	115480000	77275000	64253000	24372000	0.690861	2.17495	1.50259
Cysteine desulfurase, mitochondrial	Nfs1	>tr|Q8C6I5|Q8C6I5_MOUSE Cysteine desulfurase, mitochondrial OS=Mus musculus GN=Nfs1 PE=2 SV=1;>sp|Q9Z1J3|NFS1_MOUSE Cysteine desulfurase, mitochondrial OS=Mus musculus GN=Nfs1 PE=2 SV=2;>sp|Q9Z1J3-2|NFS1_MOUSE Isoform Cytoplasmic of Cysteine desulfurase, m	11	434440000	454060000	674230000	611320000	470840000	439850000	0.691144	1.41162	0.975634
Tubulin alpha-1A chain	Tuba1a	>sp|P68369|TBA1A_MOUSE Tubulin alpha-1A chain OS=Mus musculus GN=Tuba1a PE=1 SV=1	30	51900000000	54429000000	79954000000	73478000000	45819000000	46763000000	0.693004	1.65726	1.14848
Uncharacterized protein C9orf78 homolog	BC005624	>tr|Q99JW3|Q99JW3_MOUSE MCG19001 OS=Mus musculus GN=BC005624 PE=2 SV=1;>sp|Q3TQI7|CI078_MOUSE Uncharacterized protein C9orf78 homolog OS=Mus musculus PE=1 SV=1	3	109940000	140080000	179880000	180590000	137490000	174000000	0.693594	1.15724	0.802658
Phosphatidylinositol 5-phosphate 4-kinase type-2 gamma	Pip4k2c	>sp|Q91XU3|PI42C_MOUSE Phosphatidylinositol 5-phosphate 4-kinase type-2 gamma OS=Mus musculus GN=Pip4k2c PE=2 SV=1	3	55744000	51373000	18761000	135630000	14400000	67175000	0.693803	1.89263	1.31311
Cytochrome c oxidase subunit 6B1	Cox6b1	>sp|P56391|CX6B1_MOUSE Cytochrome c oxidase subunit 6B1 OS=Mus musculus GN=Cox6b1 PE=1 SV=2	5	351020000	403200000	418680000	668400000	421730000	327680000	0.693804	1.45058	1.00642
Pre-rRNA-processing protein TSR1 homolog	Tsr1	>sp|Q5SWD9|TSR1_MOUSE Pre-rRNA-processing protein TSR1 homolog OS=Mus musculus GN=Tsr1 PE=2 SV=1;>sp|Q5SWD9-2|TSR1_MOUSE Isoform 2 of Pre-rRNA-processing protein TSR1 homolog OS=Mus musculus GN=Tsr1	11	447950000	459440000	569360000	737570000	657860000	592090000	0.694291	1.04559	0.725941
2-oxoisovalerate dehydrogenase subunit alpha, mitochondrial	Bckdha	>tr|Q3U3J1|Q3U3J1_MOUSE 2-oxoisovalerate dehydrogenase subunit alpha, mitochondrial OS=Mus musculus GN=Bckdha PE=2 SV=1;>sp|P50136|ODBA_MOUSE 2-oxoisovalerate dehydrogenase subunit alpha, mitochondrial OS=Mus musculus GN=Bckdha PE=1 SV=1	22	1646100000	1523100000	2450100000	2113100000	1238900000	1299800000	0.694513	1.79746	1.24836
Cytochrome b-c1 complex subunit 1, mitochondrial	Uqcrc1	>sp|Q9CZ13|QCR1_MOUSE Cytochrome b-c1 complex subunit 1, mitochondrial OS=Mus musculus GN=Uqcrc1 PE=1 SV=2;>tr|Q8K2S8|Q8K2S8_MOUSE Cytochrome b-c1 complex subunit 1, mitochondrial OS=Mus musculus GN=Uqcrc1 PE=2 SV=1	18	1707400000	1679900000	2573100000	2302300000	1093500000	1110000000	0.694774	2.21257	1.53724
Histone-lysine N-methyltransferase EZH2	Ezh2	>sp|Q61188|EZH2_MOUSE Histone-lysine N-methyltransferase EZH2 OS=Mus musculus GN=Ezh2 PE=1 SV=2;>tr|Q6AXH7|Q6AXH7_MOUSE Ezh2 protein OS=Mus musculus GN=Ezh2 PE=2 SV=1;>tr|D3Z774|D3Z774_MOUSE Histone-lysine N-methyltransferase EZH2 OS=Mus musculus GN=Ezh2 P	2	22111000	20930000	32081000	29863000	25214000	28462000	0.694837	1.15404	0.801867
Sister chromatid cohesion protein PDS5 homolog A	Pds5a	>tr|E9QPI5|E9QPI5_MOUSE Sister chromatid cohesion protein PDS5 homolog A OS=Mus musculus GN=Pds5a PE=4 SV=1;>sp|Q6A026|PDS5A_MOUSE Sister chromatid cohesion protein PDS5 homolog A OS=Mus musculus GN=Pds5a PE=2 SV=3	8	867960000	833030000	1414400000	1029300000	853410000	898500000	0.696072	1.39488	0.970935
Protein IMPACT	Impact	>sp|O55091|IMPCT_MOUSE Protein IMPACT OS=Mus musculus GN=Impact PE=1 SV=2	5	90600000	86021000	131550000	122120000	191430000	138950000	0.696263	0.767813	0.5346
CAP-Gly domain-containing linker protein 2	Clip2	>sp|Q9Z0H8|CLIP2_MOUSE CAP-Gly domain-containing linker protein 2 OS=Mus musculus GN=Clip2 PE=1 SV=2;>sp|Q9Z0H8-2|CLIP2_MOUSE Isoform 2 of CAP-Gly domain-containing linker protein 2 OS=Mus musculus GN=Clip2	3	185140000	116700000	244940000	187830000	296160000	198920000	0.697461	0.874142	0.609679
Exosome component 10	Exosc10	>sp|P56960|EXOSX_MOUSE Exosome component 10 OS=Mus musculus GN=Exosc10 PE=1 SV=2;>tr|Q8K366|Q8K366_MOUSE Exosc10 protein OS=Mus musculus GN=Exosc10 PE=2 SV=1;>tr|Q9CYJ3|Q9CYJ3_MOUSE Exosome component 10 OS=Mus musculus GN=Exosc10 PE=2 SV=1	9	212160000	151450000	327590000	193720000	374910000	343420000	0.697493	0.725725	0.506188
Alpha-soluble NSF attachment protein;Beta-soluble NSF attachment protein	Napa;Napb	>sp|Q9DB05|SNAA_MOUSE Alpha-soluble NSF attachment protein OS=Mus musculus GN=Napa PE=1 SV=1;>sp|P28663|SNAB_MOUSE Beta-soluble NSF attachment protein OS=Mus musculus GN=Napb PE=1 SV=2	2	16412000	19362000	24758000	26528000	0	0	0.697539	#DIV/0!	#DIV/0!
Succinate dehydrogenase [ubiquinone] iron-sulfur subunit, mitochondrial	Sdhb	>sp|Q9CQA3|DHSB_MOUSE Succinate dehydrogenase [ubiquinone] iron-sulfur subunit, mitochondrial OS=Mus musculus GN=Sdhb PE=1 SV=1	8	496340000	502650000	810130000	620030000	554300000	446320000	0.698516	1.42927	0.998371
DNA-directed RNA polymerase, mitochondrial;DNA-directed RNA polymerase	Polrmt	>sp|Q8BKF1|RPOM_MOUSE DNA-directed RNA polymerase, mitochondrial OS=Mus musculus GN=Polrmt PE=2 SV=1;>tr|E9PWD9|E9PWD9_MOUSE DNA-directed RNA polymerase OS=Mus musculus GN=Polrmt PE=3 SV=1;>tr|E0CY15|E0CY15_MOUSE DNA-directed RNA polymerase, mitochondrial	9	136170000	147910000	263750000	142740000	272950000	326440000	0.698861	0.678173	0.473949
Coiled-coil domain-containing protein 12	Ccdc12	>sp|Q8R344|CCD12_MOUSE Coiled-coil domain-containing protein 12 OS=Mus musculus GN=Ccdc12 PE=1 SV=2	6	352340000	304290000	366460000	573050000	272850000	256520000	0.698907	1.77477	1.2404
DNA replication licensing factor MCM8	Mcm8	>sp|Q9CWV1|MCM8_MOUSE DNA replication licensing factor MCM8 OS=Mus musculus GN=Mcm8 PE=2 SV=3;>sp|Q9CWV1-2|MCM8_MOUSE Isoform 2 of DNA replication licensing factor MCM8 OS=Mus musculus GN=Mcm8	10	105210000	116130000	130500000	186130000	110890000	93538000	0.699049	1.54886	1.08273
WD repeat-containing protein 61	Wdr61	>sp|Q9ERF3|WDR61_MOUSE WD repeat-containing protein 61 OS=Mus musculus GN=Wdr61 PE=2 SV=1;>tr|Q8BVQ0|Q8BVQ0_MOUSE WD repeat-containing protein 61 OS=Mus musculus GN=Wdr61 PE=2 SV=1;>tr|F6U7Z8|F6U7Z8_MOUSE WD repeat-containing protein 61 OS=Mus musculus GN=	6	210300000	230660000	280800000	349230000	234410000	232240000	0.699903	1.35011	0.944948
Lys-63-specific deubiquitinase BRCC36	Brcc3	>tr|G3UVX3|G3UVX3_MOUSE BRCA1/BRCA2-containing complex, subunit 3 OS=Mus musculus GN=Brcc3 PE=4 SV=1;>sp|P46737|BRCC3_MOUSE Lys-63-specific deubiquitinase BRCC36 OS=Mus musculus GN=Brcc3 PE=2 SV=1	1	0	14834000	21170000	0	21034000	0	0.700709	1.00647	0.705239
LIM domain-containing protein ajuba	Ajuba	>sp|Q91XC0|AJUBA_MOUSE LIM domain-containing protein ajuba OS=Mus musculus GN=Ajuba PE=1 SV=1	11	99250000	101910000	140900000	146060000	248690000	270270000	0.701004	0.552952	0.387621
Neighbor of COX4	Cox4nb	>sp|O70378|EMC8_MOUSE ER membrane protein complex subunit 8 OS=Mus musculus GN=Emc8 PE=1 SV=1	2	51956000	0	74086000	0	0	0	0.701293	#DIV/0!	#DIV/0!
Synaptotagmin-3	Syt3	>tr|G3X9Y1|G3X9Y1_MOUSE Synaptotagmin III, isoform CRA_a OS=Mus musculus GN=Syt3 PE=4 SV=1;>sp|O35681|SYT3_MOUSE Synaptotagmin-3 OS=Mus musculus GN=Syt3 PE=1 SV=2	1	32471000	27331000	39314000	45933000	37449000	38742000	0.701514	1.11886	0.784896
Zinc finger CCCH-type antiviral protein 1	Zc3hav1	>tr|D3Z5I1|D3Z5I1_MOUSE Zinc finger CCCH-type antiviral protein 1 OS=Mus musculus GN=Zc3hav1 PE=4 SV=1;>sp|Q3UPF5|ZCCHV_MOUSE Zinc finger CCCH-type antiviral protein 1 OS=Mus musculus GN=Zc3hav1 PE=1 SV=1;>sp|Q3UPF5-2|ZCCHV_MOUSE Isoform 2 of Zinc finger C	5	148680000	202810000	102590000	398390000	202410000	209870000	0.701605	1.21515	0.852552
Nuclear pore complex protein Nup93	Nup93	>sp|Q8BJ71|NUP93_MOUSE Nuclear pore complex protein Nup93 OS=Mus musculus GN=Nup93 PE=2 SV=1;>sp|Q8BJ71-2|NUP93_MOUSE Isoform 2 of Nuclear pore complex protein Nup93 OS=Mus musculus GN=Nup93	22	838180000	908580000	1135200000	1352500000	447450000	679900000	0.702159	2.20668	1.54944
60S ribosomal export protein NMD3	Nmd3	>sp|Q99L48|NMD3_MOUSE 60S ribosomal export protein NMD3 OS=Mus musculus GN=Nmd3 PE=2 SV=1	5	106240000	116720000	133970000	183540000	111520000	81925000	0.702214	1.64135	1.15258
Poly(rC)-binding protein 1	Pcbp1	>sp|P60335|PCBP1_MOUSE Poly(rC)-binding protein 1 OS=Mus musculus GN=Pcbp1 PE=1 SV=1	19	7734500000	7111400000	10532000000	10582000000	9146000000	8442600000	0.703131	1.20044	0.844064
Single-stranded DNA-binding protein 3	Ssbp3	>sp|Q9D032|SSBP3_MOUSE Single-stranded DNA-binding protein 3 OS=Mus musculus GN=Ssbp3 PE=2 SV=2;>tr|B1AS37|B1AS37_MOUSE Single-stranded DNA binding protein 3 OS=Mus musculus GN=Ssbp3 PE=4 SV=1;>sp|Q9D032-2|SSBP3_MOUSE Isoform 2 of Single-stranded DNA-bindi	9	2397600000	1885100000	3083500000	2996700000	772570000	857940000	0.704368	3.72902	2.6266
ADP-ribosylation factor 4	Arf4	>tr|E9Q972|E9Q972_MOUSE ADP-ribosylation factor 4 OS=Mus musculus GN=Arf4 PE=3 SV=1;>sp|P61750|ARF4_MOUSE ADP-ribosylation factor 4 OS=Mus musculus GN=Arf4 PE=2 SV=2;>tr|E9Q798|E9Q798_MOUSE ADP-ribosylation factor 4 OS=Mus musculus GN=Arf4 PE=3 SV=1;>tr|F6	4	771210000	820650000	1041700000	1217900000	512100000	546910000	0.704488	2.13369	1.50316
Spindlin-1	Spin1	>sp|Q61142|SPIN1_MOUSE Spindlin-1 OS=Mus musculus GN=Spin1 PE=1 SV=2;>sp|Q61142-2|SPIN1_MOUSE Isoform 2 of Spindlin-1 OS=Mus musculus GN=Spin1;>tr|E9Q1C4|E9Q1C4_MOUSE Spindlin-1 OS=Mus musculus GN=Spin1 PE=4 SV=1;>tr|F7CNS8|F7CNS8_MOUSE Spindlin-1 OS=Mus m	6	135370000	120980000	169150000	194550000	206930000	136560000	0.704839	1.05884	0.74631
Succinate dehydrogenase [ubiquinone] flavoprotein subunit, mitochondrial	Sdha	>sp|Q8K2B3|DHSA_MOUSE Succinate dehydrogenase [ubiquinone] flavoprotein subunit, mitochondrial OS=Mus musculus GN=Sdha PE=1 SV=1	16	1818200000	1946700000	2336000000	3005400000	1429800000	1502000000	0.704853	1.82188	1.28416
Ubiquitin carboxyl-terminal hydrolase;Ubiquitin carboxyl-terminal hydrolase 34	Usp34	>tr|F6WJB7|F6WJB7_MOUSE Ubiquitin carboxyl-terminal hydrolase (Fragment) OS=Mus musculus GN=Usp34 PE=3 SV=1;>sp|Q6ZQ93|UBP34_MOUSE Ubiquitin carboxyl-terminal hydrolase 34 OS=Mus musculus GN=Usp34 PE=1 SV=3;>sp|Q6ZQ93-2|UBP34_MOUSE Isoform 2 of Ubiquitin c	24	499860000	541540000	1014200000	460940000	733560000	787710000	0.705967	0.969677	0.68456
Pre-mRNA branch site protein p14	Sf3b14	>sp|P59708|PM14_MOUSE Pre-mRNA branch site protein p14 OS=Mus musculus GN=Sf3b14 PE=2 SV=1	13	5971800000	6025400000	6148900000	10841000000	7820700000	6812600000	0.706137	1.16104	0.819856
General transcription factor II-I	Gtf2i	>sp|Q9ESZ8|GTF2I_MOUSE General transcription factor II-I OS=Mus musculus GN=Gtf2i PE=1 SV=3;>sp|Q9ESZ8-2|GTF2I_MOUSE Isoform 2 of General transcription factor II-I OS=Mus musculus GN=Gtf2i;>sp|Q9ESZ8-6|GTF2I_MOUSE Isoform 6 of General transcription factor	13	210100000	222410000	492620000	119700000	303420000	240720000	0.706346	1.1253	0.794851
Eukaryotic initiation factor 4A-I	Eif4a1	>sp|P60843|IF4A1_MOUSE Eukaryotic initiation factor 4A-I OS=Mus musculus GN=Eif4a1 PE=2 SV=1	31	28754000000	27205000000	38725000000	40470000000	19938000000	18489000000	0.706598	2.06092	1.45624
Protein RCC2	Rcc2	>sp|Q8BK67|RCC2_MOUSE Protein RCC2 OS=Mus musculus GN=Rcc2 PE=2 SV=1	33	4757600000	5513700000	7556600000	6971800000	4989300000	5022300000	0.706981	1.45116	1.02594
Serine/arginine-rich splicing factor 4	Srsf4	>tr|Q542V3|Q542V3_MOUSE Serine/arginine-rich-splicing factor 4 OS=Mus musculus GN=Srsf4 PE=2 SV=1;>sp|Q8VE97|SRSF4_MOUSE Serine/arginine-rich splicing factor 4 OS=Mus musculus GN=Srsf4 PE=2 SV=1;>tr|A2A837|A2A837_MOUSE Serine/arginine-rich-splicing factor	5	44299000	51475000	86278000	49089000	63180000	97009000	0.707514	0.845046	0.597881
Chromobox protein homolog 5	Cbx5	>sp|Q61686|CBX5_MOUSE Chromobox protein homolog 5 OS=Mus musculus GN=Cbx5 PE=1 SV=1	4	184760000	159690000	175810000	310930000	479230000	499580000	0.707667	0.497277	0.351907
Serine/arginine-rich splicing factor 9	Srsf9	>sp|Q9D0B0|SRSF9_MOUSE Serine/arginine-rich splicing factor 9 OS=Mus musculus GN=Srsf9 PE=1 SV=1	17	1500300000	1513900000	1903100000	2355200000	1798900000	1908700000	0.707841	1.14853	0.812979
RNA-binding protein Musashi homolog 2	Msi2	>sp|Q920Q6|MSI2H_MOUSE RNA-binding protein Musashi homolog 2 OS=Mus musculus GN=Msi2 PE=1 SV=1;>sp|Q920Q6-2|MSI2H_MOUSE Isoform 2 of RNA-binding protein Musashi homolog 2 OS=Mus musculus GN=Msi2;>sp|Q920Q6-3|MSI2H_MOUSE Isoform 3 of RNA-binding protein Mus	2	36229000	0	51122000	0	0	39722000	0.708677	1.28699	0.912064
E3 ubiquitin-protein ligase UBR4	Ubr4	>sp|A2AN08-5|UBR4_MOUSE Isoform 5 of E3 ubiquitin-protein ligase UBR4 OS=Mus musculus GN=Ubr4;>sp|A2AN08|UBR4_MOUSE E3 ubiquitin-protein ligase UBR4 OS=Mus musculus GN=Ubr4 PE=1 SV=1;>sp|A2AN08-3|UBR4_MOUSE Isoform 3 of E3 ubiquitin-protein ligase UBR4 OS=	17	335190000	391060000	523720000	500900000	253110000	341580000	0.708799	1.72295	1.22122
Coatomer subunit delta	Arcn1	>sp|Q5XJY5|COPD_MOUSE Coatomer subunit delta OS=Mus musculus GN=Arcn1 PE=2 SV=2	15	485210000	727540000	948220000	762320000	437680000	389070000	0.708987	2.06899	1.46689
Vacuolar protein sorting-associated protein 33B	Vps33b	>sp|P59016|VP33B_MOUSE Vacuolar protein sorting-associated protein 33B OS=Mus musculus GN=Vps33b PE=1 SV=1	10	111950000	131250000	177390000	165630000	91758000	98768000	0.708997	1.80038	1.27647
Deoxyhypusine hydroxylase	Dohh	>sp|Q99LN9|DOHH_MOUSE Deoxyhypusine hydroxylase OS=Mus musculus GN=Dohh PE=2 SV=2;>tr|D3Z6Y9|D3Z6Y9_MOUSE Deoxyhypusine hydroxylase OS=Mus musculus GN=Dohh PE=4 SV=1;>sp|Q99LN9-2|DOHH_MOUSE Isoform 2 of Deoxyhypusine hydroxylase OS=Mus musculus GN=Dohh;>tr	2	30538000	28364000	37675000	45391000	28478000	27096000	0.709099	1.49469	1.05988
Protein IWS1 homolog	Iws1	>sp|Q8C1D8|IWS1_MOUSE Protein IWS1 homolog OS=Mus musculus GN=Iws1 PE=1 SV=1	5	22703000	25333000	67555000	0	0	29753000	0.711065	2.27053	1.61449
NEDD4-like E3 ubiquitin-protein ligase WWP2;E3 ubiquitin-protein ligase	Wwp2	>sp|Q9DBH0|WWP2_MOUSE NEDD4-like E3 ubiquitin-protein ligase WWP2 OS=Mus musculus GN=Wwp2 PE=1 SV=1;>tr|F8WII1|F8WII1_MOUSE E3 ubiquitin-protein ligase OS=Mus musculus GN=Wwp2 PE=4 SV=1	36	2484800000	3273500000	3895100000	4202900000	3404700000	3633600000	0.711077	1.15056	0.818138
Cytosolic Fe-S cluster assembly factor NUBP2	Nubp2	>sp|Q9R061|NUBP2_MOUSE Cytosolic Fe-S cluster assembly factor NUBP2 OS=Mus musculus GN=Nubp2 PE=1 SV=1	3	103500000	101540000	219880000	68064000	77477000	69261000	0.712083	1.9623	1.39732
Eukaryotic translation initiation factor 2 subunit 3, X-linked;Eukaryotic translation initiation factor 2 subunit 3, Y-linked	Eif2s3x;Eif2s3y	>sp|Q9Z0N1|IF2G_MOUSE Eukaryotic translation initiation factor 2 subunit 3, X-linked OS=Mus musculus GN=Eif2s3x PE=1 SV=2;>sp|Q9Z0N2|IF2H_MOUSE Eukaryotic translation initiation factor 2 subunit 3, Y-linked OS=Mus musculus GN=Eif2s3y PE=2 SV=2;>tr|A2AAW9|A	10	845610000	597910000	900890000	1125500000	884120000	801740000	0.71236	1.20199	0.856251
	Heatr1	>tr|G3X9B1|G3X9B1_MOUSE HEAT repeat containing 1 OS=Mus musculus GN=Heatr1 PE=4 SV=1	10	151480000	177950000	233690000	228680000	286360000	243850000	0.712481	0.872051	0.62132
Heat shock 70 kDa protein 1B;Heat shock 70 kDa protein 1A	Hspa1b;Hspa1a	>sp|P17879|HS71B_MOUSE Heat shock 70 kDa protein 1B OS=Mus musculus GN=Hspa1b PE=1 SV=3;>sp|Q61696|HS71A_MOUSE Heat shock 70 kDa protein 1A OS=Mus musculus GN=Hspa1a PE=1 SV=2	15	69414000	63787000	104090000	82845000	67986000	108580000	0.712552	1.05873	0.754398
Nucleolin	Ncl	>sp|P09405|NUCL_MOUSE Nucleolin OS=Mus musculus GN=Ncl PE=1 SV=2	55	20525000000	21493000000	30424000000	28532000000	16918000000	17076000000	0.712701	1.73431	1.23604
Aldehyde dehydrogenase family 8 member A1	Aldh8a1	>sp|Q8BH00|AL8A1_MOUSE Aldehyde dehydrogenase family 8 member A1 OS=Mus musculus GN=Aldh8a1 PE=1 SV=1	1	75896000	85213000	104440000	121420000	105240000	77848000	0.713314	1.23361	0.879954
6-phosphofructokinase, liver type	Pfkl	>sp|P12382|K6PL_MOUSE 6-phosphofructokinase, liver type OS=Mus musculus GN=Pfkl PE=1 SV=4	34	10318000000	10419000000	14983000000	14076000000	8249300000	8081900000	0.713617	1.77935	1.26978
60S ribosomal protein L7a	Rpl7a;Gm16477;Gm5619;Rpl7a-ps10;Rpl7a-ps3;Rpl7a-ps5;Gm17415;Gm5459;Rpl7a-ps8	>tr|F6TJZ4|F6TJZ4_MOUSE Uncharacterized protein (Fragment) OS=Mus musculus GN=Rpl7a PE=4 SV=1;>tr|D3Z3R0|D3Z3R0_MOUSE Uncharacterized protein OS=Mus musculus GN=Gm16477 PE=4 SV=1;>sp|P12970|RL7A_MOUSE 60S ribosomal protein L7a OS=Mus musculus GN=Rpl7a PE=2	22	7447800000	8126500000	10776000000	11038000000	9391800000	9516500000	0.713959	1.15367	0.823675
Kinesin-like protein KIF2C	Kif2c	>sp|Q922S8|KIF2C_MOUSE Kinesin-like protein KIF2C OS=Mus musculus GN=Kif2c PE=1 SV=1;>tr|Q3TTL2|Q3TTL2_MOUSE Kinesin family member 2C OS=Mus musculus GN=Kif2c PE=2 SV=1	15	453480000	451120000	743180000	523720000	647120000	688100000	0.714026	0.948832	0.677491
60S ribosomal protein L13a	Rpl13a;Rpl13a-ps1	>sp|P19253|RL13A_MOUSE 60S ribosomal protein L13a OS=Mus musculus GN=Rpl13a PE=1 SV=4;>tr|E9Q5A0|E9Q5A0_MOUSE 60S ribosomal protein L13a OS=Mus musculus GN=Rpl13a PE=3 SV=1;>tr|Q3TDS9|Q3TDS9_MOUSE 60S ribosomal protein L13a OS=Mus musculus GN=Rpl13a PE=2 S	19	3666600000	3133700000	5828800000	3694200000	4165700000	4109000000	0.714092	1.15086	0.821818
Polyadenylate-binding protein-interacting protein 2B	Paip2b	>sp|Q91W45|PAI2B_MOUSE Polyadenylate-binding protein-interacting protein 2B OS=Mus musculus GN=Paip2b PE=2 SV=2	5	366770000	428540000	564270000	548850000	689620000	770260000	0.714487	0.762474	0.544778
	Zfp825	>tr|F6YL11|F6YL11_MOUSE Protein Zfp825 OS=Mus musculus GN=Zfp825 PE=4 SV=1	9	213970000	424160000	422940000	469020000	867160000	559190000	0.715424	0.625344	0.447387
Breast carcinoma-amplified sequence 3 homolog	Bcas3	>tr|B1AR74|B1AR74_MOUSE Breast carcinoma amplified sequence 3 OS=Mus musculus GN=Bcas3 PE=4 SV=1;>sp|Q8CCN5|BCAS3_MOUSE Breast carcinoma-amplified sequence 3 homolog OS=Mus musculus GN=Bcas3 PE=1 SV=2;>tr|Q0VF62|Q0VF62_MOUSE Bcas3 protein OS=Mus musculus G	5	52145000	54963000	63383000	86317000	34454000	36196000	0.715484	2.1189	1.51604
Midasin	Mdn1	>tr|A2ANY6|A2ANY6_MOUSE Midasin OS=Mus musculus GN=Mdn1 PE=3 SV=1	45	965150000	854060000	1201700000	1337500000	2061900000	2075600000	0.71645	0.613704	0.439688
DNA-directed RNA polymerase II subunit RPB7	Polr2g	>sp|P62488|RPB7_MOUSE DNA-directed RNA polymerase II subunit RPB7 OS=Mus musculus GN=Polr2g PE=2 SV=1	4	149070000	163550000	181580000	254300000	195560000	236010000	0.717216	1.00999	0.724378
Coronin-1C	Coro1c	>sp|Q9WUM4|COR1C_MOUSE Coronin-1C OS=Mus musculus GN=Coro1c PE=1 SV=2	2	35056000	29229000	53595000	35887000	32854000	33520000	0.718413	1.34815	0.968527
NADH dehydrogenase [ubiquinone] iron-sulfur protein 2, mitochondrial	Ndufs2	>sp|Q91WD5|NDUS2_MOUSE NADH dehydrogenase [ubiquinone] iron-sulfur protein 2, mitochondrial OS=Mus musculus GN=Ndufs2 PE=1 SV=1;>tr|D3YXT0|D3YXT0_MOUSE NADH dehydrogenase [ubiquinone] iron-sulfur protein 2, mitochondrial OS=Mus musculus GN=Ndufs2 PE=3 SV=1	10	668390000	650110000	818340000	1016500000	747920000	706130000	0.718591	1.26188	0.906778
Acetyl-CoA carboxylase 1;Biotin carboxylase	Acaca	>sp|Q5SWU9-2|ACACA_MOUSE Isoform 2 of Acetyl-CoA carboxylase 1 OS=Mus musculus GN=Acaca;>tr|E9PUB1|E9PUB1_MOUSE Acetyl-CoA carboxylase 1 OS=Mus musculus GN=Acaca PE=4 SV=1;>sp|Q5SWU9|ACACA_MOUSE Acetyl-CoA carboxylase 1 OS=Mus musculus GN=Acaca PE=1 SV=1	18	503610000	468830000	740910000	609500000	369960000	328840000	0.720107	1.93247	1.39159
Lipopolysaccharide-responsive and beige-like anchor protein	Lrba	>sp|Q9ESE1|LRBA_MOUSE Lipopolysaccharide-responsive and beige-like anchor protein OS=Mus musculus GN=Lrba PE=1 SV=1;>tr|E9Q3Y4|E9Q3Y4_MOUSE Lipopolysaccharide-responsive and beige-like anchor protein OS=Mus musculus GN=Lrba PE=4 SV=1;>tr|E9QK10|E9QK10_MOUS	3	524580000	427890000	456410000	863830000	419860000	397190000	0.721437	1.61586	1.16574
	Nt5dc2	>tr|Q91X76|Q91X76_MOUSE 5-nucleotidase domain containing 2 OS=Mus musculus GN=Nt5dc2 PE=2 SV=1	16	1131000000	1052700000	1494200000	1532200000	954930000	897120000	0.72155	1.63408	1.17907
Forkhead-associated domain-containing protein 1	Fhad1	>sp|A6PWD2|FHAD1_MOUSE Forkhead-associated domain-containing protein 1 OS=Mus musculus GN=Fhad1 PE=2 SV=1;>sp|A6PWD2-4|FHAD1_MOUSE Isoform 4 of Forkhead-associated domain-containing protein 1 OS=Mus musculus GN=Fhad1	3	1984000000	1570300000	2368300000	2550600000	1497200000	1701000000	0.72258	1.53802	1.11134
55 kDa erythrocyte membrane protein	Mpp1	>sp|P70290|EM55_MOUSE 55 kDa erythrocyte membrane protein OS=Mus musculus GN=Mpp1 PE=1 SV=1;>tr|A2AN84|A2AN84_MOUSE 55 kDa erythrocyte membrane protein OS=Mus musculus GN=Mpp1 PE=4 SV=1;>tr|E9Q7B7|E9Q7B7_MOUSE 55 kDa erythrocyte membrane protein OS=Mus mus	2	0	709740000	0	981440000	0	0	0.723162	#DIV/0!	#DIV/0!
60S ribosomal protein L23a	Rpl23a-ps3;Rpl23a;Gm10335;Gm8290;Gm8264;Gm3940;Gm8112;Gm10923	>tr|D3YWP3|D3YWP3_MOUSE MCG1034428 OS=Mus musculus GN=Rpl23a-ps3 PE=3 SV=1;>sp|P62751|RL23A_MOUSE 60S ribosomal protein L23a OS=Mus musculus GN=Rpl23a PE=1 SV=1;>tr|D3Z1D6|D3Z1D6_MOUSE Protein Gm10335 OS=Mus musculus GN=Gm10335 PE=3 SV=1;>tr|F8WH61|F8WH61_	17	6037000000	5557000000	7743200000	8275000000	5361500000	5951200000	0.723802	1.41595	1.02487
60S ribosomal protein L10a;Ribosomal protein	Rpl10a	>sp|P53026|RL10A_MOUSE 60S ribosomal protein L10a OS=Mus musculus GN=Rpl10a PE=1 SV=3;>tr|Q5XJF6|Q5XJF6_MOUSE Ribosomal protein OS=Mus musculus GN=Rpl10a PE=2 SV=1	14	4476000000	4599800000	7012500000	5518600000	5218600000	5107500000	0.724262	1.21354	0.878918
Elongation factor 1-alpha 1	Eef1a1	>sp|P10126|EF1A1_MOUSE Elongation factor 1-alpha 1 OS=Mus musculus GN=Eef1a1 PE=1 SV=3;>tr|D3YZ68|D3YZ68_MOUSE Elongation factor 1-alpha 1 (Fragment) OS=Mus musculus GN=Eef1a1 PE=4 SV=1;>tr|D3Z3I8|D3Z3I8_MOUSE Elongation factor 1-alpha 1 (Fragment) OS=Mus	37	119750000000	116670000000	159130000000	167090000000	188880000000	184690000000	0.724726	0.87325	0.632867
Hydroxymethylglutaryl-CoA synthase, cytoplasmic	Hmgcs1	>sp|Q8JZK9|HMCS1_MOUSE Hydroxymethylglutaryl-CoA synthase, cytoplasmic OS=Mus musculus GN=Hmgcs1 PE=1 SV=1	3	98434000	121950000	119540000	184350000	93114000	69000000	0.72521	1.87455	1.35944
Translocon-associated protein subunit alpha	Ssr1	>tr|E9Q9A7|E9Q9A7_MOUSE Translocon-associated protein subunit alpha OS=Mus musculus GN=Ssr1 PE=4 SV=1;>sp|Q9CY50|SSRA_MOUSE Translocon-associated protein subunit alpha OS=Mus musculus GN=Ssr1 PE=1 SV=1	1	66444000	92216000	90412000	128340000	54234000	39260000	0.725296	2.33974	1.69701
Condensin complex subunit 1	Ncapd2	>tr|E9QPT2|E9QPT2_MOUSE Condensin complex subunit 1 OS=Mus musculus GN=Ncapd2 PE=3 SV=1;>sp|Q8K2Z4-2|CND1_MOUSE Isoform 2 of Condensin complex subunit 1 OS=Mus musculus GN=Ncapd2;>sp|Q8K2Z4|CND1_MOUSE Condensin complex subunit 1 OS=Mus musculus GN=Ncapd2 P	13	330420000	273350000	437760000	392920000	396630000	387080000	0.726838	1.05993	0.7704
Leucine zipper protein 1	Luzp1	>sp|Q8R4U7|LUZP1_MOUSE Leucine zipper protein 1 OS=Mus musculus GN=Luzp1 PE=1 SV=2	39	1808200000	2319700000	2660700000	3014400000	5679100000	5571700000	0.72737	0.504417	0.366898
60S ribosomal protein L9	Rpl9;Gm5451;Rpl9-ps6	>sp|P51410|RL9_MOUSE 60S ribosomal protein L9 OS=Mus musculus GN=Rpl9 PE=2 SV=2;>tr|D3YYQ0|D3YYQ0_MOUSE Protein Gm5451 OS=Mus musculus GN=Gm5451 PE=4 SV=1;>tr|G3UW34|G3UW34_MOUSE MCG130981 OS=Mus musculus GN=Rpl9-ps6 PE=4 SV=1;>tr|D3Z629|D3Z629_MOUSE 60S r	13	8470900000	8302200000	11404000000	11628000000	12077000000	11881000000	0.728252	0.961349	0.700104
Transcription factor 20	Tcf20	>sp|Q9EPQ8|TCF20_MOUSE Transcription factor 20 OS=Mus musculus GN=Tcf20 PE=1 SV=2;>sp|Q9EPQ8-2|TCF20_MOUSE Isoform 2 of Transcription factor 20 OS=Mus musculus GN=Tcf20	52	592130000	653170000	812800000	896760000	0	871550000	0.728433	1.96152	1.42883
Small nuclear ribonucleoprotein E	Snrpe	>sp|P62305|RUXE_MOUSE Small nuclear ribonucleoprotein E OS=Mus musculus GN=Snrpe PE=2 SV=1;>tr|E9Q4F4|E9Q4F4_MOUSE Small nuclear ribonucleoprotein E OS=Mus musculus GN=Snrpe PE=4 SV=1;>tr|E9Q0W8|E9Q0W8_MOUSE Small nuclear ribonucleoprotein E OS=Mus musculu	7	5093500000	5374200000	8487600000	5877000000	7323700000	6114900000	0.728715	1.06891	0.778928
60S ribosomal protein L32	Rpl32	>sp|P62911|RL32_MOUSE 60S ribosomal protein L32 OS=Mus musculus GN=Rpl32 PE=2 SV=2	12	3558000000	3108200000	5724800000	3411800000	3560400000	3778500000	0.729615	1.24495	0.908338
Zinc finger protein 143	Znf143;Zfp143	>sp|O70230-2|ZN143_MOUSE Isoform 2 of Zinc finger protein 143 OS=Mus musculus GN=Znf143;>sp|O70230|ZN143_MOUSE Zinc finger protein 143 OS=Mus musculus GN=Znf143 PE=1 SV=2;>sp|O70230-3|ZN143_MOUSE Isoform 3 of Zinc finger protein 143 OS=Mus musculus GN=Znf1	13	1513500000	1195500000	2270300000	1442100000	1755200000	1803500000	0.729717	1.04319	0.761233
Calpain-1 catalytic subunit	Capn1	>sp|O35350|CAN1_MOUSE Calpain-1 catalytic subunit OS=Mus musculus GN=Capn1 PE=2 SV=1	2	29364000	27911000	41990000	36464000	20417000	31691000	0.730046	1.5056	1.09916
Dolichyl-diphosphooligosaccharide--protein glycosyltransferase subunit STT3A	Stt3a	>sp|P46978|STT3A_MOUSE Dolichyl-diphosphooligosaccharide--protein glycosyltransferase subunit STT3A OS=Mus musculus GN=Stt3a PE=1 SV=1	7	454590000	582110000	500640000	917950000	412720000	415970000	0.730796	1.71185	1.25101
ATP synthase subunit f, mitochondrial	Atp5j2	>sp|P56135|ATPK_MOUSE ATP synthase subunit f, mitochondrial OS=Mus musculus GN=Atp5j2 PE=1 SV=3	7	2257200000	2063300000	3187200000	2721000000	1936000000	1692800000	0.731272	1.62814	1.19061
Protein DGCR14	Dgcr14	>tr|Q3UFM6|Q3UFM6_MOUSE Expressed sequence 2 embryonic lethal, isoform CRA_a OS=Mus musculus GN=Dgcr14 PE=2 SV=1;>sp|O70279|DGC14_MOUSE Protein DGCR14 OS=Mus musculus GN=Dgcr14 PE=2 SV=2	8	195570000	214910000	235060000	326130000	312740000	302450000	0.731446	0.912222	0.667241
Integrator complex subunit 9	Ints9	>sp|Q8K114|INT9_MOUSE Integrator complex subunit 9 OS=Mus musculus GN=Ints9 PE=2 SV=1;>tr|G8JL56|G8JL56_MOUSE Integrator complex subunit 9 OS=Mus musculus GN=Ints9 PE=4 SV=1;>sp|Q8K114-2|INT9_MOUSE Isoform 2 of Integrator complex subunit 9 OS=Mus musculus	2	42633000	29904000	38907000	60154000	0	0	0.732246	#DIV/0!	#DIV/0!
Selenoprotein H	Selh	>sp|Q3UQA7|SELH_MOUSE Selenoprotein H OS=Mus musculus GN=Selh PE=2 SV=2	2	116060000	95788000	129050000	160220000	361060000	205970000	0.732354	0.510149	0.37361
Nuclear valosin-containing protein-like	Nvl	>sp|Q9DBY8|NVL_MOUSE Nuclear valosin-containing protein-like OS=Mus musculus GN=Nvl PE=1 SV=1	14	516130000	583000000	762360000	738140000	1009900000	846900000	0.732509	0.808111	0.591949
WW domain-binding protein 11	Wbp11	>sp|Q923D5|WBP11_MOUSE WW domain-binding protein 11 OS=Mus musculus GN=Wbp11 PE=1 SV=2;>tr|H7BWZ5|H7BWZ5_MOUSE WW domain-binding protein 11 OS=Mus musculus GN=Wbp11 PE=4 SV=1	19	1301400000	1215100000	1525100000	1909300000	2216900000	1716600000	0.732734	0.873116	0.639761
Protein kinase C iota type	Prkci	>tr|Q5DTK3|Q5DTK3_MOUSE MKIAA4165 protein (Fragment) OS=Mus musculus GN=Prkci PE=2 SV=1;>sp|Q62074|KPCI_MOUSE Protein kinase C iota type OS=Mus musculus GN=Prkci PE=1 SV=3	5	352970000	613930000	444250000	874950000	496420000	244270000	0.732944	1.78104	1.3054
Replication factor C subunit 2	Rfc2	>sp|Q9WUK4|RFC2_MOUSE Replication factor C subunit 2 OS=Mus musculus GN=Rfc2 PE=2 SV=1	11	639740000	605610000	888030000	807580000	1085900000	1092200000	0.734455	0.778481	0.57176
DNA polymerase delta catalytic subunit;DNA polymerase	Pold1	>sp|P52431|DPOD1_MOUSE DNA polymerase delta catalytic subunit OS=Mus musculus GN=Pold1 PE=1 SV=2;>tr|D6RFB8|D6RFB8_MOUSE DNA polymerase OS=Mus musculus GN=Pold1 PE=3 SV=1	27	1056200000	1048700000	1503400000	1358600000	1541700000	1524500000	0.735465	0.933403	0.686485
Pre-mRNA-splicing factor CWC22 homolog	Cwc22;OTTMUSG00000013393;Gm13695	>sp|Q8C5N3|CWC22_MOUSE Pre-mRNA-splicing factor CWC22 homolog OS=Mus musculus GN=Cwc22 PE=1 SV=1;>tr|B1AYU7|B1AYU7_MOUSE Novel protein OS=Mus musculus GN=Cwc22 PE=4 SV=1;>sp|Q8C5N3-2|CWC22_MOUSE Isoform 2 of Pre-mRNA-splicing factor CWC22 homolog OS=Mus mu	10	153250000	131460000	192780000	194190000	91924000	91263000	0.735742	2.11243	1.5542
Fragile X mental retardation syndrome-related protein 1	Fxr1	>sp|Q61584|FXR1_MOUSE Fragile X mental retardation syndrome-related protein 1 OS=Mus musculus GN=Fxr1 PE=1 SV=2;>sp|Q61584-3|FXR1_MOUSE Isoform B of Fragile X mental retardation syndrome-related protein 1 OS=Mus musculus GN=Fxr1;>sp|Q61584-7|FXR1_MOUSE Iso	29	8461100000	8470900000	12509000000	10493000000	10492000000	10616000000	0.73611	1.08973	0.80216
60S ribosomal protein L35	Rpl35;Gm10269	>sp|Q6ZWV7|RL35_MOUSE 60S ribosomal protein L35 OS=Mus musculus GN=Rpl35 PE=2 SV=1;>tr|G3UWD7|G3UWD7_MOUSE MCG123152 OS=Mus musculus GN=Gm10269 PE=3 SV=1	9	3373500000	3379900000	4433500000	4729800000	3930200000	3523000000	0.737005	1.22945	0.906107
Protein QN1 homolog	Kiaa1009	>sp|Q6ZQ06|QN1_MOUSE Protein QN1 homolog OS=Mus musculus GN=Kiaa1009 PE=1 SV=2	8	79087000	66204000	105910000	91099000	43586000	52157000	0.737484	2.05769	1.51751
Uncharacterized protein KIAA0090	Kiaa0090	>sp|Q8C7X2|EMC1_MOUSE ER membrane protein complex subunit 1 OS=Mus musculus GN=Emc1 PE=1 SV=1;>sp|Q8C7X2-2|EMC1_MOUSE Isoform 2 of ER membrane protein complex subunit 1 OS=Mus musculus GN=Emc1	3	46395000	49657000	51238000	78870000	25516000	45182000	0.738248	1.84033	1.35862
Nuclear pore complex protein Nup85	Nup85	>sp|Q8R480|NUP85_MOUSE Nuclear pore complex protein Nup85 OS=Mus musculus GN=Nup85 PE=1 SV=1	4	87622000	80270000	145900000	81365000	53203000	72816000	0.73875	1.80342	1.33228
Replication factor C subunit 4	Rfc4	>tr|Q3UI84|Q3UI84_MOUSE Replication factor C subunit 4 OS=Mus musculus GN=Rfc4 PE=2 SV=1;>sp|Q99J62|RFC4_MOUSE Replication factor C subunit 4 OS=Mus musculus GN=Rfc4 PE=1 SV=1	13	889240000	1075800000	1280000000	1378000000	1988000000	1671900000	0.739293	0.726249	0.536911
RNA-binding protein PNO1	Pno1	>sp|Q9CPS7|PNO1_MOUSE RNA-binding protein PNO1 OS=Mus musculus GN=Pno1 PE=2 SV=1	7	297010000	310570000	400220000	421520000	266660000	267180000	0.739382	1.5393	1.13813
	Dmrtc1c1;Dmrtc1c2	>tr|Q9D410|Q9D410_MOUSE DMRT-like family C1c1 OS=Mus musculus GN=Dmrtc1c1 PE=2 SV=1;>tr|Q14AJ8|Q14AJ8_MOUSE DMRT-like family C1c2 OS=Mus musculus GN=Dmrtc1c2 PE=2 SV=1;>tr|B1AX27|B1AX27_MOUSE DMRT-like family C1c1 (Fragment) OS=Mus musculus GN=Dmrtc1c1 PE=	1	33627000	30104000	53933000	32233000	33379000	37029000	0.73963	1.22381	0.905167
Melanoma-associated antigen D1	Maged1	>sp|Q9QYH6|MAGD1_MOUSE Melanoma-associated antigen D1 OS=Mus musculus GN=Maged1 PE=1 SV=1;>tr|F6YTL0|F6YTL0_MOUSE Melanoma-associated antigen D1 OS=Mus musculus GN=Maged1 PE=4 SV=1	8	158670000	147520000	255740000	158130000	295400000	215080000	0.739822	0.810747	0.599808
Nucleolar protein 56	Nop56	>sp|Q9D6Z1|NOP56_MOUSE Nucleolar protein 56 OS=Mus musculus GN=Nop56 PE=1 SV=2	21	1832400000	1835800000	2755500000	2202300000	2835700000	2925300000	0.739885	0.86058	0.63673
Zinc finger CCCH domain-containing protein 15	Zc3h15	>sp|Q3TIV5|ZC3HF_MOUSE Zinc finger CCCH domain-containing protein 15 OS=Mus musculus GN=Zc3h15 PE=1 SV=2	9	391290000	409840000	209450000	872560000	883370000	1013200000	0.740409	0.570509	0.42241
DNA replication licensing factor MCM3	Mcm3	>sp|P25206|MCM3_MOUSE DNA replication licensing factor MCM3 OS=Mus musculus GN=Mcm3 PE=1 SV=2	47	13855000000	15943000000	20766000000	19435000000	18214000000	17213000000	0.741225	1.13476	0.84111
Arginine/serine-rich protein PNISR	Sfrs18;Pnisr	>tr|A2AJT5|A2AJT5_MOUSE Protein Sfrs18 OS=Mus musculus GN=Sfrs18 PE=4 SV=1;>sp|A2AJT4|PNISR_MOUSE Arginine/serine-rich protein PNISR OS=Mus musculus GN=Pnisr PE=1 SV=1	12	829470000	890700000	1116400000	1204300000	403160000	372200000	0.741229	2.99306	2.21854
Kelch domain-containing protein 4	Klhdc4	>tr|G3X961|G3X961_MOUSE Kelch domain containing 4, isoform CRA_a OS=Mus musculus GN=Klhdc4 PE=4 SV=1;>tr|G3UZ63|G3UZ63_MOUSE Kelch domain-containing protein 4 OS=Mus musculus GN=Klhdc4 PE=4 SV=1;>sp|Q921I2|KLDC4_MOUSE Kelch domain-containing protein 4 OS=M	3	54258000	56204000	76283000	72591000	114150000	83200000	0.741983	0.754365	0.559726
U3 small nucleolar RNA-associated protein 6 homolog	Utp6	>sp|Q8VCY6|UTP6_MOUSE U3 small nucleolar RNA-associated protein 6 homolog OS=Mus musculus GN=Utp6 PE=2 SV=1	4	106720000	140240000	123620000	209100000	68641000	108610000	0.742246	1.87711	1.39328
HIV Tat-specific factor 1 homolog	Htatsf1	>sp|Q8BGC0|HTSF1_MOUSE HIV Tat-specific factor 1 homolog OS=Mus musculus GN=Htatsf1 PE=1 SV=1	17	1076400000	1150800000	1600600000	1399700000	1511900000	1439300000	0.742326	1.01664	0.754676
G-protein coupled receptor family C group 5 member C	Gprc5c	>sp|Q8K3J9|GPC5C_MOUSE G-protein coupled receptor family C group 5 member C OS=Mus musculus GN=Gprc5c PE=2 SV=2;>tr|B7FAT9|B7FAT9_MOUSE G protein-coupled receptor, family C, group 5, member C (Fragment) OS=Mus musculus GN=Gprc5c PE=4 SV=1	1	130580000	0	0	175780000	112120000	0	0.74286	1.56778	1.16465
RNA-binding protein 12	Rbm12;Cpne1	>sp|Q8R4X3|RBM12_MOUSE RNA-binding protein 12 OS=Mus musculus GN=Rbm12 PE=1 SV=3;>tr|F6YJB6|F6YJB6_MOUSE Copine-1 (Fragment) OS=Mus musculus GN=Cpne1 PE=4 SV=1;>tr|F7C9M1|F7C9M1_MOUSE RNA-binding protein 12 OS=Mus musculus GN=Rbm12 PE=4 SV=1	5	110090000	180080000	217130000	173480000	69428000	118560000	0.742864	2.07785	1.54356
Fermitin family homolog 2	Fermt2	>tr|F8WGQ4|F8WGQ4_MOUSE Fermitin family homolog 2 OS=Mus musculus GN=Fermt2 PE=4 SV=1;>sp|Q8CIB5|FERM2_MOUSE Fermitin family homolog 2 OS=Mus musculus GN=Fermt2 PE=1 SV=1	1	0	19296000	0	25926000	0	0	0.744272	#DIV/0!	#DIV/0!
E3 ubiquitin-protein ligase DZIP3	Dzip3	>sp|Q7TPV2|DZIP3_MOUSE E3 ubiquitin-protein ligase DZIP3 OS=Mus musculus GN=Dzip3 PE=2 SV=2	1	0	51427000	0	69056000	69449000	0	0.744714	0.994341	0.7405
Cytoplasmic tyrosine-protein kinase BMX	Bmx	>tr|B1AUL6|B1AUL6_MOUSE BMX non-receptor tyrosine kinase OS=Mus musculus GN=Bmx PE=4 SV=1;>sp|P97504|BMX_MOUSE Cytoplasmic tyrosine-protein kinase BMX OS=Mus musculus GN=Bmx PE=2 SV=1	2	1251600000	1652300000	1689600000	2208800000	2189900000	2131800000	0.744895	0.902052	0.671935
Ribosomal RNA processing protein 36 homolog	Rrp36	>tr|G3UWG5|G3UWG5_MOUSE Ribosomal RNA-processing protein 36 homolog OS=Mus musculus GN=Rrp36 PE=4 SV=1;>sp|Q3UFY0|RRP36_MOUSE Ribosomal RNA processing protein 36 homolog OS=Mus musculus GN=Rrp36 PE=2 SV=1	5	67527000	41872000	55301000	91455000	117190000	106080000	0.745448	0.657303	0.489985
Histone H1.3	Hist1h1d	>sp|P43277|H13_MOUSE Histone H1.3 OS=Mus musculus GN=Hist1h1d PE=1 SV=2	17	521580000	676830000	704560000	902720000	830230000	822580000	0.745614	0.972453	0.725074
Kinesin-like protein KIF22	Kif22	>sp|Q3V300|KIF22_MOUSE Kinesin-like protein KIF22 OS=Mus musculus GN=Kif22 PE=2 SV=2	9	65677000	0	87794000	0	119340000	70548000	0.748081	0.462346	0.345872
DNA (cytosine-5)-methyltransferase 3-like	Dnmt3l	>sp|Q9CWR8|DNM3L_MOUSE DNA (cytosine-5)-methyltransferase 3-like OS=Mus musculus GN=Dnmt3l PE=1 SV=1;>tr|D3YUQ4|D3YUQ4_MOUSE DNA (cytosine-5)-methyltransferase 3-like OS=Mus musculus GN=Dnmt3l PE=4 SV=1	5	268210000	232630000	314180000	354960000	193610000	232700000	0.748483	1.56961	1.17483
Myb-binding protein 1A	Mybbp1a	>sp|Q7TPV4|MBB1A_MOUSE Myb-binding protein 1A OS=Mus musculus GN=Mybbp1a PE=1 SV=2;>tr|Q3TLF6|Q3TLF6_MOUSE Myb-binding protein 1A OS=Mus musculus GN=Mybbp1a PE=2 SV=1	47	5250500000	4991100000	6720400000	6943400000	6184500000	6379900000	0.749543	1.0875	0.815128
Activator of basal transcription 1	Abt1	>sp|Q9QYL7|ABT1_MOUSE Activator of basal transcription 1 OS=Mus musculus GN=Abt1 PE=2 SV=1	11	637700000	513830000	705890000	829680000	809240000	838190000	0.749904	0.9321	0.698986
Ubiquitin carboxyl-terminal hydrolase 15;Ubiquitin carboxyl-terminal hydrolase	Usp15	>sp|Q8R5H1|UBP15_MOUSE Ubiquitin carboxyl-terminal hydrolase 15 OS=Mus musculus GN=Usp15 PE=2 SV=1;>sp|Q8R5H1-2|UBP15_MOUSE Isoform 2 of Ubiquitin carboxyl-terminal hydrolase 15 OS=Mus musculus GN=Usp15;>tr|Q3UZH0|Q3UZH0_MOUSE Ubiquitin carboxyl-terminal h	19	1670000000	1665700000	2568900000	1878100000	2188300000	2076600000	0.750101	1.0427	0.782129
60S acidic ribosomal protein P0	Rplp0	>sp|P14869|RLA0_MOUSE 60S acidic ribosomal protein P0 OS=Mus musculus GN=Rplp0 PE=1 SV=3;>tr|D3YVM5|D3YVM5_MOUSE 60S acidic ribosomal protein P0 (Fragment) OS=Mus musculus GN=Rplp0 PE=3 SV=1	19	745170000	595940000	856170000	930480000	576350000	614200000	0.750628	1.50069	1.12646
Serine/threonine-protein phosphatase 4 regulatory subunit 3A	Smek1	>tr|E9Q481|E9Q481_MOUSE Serine/threonine-protein phosphatase 4 regulatory subunit 3A OS=Mus musculus GN=Smek1 PE=4 SV=1;>sp|Q6P2K6|P4R3A_MOUSE Serine/threonine-protein phosphatase 4 regulatory subunit 3A OS=Mus musculus GN=Smek1 PE=1 SV=1	9	81372000	70485000	113990000	88240000	148050000	111810000	0.750912	0.778227	0.58438
Glutaryl-CoA dehydrogenase, mitochondrial	Gcdh	>sp|Q60759|GCDH_MOUSE Glutaryl-CoA dehydrogenase, mitochondrial OS=Mus musculus GN=Gcdh PE=2 SV=2	11	849760000	937970000	1131900000	1247400000	546770000	541500000	0.751368	2.18631	1.64273
Centrosomal protein of 72 kDa	Cep72	>sp|Q9D3R3|CEP72_MOUSE Centrosomal protein of 72 kDa OS=Mus musculus GN=Cep72 PE=2 SV=3;>sp|Q9D3R3-2|CEP72_MOUSE Isoform 2 of Centrosomal protein of 72 kDa OS=Mus musculus GN=Cep72	12	145560000	212740000	263870000	212050000	129010000	148850000	0.752858	1.71281	1.2895
40S ribosomal protein S7	Rps7;Gm9493	>sp|P62082|RS7_MOUSE 40S ribosomal protein S7 OS=Mus musculus GN=Rps7 PE=2 SV=1;>tr|F6SVV1|F6SVV1_MOUSE Uncharacterized protein OS=Mus musculus GN=Gm9493 PE=4 SV=1	23	9602400000	9331500000	11901000000	13227000000	10253000000	10405000000	0.753498	1.21638	0.916541
Intron-binding protein aquarius	Aqr	>sp|Q8CFQ3|AQR_MOUSE Intron-binding protein aquarius OS=Mus musculus GN=Aqr PE=2 SV=2;>tr|A2AQA7|A2AQA7_MOUSE Aquarius OS=Mus musculus GN=Aqr PE=4 SV=1	29	2303400000	1942400000	3245800000	2380500000	1678500000	1620800000	0.754634	1.7053	1.28688
Protein flightless-1 homolog	Flii	>sp|Q9JJ28|FLII_MOUSE Protein flightless-1 homolog OS=Mus musculus GN=Flii PE=1 SV=1	7	74804000	45015000	102730000	56026000	94949000	123400000	0.754737	0.727075	0.54875
Vinexin	Sorbs3	>sp|Q9R1Z8|VINEX_MOUSE Vinexin OS=Mus musculus GN=Sorbs3 PE=1 SV=1	5	82618000	102170000	118500000	126310000	0	0	0.754822	#DIV/0!	#DIV/0!
Protein Jade-1	Phf17	>sp|Q6ZPI0|JADE1_MOUSE Protein Jade-1 OS=Mus musculus GN=Phf17 PE=1 SV=2	17	426850000	615410000	900280000	479290000	1042600000	1175600000	0.755496	0.621932	0.469867
SRSF protein kinase 1	Srpk1	>sp|O70551|SRPK1_MOUSE SRSF protein kinase 1 OS=Mus musculus GN=Srpk1 PE=1 SV=2	12	685180000	770210000	933630000	990910000	1063800000	1129700000	0.756227	0.877383	0.663501
Annexin A11;Annexin	Anxa11	>sp|P97384|ANX11_MOUSE Annexin A11 OS=Mus musculus GN=Anxa11 PE=1 SV=2;>tr|D3Z7U0|D3Z7U0_MOUSE Annexin OS=Mus musculus GN=Anxa11 PE=3 SV=1	18	1468500000	1444000000	2177200000	1673600000	1632700000	1570000000	0.756336	1.20236	0.909389
UPF0469 protein KIAA0907	Kiaa0907	>sp|Q3TCX3|K0907_MOUSE UPF0469 protein KIAA0907 OS=Mus musculus GN=Kiaa0907 PE=2 SV=1;>sp|Q3TCX3-2|K0907_MOUSE Isoform 2 of UPF0469 protein KIAA0907 OS=Mus musculus GN=Kiaa0907;>sp|Q3TCX3-3|K0907_MOUSE Isoform 3 of UPF0469 protein KIAA0907 OS=Mus musculus	4	75710000	0	42242000	57826000	77859000	69886000	0.756586	0.677302	0.512437
Ribosomal protein L15;60S ribosomal protein L15	Gm4294;Gm10020;Rpl15;Rpl15-ps2;Gm8420	>tr|E9PWH9|E9PWH9_MOUSE Ribosomal protein L15 OS=Mus musculus GN=Gm4294 PE=3 SV=1;>tr|E9QAZ2|E9QAZ2_MOUSE Ribosomal protein L15 OS=Mus musculus GN=Gm10020 PE=3 SV=1;>sp|Q9CZM2|RL15_MOUSE 60S ribosomal protein L15 OS=Mus musculus GN=Rpl15 PE=2 SV=4;>tr|F8WI	18	4222000000	4360600000	5213300000	6128000000	4815300000	4442100000	0.756756	1.22511	0.927107
Phosphatidate phosphatase LPIN3	Lpin3	>tr|A2A4B1|A2A4B1_MOUSE Lipin 3 OS=Mus musculus GN=Lpin3 PE=4 SV=1;>sp|Q99PI4|LPIN3_MOUSE Phosphatidate phosphatase LPIN3 OS=Mus musculus GN=Lpin3 PE=1 SV=1;>tr|A2A4B3|A2A4B3_MOUSE Lipin 3 OS=Mus musculus GN=Lpin3 PE=4 SV=1	13	0	128950000	77223000	93041000	21854000	53193000	0.757353	2.26876	1.71826
26S protease regulatory subunit 8	Psmc5	>sp|P62196|PRS8_MOUSE 26S protease regulatory subunit 8 OS=Mus musculus GN=Psmc5 PE=1 SV=1;>tr|E9Q0L5|E9Q0L5_MOUSE 26S protease regulatory subunit 8 OS=Mus musculus GN=Psmc5 PE=3 SV=1	16	745190000	806060000	998460000	1047000000	781750000	793610000	0.758387	1.29841	0.984696
Tetratricopeptide repeat protein 33	Ttc33	>sp|Q9D6K7|TTC33_MOUSE Tetratricopeptide repeat protein 33 OS=Mus musculus GN=Ttc33 PE=2 SV=1;>tr|D3Z767|D3Z767_MOUSE Tetratricopeptide repeat protein 33 (Fragment) OS=Mus musculus GN=Ttc33 PE=4 SV=1;>tr|D3Z1T8|D3Z1T8_MOUSE Tetratricopeptide repeat protein	3	0	12365000	0	16299000	9664000	0	0.758635	1.68657	1.27949
Calmodulin-regulated spectrin-associated protein 3	Camsap3	>sp|Q80VC9|CAMP3_MOUSE Calmodulin-regulated spectrin-associated protein 3 OS=Mus musculus GN=Camsap3 PE=1 SV=1;>tr|E9Q5B0|E9Q5B0_MOUSE Calmodulin-regulated spectrin-associated protein 3 OS=Mus musculus GN=Camsap3 PE=4 SV=1;>sp|Q80VC9-2|CAMP3_MOUSE Isoform	23	497340000	508130000	694540000	630200000	579600000	534080000	0.758994	1.18952	0.902836
Zinc finger and SCAN domain-containing protein 21	Zscan21	>sp|Q07231|ZSC21_MOUSE Zinc finger and SCAN domain-containing protein 21 OS=Mus musculus GN=Zscan21 PE=2 SV=2	9	570620000	607970000	683760000	865860000	874180000	917680000	0.760567	0.864811	0.657747
Eukaryotic translation initiation factor 2 subunit 2	Eif2s2	>sp|Q99L45|IF2B_MOUSE Eukaryotic translation initiation factor 2 subunit 2 OS=Mus musculus GN=Eif2s2 PE=1 SV=1	16	2963200000	2849400000	4290900000	3343800000	3868900000	3747300000	0.76134	1.00243	0.763189
Small nuclear ribonucleoprotein Sm D1	Snrpd1	>sp|P62315|SMD1_MOUSE Small nuclear ribonucleoprotein Sm D1 OS=Mus musculus GN=Snrpd1 PE=2 SV=1	5	7471400000	5728000000	9791900000	7540300000	8932300000	5714400000	0.761554	1.18335	0.901186
Negative elongation factor E	Rdbp	>sp|P19426|NELFE_MOUSE Negative elongation factor E OS=Mus musculus GN=Rdbp PE=1 SV=2;>sp|P19426-2|NELFE_MOUSE Isoform 2 of Negative elongation factor E OS=Mus musculus GN=Rdbp;>tr|G3UY39|G3UY39_MOUSE Negative elongation factor E (Fragment) OS=Mus musculus	7	1045700000	998910000	1027100000	1653800000	1288600000	1569300000	0.762658	0.938066	0.715424
General transcription factor IIH subunit 5	Gtf2h5	>sp|Q8K2X8|TF2H5_MOUSE General transcription factor IIH subunit 5 OS=Mus musculus GN=Gtf2h5 PE=1 SV=1	2	92616000	0	121400000	0	113700000	0	0.7629	1.06772	0.814565
Monocarboxylate transporter 1	Slc16a1	>sp|P53986|MOT1_MOUSE Monocarboxylate transporter 1 OS=Mus musculus GN=Slc16a1 PE=1 SV=1	2	75432000	88988000	100360000	114870000	53412000	40563000	0.763927	2.29029	1.74961
Nucleoporin NUP53	Nup35	>sp|Q8R4R6|NUP53_MOUSE Nucleoporin NUP53 OS=Mus musculus GN=Nup35 PE=1 SV=2;>tr|A2ATJ2|A2ATJ2_MOUSE Nucleoporin 35 (Fragment) OS=Mus musculus GN=Nup35 PE=4 SV=1	6	204180000	191230000	292170000	225110000	242300000	225820000	0.764402	1.10502	0.844677
Pre-mRNA-splicing factor 38B	Prpf38b	>sp|Q80SY5|PR38B_MOUSE Pre-mRNA-splicing factor 38B OS=Mus musculus GN=Prpf38b PE=1 SV=1	19	5847500000	5740200000	7479700000	7671100000	7265100000	7248300000	0.764824	1.04392	0.798414
	Slc4a1ap	>tr|E9Q585|E9Q585_MOUSE Protein Slc4a1ap OS=Mus musculus GN=Slc4a1ap PE=4 SV=1;>tr|E9PX68|E9PX68_MOUSE Protein Slc4a1ap OS=Mus musculus GN=Slc4a1ap PE=4 SV=1;>tr|E9Q1Q0|E9Q1Q0_MOUSE Protein Slc4a1ap OS=Mus musculus GN=Slc4a1ap PE=4 SV=1;>tr|Q5BKS1|Q5BKS1_M	26	2266600000	2205100000	2935800000	2910600000	3970400000	3813900000	0.764864	0.75105	0.574451
Putative ribosomal RNA methyltransferase NOP2	Nop2	>tr|E9QN31|E9QN31_MOUSE Putative ribosomal RNA methyltransferase NOP2 OS=Mus musculus GN=Nop2 PE=4 SV=1;>sp|Q922K7|NOP2_MOUSE Putative ribosomal RNA methyltransferase NOP2 OS=Mus musculus GN=Nop2 PE=2 SV=1	13	522200000	764630000	867400000	814700000	516240000	444230000	0.765014	1.75133	1.33979
DNA replication licensing factor MCM5	Mcm5	>tr|Q52KC3|Q52KC3_MOUSE DNA replication licensing factor MCM5 OS=Mus musculus GN=Mcm5 PE=2 SV=1;>sp|P49718|MCM5_MOUSE DNA replication licensing factor MCM5 OS=Mus musculus GN=Mcm5 PE=2 SV=1	51	25011000000	24755000000	31637000000	33357000000	32349000000	31493000000	0.765701	1.01804	0.779518
40S ribosomal protein S24	Rps24	>sp|P62849|RS24_MOUSE 40S ribosomal protein S24 OS=Mus musculus GN=Rps24 PE=1 SV=1;>tr|Q9D7P1|Q9D7P1_MOUSE 40S ribosomal protein S24 OS=Mus musculus GN=Rps24 PE=2 SV=1;>tr|E9Q3V8|E9Q3V8_MOUSE 40S ribosomal protein S24 OS=Mus musculus GN=Rps24 PE=3 SV=1;>sp	11	3372900000	3325100000	4785000000	3958300000	4069800000	3211100000	0.766072	1.20085	0.919941
Serine protease HTRA2, mitochondrial	Htra2	>sp|Q9JIY5|HTRA2_MOUSE Serine protease HTRA2, mitochondrial OS=Mus musculus GN=Htra2 PE=1 SV=2;>tr|D3YX27|D3YX27_MOUSE Serine protease HTRA2, mitochondrial OS=Mus musculus GN=Htra2 PE=4 SV=1;>tr|F6TCV0|F6TCV0_MOUSE Serine protease HTRA2, mitochondrial (Fra	9	481660000	558890000	635380000	722100000	271220000	285630000	0.766531	2.43778	1.86864
dCTP pyrophosphatase 1	Dctpp1	>sp|Q9QY93|DCTP1_MOUSE dCTP pyrophosphatase 1 OS=Mus musculus GN=Dctpp1 PE=1 SV=1	6	972960000	1006800000	1233500000	1347100000	606200000	480950000	0.76717	2.37373	1.82106
Heterogeneous nuclear ribonucleoprotein A0	Hnrnpa0	>sp|Q9CX86|ROA0_MOUSE Heterogeneous nuclear ribonucleoprotein A0 OS=Mus musculus GN=Hnrnpa0 PE=1 SV=1	18	3449600000	3619800000	4717300000	4493700000	5936200000	5844300000	0.767495	0.781885	0.600093
NEDD8 ultimate buster 1	Nub1	>sp|P54729|NUB1_MOUSE NEDD8 ultimate buster 1 OS=Mus musculus GN=Nub1 PE=1 SV=2	12	804220000	746960000	937850000	1082100000	604560000	566170000	0.76793	1.72538	1.32497
Uncharacterized protein C17orf63 homolog	BC017647	>sp|Q6P539|F222B_MOUSE Protein FAM222B OS=Mus musculus GN=Fam222b PE=2 SV=2;>tr|E9Q687|E9Q687_MOUSE Protein BC017647 OS=Mus musculus GN=BC017647 PE=4 SV=1	7	153450000	161090000	159680000	249780000	93980000	98494000	0.768182	2.12735	1.63419
SWI/SNF-related matrix-associated actin-dependent regulator of chromatin subfamily A member 5	Smarca5	>sp|Q91ZW3|SMCA5_MOUSE SWI/SNF-related matrix-associated actin-dependent regulator of chromatin subfamily A member 5 OS=Mus musculus GN=Smarca5 PE=1 SV=1	35	2401100000	2374600000	2960600000	3256000000	3996600000	4209800000	0.768217	0.757531	0.581948
Protein scribble homolog	Scrib	>sp|Q80U72-3|SCRIB_MOUSE Isoform 3 of Protein scribble homolog OS=Mus musculus GN=Scrib;>sp|Q80U72-2|SCRIB_MOUSE Isoform 2 of Protein scribble homolog OS=Mus musculus GN=Scrib;>sp|Q80U72-4|SCRIB_MOUSE Isoform 4 of Protein scribble homolog OS=Mus musculus G	17	414560000	432440000	712310000	390100000	325560000	362830000	0.768317	1.60143	1.23041
Peptidyl-prolyl cis-trans isomerase FKBP8	Fkbp8	>sp|O35465-2|FKBP8_MOUSE Isoform 2 of Peptidyl-prolyl cis-trans isomerase FKBP8 OS=Mus musculus GN=Fkbp8;>sp|O35465|FKBP8_MOUSE Peptidyl-prolyl cis-trans isomerase FKBP8 OS=Mus musculus GN=Fkbp8 PE=1 SV=2;>tr|F6WP10|F6WP10_MOUSE Peptidyl-prolyl cis-trans i	3	0	32570000	0	42278000	0	0	0.770377	#DIV/0!	#DIV/0!
60S ribosomal protein L12	Rpl12;Rpl12-ps1	>sp|P35979|RL12_MOUSE 60S ribosomal protein L12 OS=Mus musculus GN=Rpl12 PE=1 SV=2;>tr|D3YX33|D3YX33_MOUSE MCG49189 OS=Mus musculus GN=Rpl12-ps1 PE=3 SV=1	9	5056900000	4958500000	6634000000	6358100000	5646200000	5141400000	0.770884	1.20436	0.928418
Enhancer of mRNA-decapping protein 3	Edc3	>sp|Q8K2D3|EDC3_MOUSE Enhancer of mRNA-decapping protein 3 OS=Mus musculus GN=Edc3 PE=2 SV=1	13	379930000	342010000	499470000	435740000	567570000	568600000	0.771955	0.823125	0.635415
Acyl-coenzyme A thioesterase 12	Acot12	>sp|Q9DBK0|ACO12_MOUSE Acyl-coenzyme A thioesterase 12 OS=Mus musculus GN=Acot12 PE=2 SV=1	1	114050000	126540000	148470000	162950000	229050000	163230000	0.772558	0.793872	0.613312
SEC23-interacting protein	Sec23ip	>sp|Q6NZC7|S23IP_MOUSE SEC23-interacting protein OS=Mus musculus GN=Sec23ip PE=1 SV=2;>tr|G3X928|G3X928_MOUSE SEC23-interacting protein OS=Mus musculus GN=Sec23ip PE=4 SV=1	12	255580000	224920000	329910000	291660000	260580000	232780000	0.773042	1.25987	0.973934
Friend of PRMT1 protein	Fop;2500003M10Rik	>sp|Q9CY57|FOP_MOUSE Friend of PRMT1 protein OS=Mus musculus GN=Fop PE=1 SV=2;>tr|E9PW20|E9PW20_MOUSE Uncharacterized protein OS=Mus musculus GN=2500003M10Rik PE=4 SV=1;>sp|Q9CY57-3|FOP_MOUSE Isoform 3 of Friend of PRMT1 protein OS=Mus musculus GN=Fop;>tr|	7	784940000	911700000	1174300000	1019800000	1214500000	1341800000	0.773274	0.858311	0.663709
Dihydropyrimidinase-related protein 3	Dpysl3	>tr|E9PWE8|E9PWE8_MOUSE Dihydropyrimidinase-related protein 3 OS=Mus musculus GN=Dpysl3 PE=4 SV=1;>sp|Q62188|DPYL3_MOUSE Dihydropyrimidinase-related protein 3 OS=Mus musculus GN=Dpysl3 PE=1 SV=1;>tr|Q3TT92|Q3TT92_MOUSE Dihydropyrimidinase-related protein 3	5	119830000	85791000	85847000	179920000	119050000	144910000	0.773689	1.00685	0.778985
Solute carrier family 12 member 7	Slc12a7	>sp|Q9WVL3|S12A7_MOUSE Solute carrier family 12 member 7 OS=Mus musculus GN=Slc12a7 PE=1 SV=1;>sp|Q9WVL3-2|S12A7_MOUSE Isoform 2 of Solute carrier family 12 member 7 OS=Mus musculus GN=Slc12a7;>tr|E9Q0L1|E9Q0L1_MOUSE Solute carrier family 12 member 7 OS=Mu	4	47562000	42986000	63497000	53468000	0	0	0.774146	#DIV/0!	#DIV/0!
ATP synthase subunit gamma, mitochondrial;ATP synthase gamma chain	Atp5c1	>sp|Q91VR2|ATPG_MOUSE ATP synthase subunit gamma, mitochondrial OS=Mus musculus GN=Atp5c1 PE=1 SV=1;>tr|A2AKU9|A2AKU9_MOUSE ATP synthase gamma chain OS=Mus musculus GN=Atp5c1 PE=3 SV=1;>tr|Q8C2Q8|Q8C2Q8_MOUSE ATP synthase gamma chain OS=Mus musculus GN=Atp	14	2324500000	2252500000	2857900000	3054200000	3327700000	3240700000	0.774175	0.900082	0.696821
Unconventional myosin-Ib	Myo1b	>tr|Q7TQD7|Q7TQD7_MOUSE Myo1b protein OS=Mus musculus GN=Myo1b PE=2 SV=1;>sp|P46735|MYO1B_MOUSE Unconventional myosin-Ib OS=Mus musculus GN=Myo1b PE=2 SV=3;>tr|E9Q580|E9Q580_MOUSE Unconventional myosin-Ib OS=Mus musculus GN=Myo1b PE=4 SV=1;>tr|E9QNH6|E9QNH	10	67066000	167210000	135990000	166430000	609710000	148100000	0.774671	0.399071	0.309149
	Nup205	>tr|Q6ZQG1|Q6ZQG1_MOUSE MCG21756, isoform CRA_a (Fragment) OS=Mus musculus GN=Nup205 PE=2 SV=1;>tr|F6PXL5|F6PXL5_MOUSE Protein Nup205 OS=Mus musculus GN=Nup205 PE=4 SV=1	18	528460000	640170000	796440000	710960000	549130000	556530000	0.775262	1.36335	1.05695
Clathrin heavy chain 1	Cltc	>tr|Q5SXR6|Q5SXR6_MOUSE Clathrin heavy chain 1 OS=Mus musculus GN=Cltc PE=2 SV=1;>sp|Q68FD5|CLH_MOUSE Clathrin heavy chain 1 OS=Mus musculus GN=Cltc PE=1 SV=3	42	4151800000	3815200000	4992500000	5276900000	4639700000	4649100000	0.7758	1.10557	0.8577
Transcriptional enhancer factor TEF-4	Tead2	>sp|P48301|TEAD2_MOUSE Transcriptional enhancer factor TEF-4 OS=Mus musculus GN=Tead2 PE=2 SV=1;>tr|E9PZK2|E9PZK2_MOUSE Transcriptional enhancer factor TEF-4 OS=Mus musculus GN=Tead2 PE=4 SV=1;>tr|Q80UL2|Q80UL2_MOUSE Tead2 protein OS=Mus musculus GN=Tead2	8	95719000	111850000	80785000	186180000	127000000	124050000	0.777514	1.06339	0.826803
LanC-like protein 1	Lancl1	>sp|O89112|LANC1_MOUSE LanC-like protein 1 OS=Mus musculus GN=Lancl1 PE=1 SV=1;>tr|B2KGR2|B2KGR2_MOUSE LanC (Bacterial lantibiotic synthetase component C)-like 1 (Fragment) OS=Mus musculus GN=Lancl1 PE=4 SV=1	5	92057000	113430000	92332000	171320000	79936000	0	0.779387	3.29829	2.57064
Argininosuccinate synthase	Ass1	>sp|P16460|ASSY_MOUSE Argininosuccinate synthase OS=Mus musculus GN=Ass1 PE=1 SV=1	42	62971000000	58444000000	79518000000	76051000000	38668000000	38919000000	0.780458	2.00509	1.56489
	Srsf11	>tr|E9Q6E5|E9Q6E5_MOUSE Protein Srsf11 OS=Mus musculus GN=Srsf11 PE=4 SV=1;>tr|Q3UIX4|Q3UIX4_MOUSE Protein Srsf11 OS=Mus musculus GN=Srsf11 PE=2 SV=1;>tr|Q8BV04|Q8BV04_MOUSE Protein Srsf11 OS=Mus musculus GN=Srsf11 PE=2 SV=1;>tr|B7ZNC5|B7ZNC5_MOUSE Protein	11	3106100000	2702200000	3597000000	3845000000	4815500000	5333300000	0.780476	0.733289	0.572314
Heterogeneous nuclear ribonucleoprotein F;Heterogeneous nuclear ribonucleoprotein F, N-terminally processed	Hnrnpf	>sp|Q9Z2X1|HNRPF_MOUSE Heterogeneous nuclear ribonucleoprotein F OS=Mus musculus GN=Hnrnpf PE=1 SV=3;>sp|Q9Z2X1-2|HNRPF_MOUSE Isoform 2 of Heterogeneous nuclear ribonucleoprotein F OS=Mus musculus GN=Hnrnpf	29	15287000000	13504000000	15591000000	21284000000	16542000000	17521000000	0.780773	1.08255	0.845228
Origin recognition complex subunit 2	Orc2	>sp|Q60862|ORC2_MOUSE Origin recognition complex subunit 2 OS=Mus musculus GN=Orc2 PE=1 SV=1;>tr|Q59IX1|Q59IX1_MOUSE Origin recognition complex subunit 2 OS=Mus musculus GN=Orc2 PE=2 SV=1	2	47033000	46941000	67161000	53167000	0	57813000	0.780982	2.08133	1.62548
	Srsf6	>tr|Q3TWW8|Q3TWW8_MOUSE Protein Srsf6 OS=Mus musculus GN=Srsf6 PE=2 SV=1	14	2401400000	2552000000	3112200000	3230300000	2749100000	2828600000	0.780985	1.13712	0.888072
Eukaryotic translation initiation factor 4H	Eif4h	>sp|Q9WUK2|IF4H_MOUSE Eukaryotic translation initiation factor 4H OS=Mus musculus GN=Eif4h PE=1 SV=3;>tr|Q80U88|Q80U88_MOUSE Eukaryotic translation initiation factor 4H (Fragment) OS=Mus musculus GN=Eif4h PE=2 SV=3;>sp|Q9WUK2-2|IF4H_MOUSE Isoform Short of	9	1177900000	1299200000	1597900000	1566000000	1871500000	1782800000	0.782926	0.865802	0.677859
	Spink5	>tr|Q148R4|Q148R4_MOUSE Protein Spink5 OS=Mus musculus GN=Spink5 PE=2 SV=1;>tr|Q8BM18|Q8BM18_MOUSE Protein Spink5 (Fragment) OS=Mus musculus GN=Spink5 PE=2 SV=1	2	311800000	0	216100000	182040000	307880000	298670000	0.783142	0.656401	0.514055
	Olfr1057	>tr|Q7TR75|Q7TR75_MOUSE Olfactory receptor 1057 OS=Mus musculus GN=Olfr1057 PE=3 SV=1	1	1402500000	497060000	1019000000	1405600000	978680000	0	0.783453	2.47742	1.94094
28S ribosomal protein S28, mitochondrial	Mrps28	>sp|Q9CY16|RT28_MOUSE 28S ribosomal protein S28, mitochondrial OS=Mus musculus GN=Mrps28 PE=2 SV=1	2	55454000	62020000	72234000	77681000	50427000	50249000	0.783604	1.48908	1.16685
60S ribosomal protein L8	Rpl8	>sp|P62918|RL8_MOUSE 60S ribosomal protein L8 OS=Mus musculus GN=Rpl8 PE=2 SV=2	17	3811500000	3808300000	4722300000	4998700000	4952500000	4773200000	0.783849	0.999517	0.783471
Programmed cell death 6-interacting protein	Pdcd6ip	>sp|Q9WU78-3|PDC6I_MOUSE Isoform 3 of Programmed cell death 6-interacting protein OS=Mus musculus GN=Pdcd6ip;>sp|Q9WU78|PDC6I_MOUSE Programmed cell death 6-interacting protein OS=Mus musculus GN=Pdcd6ip PE=1 SV=3	11	380520000	398300000	483250000	510180000	347480000	380390000	0.783971	1.36485	1.07
Dolichyl-diphosphooligosaccharide--protein glycosyltransferase 48 kDa subunit	Ddost	>sp|O54734|OST48_MOUSE Dolichyl-diphosphooligosaccharide--protein glycosyltransferase 48 kDa subunit OS=Mus musculus GN=Ddost PE=1 SV=2	13	1791000000	1946400000	2389900000	2376200000	763070000	815150000	0.784163	3.01992	2.36811
Glucose-6-phosphate 1-dehydrogenase X;Glucose-6-phosphate 1-dehydrogenase;Glucose-6-phosphate 1-dehydrogenase 2	G6pdx;G6pd2	>sp|Q00612|G6PD1_MOUSE Glucose-6-phosphate 1-dehydrogenase X OS=Mus musculus GN=G6pdx PE=1 SV=3;>tr|A3KG36|A3KG36_MOUSE Glucose-6-phosphate 1-dehydrogenase (Fragment) OS=Mus musculus GN=G6pdx PE=3 SV=1;>tr|G3UWD6|G3UWD6_MOUSE Glucose-6-phosphate 1-dehydrog	2	221020000	169770000	213370000	284980000	28002000	0	0.784168	17.7969	13.9558
Chromosome transmission fidelity protein 18 homolog	Chtf18	>sp|Q8BIW9|CTF18_MOUSE Chromosome transmission fidelity protein 18 homolog OS=Mus musculus GN=Chtf18 PE=2 SV=2;>tr|E9Q2M3|E9Q2M3_MOUSE Chromosome transmission fidelity protein 18 homolog OS=Mus musculus GN=Chtf18 PE=4 SV=1	9	134330000	190460000	225730000	188410000	246370000	195030000	0.784252	0.938242	0.735818
CCR4-NOT transcription complex subunit 10	Cnot10	>sp|Q8BH15|CNOTA_MOUSE CCR4-NOT transcription complex subunit 10 OS=Mus musculus GN=Cnot10 PE=2 SV=1;>sp|Q8BH15-2|CNOTA_MOUSE Isoform 2 of CCR4-NOT transcription complex subunit 10 OS=Mus musculus GN=Cnot10;>sp|Q8BH15-3|CNOTA_MOUSE Isoform 3 of CCR4-NOT tr	7	97831000	89954000	128460000	110850000	140430000	162220000	0.784693	0.790715	0.620469
60S ribosomal protein L13	Rpl13;Rpl13-ps3;Gm10071	>sp|P47963|RL13_MOUSE 60S ribosomal protein L13 OS=Mus musculus GN=Rpl13 PE=2 SV=3;>tr|D3YX54|D3YX54_MOUSE 60S ribosomal protein L13 OS=Mus musculus GN=Rpl13-ps3 PE=3 SV=1;>tr|E9PZ94|E9PZ94_MOUSE 60S ribosomal protein L13 OS=Mus musculus GN=Gm10071 PE=3 SV	20	8080800000	8799500000	10604000000	10888000000	10925000000	11043000000	0.785422	0.978332	0.768404
HSPB1-associated protein 1	Hspbap1	>sp|Q8BK58|HBAP1_MOUSE HSPB1-associated protein 1 OS=Mus musculus GN=Hspbap1 PE=1 SV=2	5	293430000	258130000	105170000	596980000	93335000	121970000	0.78553	3.26119	2.56176
HAUS augmin-like complex subunit 5	Haus5	>sp|Q9D786|HAUS5_MOUSE HAUS augmin-like complex subunit 5 OS=Mus musculus GN=Haus5 PE=2 SV=1;>sp|Q9D786-2|HAUS5_MOUSE Isoform 2 of HAUS augmin-like complex subunit 5 OS=Mus musculus GN=Haus5	4	20756000	27349000	29478000	31707000	17787000	18429000	0.786222	1.68945	1.32828
Nischarin	Nisch	>sp|Q80TM9|NISCH_MOUSE Nischarin OS=Mus musculus GN=Nisch PE=1 SV=2;>sp|Q80TM9-3|NISCH_MOUSE Isoform 3 of Nischarin OS=Mus musculus GN=Nisch;>tr|E9PWZ1|E9PWZ1_MOUSE Nischarin OS=Mus musculus GN=Nisch PE=4 SV=1;>sp|Q80TM9-2|NISCH_MOUSE Isoform 2 of Nischari	16	291860000	369550000	399760000	441290000	260290000	191300000	0.78641	1.86242	1.46462
Aurora kinase B	Aurkb	>sp|O70126|AURKB_MOUSE Aurora kinase B OS=Mus musculus GN=Aurkb PE=1 SV=2	13	623760000	560400000	786100000	718130000	899810000	964300000	0.78722	0.806943	0.635241
Serine/threonine-protein kinase Chk1	Chek1	>sp|O35280|CHK1_MOUSE Serine/threonine-protein kinase Chk1 OS=Mus musculus GN=Chek1 PE=1 SV=2;>tr|G3UYC5|G3UYC5_MOUSE Serine/threonine-protein kinase Chk1 OS=Mus musculus GN=Chek1 PE=4 SV=1;>tr|G3UYB1|G3UYB1_MOUSE Serine/threonine-protein kinase Chk1 OS=Mu	6	109340000	110240000	112520000	166060000	141660000	161790000	0.788212	0.918043	0.723612
40S ribosomal protein S3a	Gm10119;Rps3a;Gm9000	>tr|D3Z6C3|D3Z6C3_MOUSE Uncharacterized protein OS=Mus musculus GN=Gm10119 PE=3 SV=1;>sp|P97351|RS3A_MOUSE 40S ribosomal protein S3a OS=Mus musculus GN=Rps3a PE=1 SV=3;>tr|D3Z7W7|D3Z7W7_MOUSE Uncharacterized protein OS=Mus musculus GN=Gm9000 PE=3 SV=1	27	12783000000	12653000000	17858000000	14363000000	14037000000	13892000000	0.789423	1.15368	0.910738
UAP56-interacting factor	Fyttd1	>sp|Q91Z49|UIF_MOUSE UAP56-interacting factor OS=Mus musculus GN=Fyttd1 PE=1 SV=1;>sp|Q91Z49-2|UIF_MOUSE Isoform 2 of UAP56-interacting factor OS=Mus musculus GN=Fyttd1;>sp|Q91Z49-3|UIF_MOUSE Isoform 3 of UAP56-interacting factor OS=Mus musculus GN=Fyttd1	5	48966000	53615000	52304000	77547000	64186000	59966000	0.78999	1.0459	0.826253
Interleukin-18 receptor 1	Il18r1	>sp|Q61098|IL18R_MOUSE Interleukin-18 receptor 1 OS=Mus musculus GN=Il18r1 PE=2 SV=1	1	561080000	592110000	745600000	713640000	536620000	504860000	0.790268	1.40112	1.10726
Prefoldin subunit 6	Pfdn6;H2-Ke2	>sp|Q03958|PFD6_MOUSE Prefoldin subunit 6 OS=Mus musculus GN=Pfdn6 PE=2 SV=1;>tr|G3UYF9|G3UYF9_MOUSE Protein H2-Ke2 OS=Mus musculus GN=H2-Ke2 PE=4 SV=1	3	44754000	41551000	54873000	54307000	41254000	41750000	0.790484	1.31536	1.03977
tRNA (cytosine(34)-C(5))-methyltransferase	Nsun2	>sp|Q1HFZ0|NSUN2_MOUSE tRNA (cytosine(34)-C(5))-methyltransferase OS=Mus musculus GN=Nsun2 PE=1 SV=2;>tr|H3BKN0|H3BKN0_MOUSE tRNA (cytosine(34)-C(5))-methyltransferase OS=Mus musculus GN=Nsun2 PE=4 SV=1;>sp|Q1HFZ0-2|NSUN2_MOUSE Isoform 2 of tRNA (cytosine(	20	3004100000	3054000000	3763800000	3897200000	3683800000	3822500000	0.790771	1.02061	0.807069
Protein asunder homolog	Asun;4933424B01Rik	>sp|Q8QZV7|ASUN_MOUSE Protein asunder homolog OS=Mus musculus GN=Asun PE=2 SV=2;>tr|F6W761|F6W761_MOUSE Uncharacterized protein (Fragment) OS=Mus musculus GN=4933424B01Rik PE=4 SV=1	16	642840000	667520000	781460000	874580000	975540000	1021400000	0.791261	0.829289	0.656184
ADP/ATP translocase 1	Slc25a4	>sp|P48962|ADT1_MOUSE ADP/ATP translocase 1 OS=Mus musculus GN=Slc25a4 PE=1 SV=4	22	249020000	293180000	304770000	378720000	191560000	241040000	0.793282	1.57996	1.25335
	Maz	>tr|Q05DR9|Q05DR9_MOUSE Maz protein OS=Mus musculus GN=Maz PE=2 SV=1	5	861330000	937160000	1302900000	963280000	780450000	1964500000	0.793622	0.825582	0.6552
Nucleolar RNA helicase 2	Ddx21	>sp|Q9JIK5|DDX21_MOUSE Nucleolar RNA helicase 2 OS=Mus musculus GN=Ddx21 PE=1 SV=3	40	5266900000	4961700000	6784600000	6094700000	11306000000	10343000000	0.794189	0.594914	0.472474
NHP2-like protein 1	Nhp2l1	>sp|Q9D0T1|NH2L1_MOUSE NHP2-like protein 1 OS=Mus musculus GN=Nhp2l1 PE=2 SV=4;>tr|E9PZS4|E9PZS4_MOUSE Protein Gm5616 OS=Mus musculus GN=Gm5616 PE=4 SV=1	6	755060000	931580000	1061400000	1059900000	1031800000	939640000	0.795097	1.07602	0.855537
	Scaf4	>tr|Q6PFF0|Q6PFF0_MOUSE Protein Scaf4 OS=Mus musculus GN=Scaf4 PE=2 SV=1;>tr|Q7TSH6|Q7TSH6_MOUSE Protein Scaf4 OS=Mus musculus GN=Scaf4 PE=2 SV=1;>tr|F6Z1F4|F6Z1F4_MOUSE Protein Scaf4 OS=Mus musculus GN=Scaf4 PE=4 SV=1	12	947760000	900140000	985120000	1337400000	1129500000	1027000000	0.795644	1.07699	0.856898
Pleiotropic regulator 1	Plrg1	>sp|Q922V4|PLRG1_MOUSE Pleiotropic regulator 1 OS=Mus musculus GN=Plrg1 PE=2 SV=1;>tr|D3Z4V1|D3Z4V1_MOUSE Pleiotropic regulator 1 OS=Mus musculus GN=Plrg1 PE=4 SV=1;>tr|F8WI31|F8WI31_MOUSE Pleiotropic regulator 1 OS=Mus musculus GN=Plrg1 PE=4 SV=1	8	1376900000	1285800000	1670300000	1675200000	1783600000	1867900000	0.795905	0.916199	0.729207
Phosphate carrier protein, mitochondrial	Slc25a3	>tr|G5E902|G5E902_MOUSE MCG10343, isoform CRA_b OS=Mus musculus GN=Slc25a3 PE=3 SV=1;>sp|Q8VEM8|MPCP_MOUSE Phosphate carrier protein, mitochondrial OS=Mus musculus GN=Slc25a3 PE=1 SV=1	18	8664700000	8430400000	10851000000	10620000000	7887200000	8014300000	0.796195	1.35025	1.07506
UDP-N-acetylglucosamine transferase subunit ALG13 homolog	Alg13	>sp|Q9D8C3|ALG13_MOUSE UDP-N-acetylglucosamine transferase subunit ALG13 homolog OS=Mus musculus GN=Alg13 PE=2 SV=2	9	242260000	121950000	221790000	235030000	493620000	445380000	0.797272	0.486496	0.38787
	Prcc	>tr|Q9EQC8|Q9EQC8_MOUSE Papillary renal cell carcinoma (Translocation-associated) OS=Mus musculus GN=Prcc PE=2 SV=1	11	1757200000	1670400000	1824100000	2472700000	1806000000	1613800000	0.79771	1.25645	1.00228
Transmembrane protein 11, mitochondrial	Tmem11	>sp|Q8BK08|TMM11_MOUSE Transmembrane protein 11, mitochondrial OS=Mus musculus GN=Tmem11 PE=2 SV=1;>tr|E9Q933|E9Q933_MOUSE Transmembrane protein 11, mitochondrial OS=Mus musculus GN=Tmem11 PE=4 SV=1	2	68638000	104750000	92936000	124380000	132480000	89767000	0.797861	0.977813	0.780159
Heparan sulfate glucosamine 3-O-sulfotransferase 5	Hs3st5	>sp|Q8BSL4|HS3S5_MOUSE Heparan sulfate glucosamine 3-O-sulfotransferase 5 OS=Mus musculus GN=Hs3st5 PE=2 SV=1	2	128930000	156290000	172650000	184680000	113960000	134800000	0.798198	1.43644	1.14657
Gem-associated protein 2	Gemin2	>sp|Q9CQQ4|GEMI2_MOUSE Gem-associated protein 2 OS=Mus musculus GN=Gemin2 PE=2 SV=1	3	125520000	198630000	180550000	225370000	216470000	200680000	0.798556	0.973079	0.777059
	Slfn9	>tr|B1ARD6|B1ARD6_MOUSE Protein Slfn9 OS=Mus musculus GN=Slfn9 PE=4 SV=1;>tr|F6UG04|F6UG04_MOUSE Protein Slfn9 (Fragment) OS=Mus musculus GN=Slfn9 PE=4 SV=1	2	11111000	0	13902000	0	0	0	0.799238	#DIV/0!	#DIV/0!
	Csda	>sp|Q9JKB3-2|DBPA_MOUSE Isoform 2 of DNA-binding protein A OS=Mus musculus GN=Csda;>tr|F6TIF5|F6TIF5_MOUSE DNA-binding protein A OS=Mus musculus GN=Csda PE=4 SV=1	9	197720000	198830000	360740000	134950000	190970000	150750000	0.799996	1.45057	1.16045
Receptor-interacting serine/threonine-protein kinase 1	Ripk1	>sp|Q60855|RIPK1_MOUSE Receptor-interacting serine/threonine-protein kinase 1 OS=Mus musculus GN=Ripk1 PE=1 SV=1	7	184670000	193000000	242890000	228320000	362470000	272760000	0.80149	0.741794	0.594541
Glutathione peroxidase;Phospholipid hydroperoxide glutathione peroxidase, mitochondrial;Phospholipid hydroperoxide glutathione peroxidase, nuclear	Gpx4	>tr|Q76LV0|Q76LV0_MOUSE Glutathione peroxidase OS=Mus musculus GN=Gpx4 PE=2 SV=2;>sp|O70325|GPX41_MOUSE Phospholipid hydroperoxide glutathione peroxidase, mitochondrial OS=Mus musculus GN=Gpx4 PE=1 SV=4;>sp|O70325-2|GPX41_MOUSE Isoform Cytoplasmic of Phosp	8	427010000	498190000	499210000	654850000	446360000	387020000	0.801691	1.38479	1.11018
Structural maintenance of chromosomes protein 4;Structural maintenance of chromosomes protein	Smc4	>sp|Q8CG47|SMC4_MOUSE Structural maintenance of chromosomes protein 4 OS=Mus musculus GN=Smc4 PE=1 SV=1;>tr|E9Q2X6|E9Q2X6_MOUSE Structural maintenance of chromosomes protein OS=Mus musculus GN=Smc4 PE=3 SV=1	15	151240000	121050000	161790000	177720000	219740000	178350000	0.802009	0.852847	0.683991
Cullin-1	Cul1	>sp|Q9WTX6|CUL1_MOUSE Cullin-1 OS=Mus musculus GN=Cul1 PE=1 SV=1;>tr|Q3TPM3|Q3TPM3_MOUSE Cullin-1 (Fragment) OS=Mus musculus GN=Cul1 PE=2 SV=1	8	132010000	156670000	175710000	184070000	146490000	144460000	0.802379	1.23657	0.992198
Hexokinase-2	Hk2	>sp|O08528|HXK2_MOUSE Hexokinase-2 OS=Mus musculus GN=Hk2 PE=1 SV=1;>tr|E9Q5B5|E9Q5B5_MOUSE Hexokinase-2 OS=Mus musculus GN=Hk2 PE=3 SV=1	26	2694700000	2671900000	3131500000	3553300000	1419400000	1543400000	0.802806	2.25624	1.81133
39S ribosomal protein L55, mitochondrial	Mrpl55	>sp|Q9CZ83-2|RM55_MOUSE Isoform 2 of 39S ribosomal protein L55, mitochondrial OS=Mus musculus GN=Mrpl55;>sp|Q9CZ83|RM55_MOUSE 39S ribosomal protein L55, mitochondrial OS=Mus musculus GN=Mrpl55 PE=2 SV=1	3	41629000	35123000	57602000	37943000	38325000	39037000	0.803307	1.23504	0.992115
Epidermal growth factor receptor substrate 15-like 1	Eps15l1	>sp|Q60902|EP15R_MOUSE Epidermal growth factor receptor substrate 15-like 1 OS=Mus musculus GN=Eps15l1 PE=1 SV=3;>tr|F8WJ42|F8WJ42_MOUSE Epidermal growth factor receptor substrate 15-like 1 OS=Mus musculus GN=Eps15l1 PE=4 SV=1;>sp|Q60902-2|EP15R_MOUSE Isof	8	214110000	173760000	273500000	209160000	94596000	71607000	0.803609	2.90404	2.33371
Polyglutamine-binding protein 1	Pqbp1	>sp|Q91VJ5|PQBP1_MOUSE Polyglutamine-binding protein 1 OS=Mus musculus GN=Pqbp1 PE=2 SV=1;>tr|A2AER8|A2AER8_MOUSE Polyglutamine binding protein 1 (Fragment) OS=Mus musculus GN=Pqbp1 PE=4 SV=1	10	1230100000	1091100000	1345900000	1534300000	1855200000	1955900000	0.805916	0.75574	0.609063
Hepatocyte growth factor-regulated tyrosine kinase substrate	Hgs	>tr|Q3UMA3|Q3UMA3_MOUSE Hepatocyte growth factor-regulated tyrosine kinase substrate OS=Mus musculus GN=Hgs PE=2 SV=1;>sp|Q99LI8|HGS_MOUSE Hepatocyte growth factor-regulated tyrosine kinase substrate OS=Mus musculus GN=Hgs PE=1 SV=2;>tr|E9PYT7|E9PYT7_MOUSE	1	67762000	0	10713000	73304000	63868000	62258000	0.806527	0.666135	0.537256
DNA (cytosine-5)-methyltransferase 3B	Dnmt3b	>tr|Q3KR45|Q3KR45_MOUSE DNA (cytosine-5)-methyltransferase 3B OS=Mus musculus GN=Dnmt3b PE=2 SV=1;>sp|O88509|DNM3B_MOUSE DNA (cytosine-5)-methyltransferase 3B OS=Mus musculus GN=Dnmt3b PE=1 SV=2;>sp|O88509-2|DNM3B_MOUSE Isoform 2 of DNA (cytosine-5)-methyl	5	65386000	75927000	83086000	92054000	158950000	135520000	0.806857	0.594763	0.479889
Bromodomain adjacent to zinc finger domain protein 2A	Baz2a	>sp|Q91YE5-3|BAZ2A_MOUSE Isoform 3 of Bromodomain adjacent to zinc finger domain protein 2A OS=Mus musculus GN=Baz2a;>sp|Q91YE5|BAZ2A_MOUSE Bromodomain adjacent to zinc finger domain protein 2A OS=Mus musculus GN=Baz2a PE=1 SV=2;>tr|E9Q374|E9Q374_MOUSE Bro	10	68299000	71099000	89214000	83549000	161620000	177240000	0.806874	0.509836	0.411373
60S ribosomal protein L27a	Rpl27a;Gm5908;Gm5453	>sp|P14115|RL27A_MOUSE 60S ribosomal protein L27a OS=Mus musculus GN=Rpl27a PE=2 SV=5;>tr|D3Z6J9|D3Z6J9_MOUSE Protein Gm5908 OS=Mus musculus GN=Gm5908 PE=3 SV=1;>tr|E9QP28|E9QP28_MOUSE Protein Gm5453 OS=Mus musculus GN=Gm5453 PE=3 SV=1	9	5961100000	6710100000	8174000000	7526800000	7367700000	6968800000	0.807042	1.09516	0.883842
tRNA-dihydrouridine(47) synthase [NAD(P)(+)]-like	Dus3l	>sp|Q91XI1|DUS3L_MOUSE tRNA-dihydrouridine(47) synthase [NAD(P)(+)]-like OS=Mus musculus GN=Dus3l PE=2 SV=1	6	206470000	208690000	239660000	274430000	312480000	221920000	0.807563	0.961995	0.776871
Nucleolar GTP-binding protein 1	Gtpbp4	>sp|Q99ME9|NOG1_MOUSE Nucleolar GTP-binding protein 1 OS=Mus musculus GN=Gtpbp4 PE=2 SV=3	11	370850000	380150000	435890000	493780000	386370000	439300000	0.807814	1.12596	0.909564
	Ankhd1	>tr|E9PUR0|E9PUR0_MOUSE Protein Ankhd1 OS=Mus musculus GN=Ankhd1 PE=4 SV=1;>tr|E9Q1M6|E9Q1M6_MOUSE Protein Ankhd1 OS=Mus musculus GN=Ankhd1 PE=4 SV=1;>tr|F7DE17|F7DE17_MOUSE Protein Ankhd1 (Fragment) OS=Mus musculus GN=Ankhd1 PE=4 SV=1	16	644350000	606760000	754040000	794360000	999010000	858400000	0.808002	0.833634	0.673578
60S ribosomal protein L29	Rpl29;Rpl29-ps2;Gm10709;Gm3550;Gm17669;Gm5561;Rpl29-ps5;Gm4889;Gm5218	>sp|P47915|RL29_MOUSE 60S ribosomal protein L29 OS=Mus musculus GN=Rpl29 PE=2 SV=2;>tr|D3YTZ1|D3YTZ1_MOUSE MCG114459 OS=Mus musculus GN=Rpl29-ps2 PE=4 SV=1;>tr|D3Z1N9|D3Z1N9_MOUSE MCG9889 OS=Mus musculus GN=Gm10709 PE=4 SV=1;>tr|D3YU65|D3YU65_MOUSE MCG1239	12	2347400000	2809600000	2995800000	3386300000	2833300000	2676000000	0.808041	1.15842	0.936054
39S ribosomal protein L48, mitochondrial	Mrpl48	>sp|Q8JZS9|RM48_MOUSE 39S ribosomal protein L48, mitochondrial OS=Mus musculus GN=Mrpl48 PE=2 SV=1	3	104930000	85606000	94191000	141010000	100280000	89699000	0.810099	1.23804	1.00293
LIM domain and actin-binding protein 1	Lima1	>sp|Q9ERG0|LIMA1_MOUSE LIM domain and actin-binding protein 1 OS=Mus musculus GN=Lima1 PE=1 SV=3;>sp|Q9ERG0-2|LIMA1_MOUSE Isoform Alpha of LIM domain and actin-binding protein 1 OS=Mus musculus GN=Lima1	38	1066300000	954700000	1498900000	995840000	15528000000	16845000000	0.810104	0.0770624	0.0624286
Protein pelota homolog	Pelo	>sp|Q80X73|PELO_MOUSE Protein pelota homolog OS=Mus musculus GN=Pelo PE=2 SV=3	5	89661000	147890000	114120000	179040000	215430000	214600000	0.810312	0.68172	0.552406
Protein transport protein Sec31A	Sec31a	>sp|Q3UPL0|SC31A_MOUSE Protein transport protein Sec31A OS=Mus musculus GN=Sec31a PE=1 SV=2;>sp|Q3UPL0-2|SC31A_MOUSE Isoform 2 of Protein transport protein Sec31A OS=Mus musculus GN=Sec31a	19	1410600000	1496300000	2406200000	1179900000	1861100000	2011100000	0.810602	0.926114	0.75071
Transcription elongation factor A protein 1	Tcea1	>sp|P10711|TCEA1_MOUSE Transcription elongation factor A protein 1 OS=Mus musculus GN=Tcea1 PE=1 SV=2;>tr|E9PYD5|E9PYD5_MOUSE Transcription elongation factor A protein 1 OS=Mus musculus GN=Tcea1 PE=4 SV=1	10	63708000	79733000	33652000	143180000	52672000	56324000	0.811171	1.62237	1.31602
Serine/threonine-protein kinase RIO2	Riok2	>sp|Q9CQS5|RIOK2_MOUSE Serine/threonine-protein kinase RIO2 OS=Mus musculus GN=Riok2 PE=1 SV=1;>tr|E9PZX0|E9PZX0_MOUSE Serine/threonine-protein kinase RIO2 OS=Mus musculus GN=Riok2 PE=4 SV=1	10	271390000	425700000	411160000	446800000	633420000	701780000	0.812497	0.64257	0.522087
UPF0464 protein C15orf44 homolog		>sp|Q8R3P6|CO044_MOUSE UPF0464 protein C15orf44 homolog OS=Mus musculus PE=2 SV=1	9	378550000	362710000	398110000	514170000	554340000	585200000	0.812536	0.800569	0.650491
U3 small nucleolar ribonucleoprotein protein IMP3	Imp3	>sp|Q921Y2|IMP3_MOUSE U3 small nucleolar ribonucleoprotein protein IMP3 OS=Mus musculus GN=Imp3 PE=2 SV=1	3	102070000	100820000	126300000	123170000	207370000	226380000	0.813284	0.575147	0.467758
Kinesin-like protein KIF2A	Kif2a	>tr|E0CZ72|E0CZ72_MOUSE Kinesin-like protein KIF2A OS=Mus musculus GN=Kif2a PE=3 SV=1;>sp|P28740-1|KIF2A_MOUSE Isoform 1 of Kinesin-like protein KIF2A OS=Mus musculus GN=Kif2a;>sp|P28740|KIF2A_MOUSE Kinesin-like protein KIF2A OS=Mus musculus GN=Kif2a PE=1	11	123440000	166750000	146160000	209630000	216180000	221450000	0.815622	0.812993	0.663094
Brain-specific angiogenesis inhibitor 1	Bai1	>sp|Q3UHD1|BAI1_MOUSE Brain-specific angiogenesis inhibitor 1 OS=Mus musculus GN=Bai1 PE=1 SV=1	3	276010000	407480000	408650000	429150000	335390000	330580000	0.815815	1.25801	1.02631
ATP-dependent RNA helicase DDX18	Ddx18	>sp|Q8K363|DDX18_MOUSE ATP-dependent RNA helicase DDX18 OS=Mus musculus GN=Ddx18 PE=2 SV=1	19	1549500000	1697100000	2093600000	1885200000	2111000000	2116200000	0.815975	0.941238	0.768026
	Dhx35	>tr|A2ACQ1|A2ACQ1_MOUSE DEAH (Asp-Glu-Ala-His) box polypeptide 35 OS=Mus musculus GN=Dhx35 PE=4 SV=1;>tr|Q8K1G9|Q8K1G9_MOUSE DEAH (Asp-Glu-Ala-His) box polypeptide 35 OS=Mus musculus GN=Dhx35 PE=2 SV=1	18	783880000	820410000	1033900000	932190000	988590000	947000000	0.81598	1.01576	0.828838
	Slc25a1	>tr|Q8JZU2|Q8JZU2_MOUSE Protein Slc25a1 OS=Mus musculus GN=Slc25a1 PE=2 SV=1;>tr|F6VVY4|F6VVY4_MOUSE Protein Slc25a1 (Fragment) OS=Mus musculus GN=Slc25a1 PE=3 SV=1	6	244860000	328500000	319540000	382840000	334350000	362040000	0.81631	1.0086	0.823332
ATP-dependent zinc metalloprotease YME1L1	Yme1l1	>sp|O88967|YMEL1_MOUSE ATP-dependent zinc metalloprotease YME1L1 OS=Mus musculus GN=Yme1l1 PE=2 SV=1	13	410020000	410740000	339850000	665330000	853870000	640760000	0.81653	0.672528	0.549139
Histone acetyltransferase KAT7	Kat7	>sp|Q5SVQ0|KAT7_MOUSE Histone acetyltransferase KAT7 OS=Mus musculus GN=Kat7 PE=2 SV=1;>sp|Q5SVQ0-3|KAT7_MOUSE Isoform 3 of Histone acetyltransferase KAT7 OS=Mus musculus GN=Kat7;>sp|Q5SVQ0-2|KAT7_MOUSE Isoform 2 of Histone acetyltransferase KAT7 OS=Mus mu	10	245260000	137430000	273750000	194250000	174510000	235480000	0.817714	1.14149	0.933413
Kelch repeat and BTB domain-containing protein 8	Kbtbd8	>sp|Q3UQV5|KBTB8_MOUSE Kelch repeat and BTB domain-containing protein 8 OS=Mus musculus GN=Kbtbd8 PE=2 SV=1;>sp|Q3UQV5-2|KBTB8_MOUSE Isoform 2 of Kelch repeat and BTB domain-containing protein 8 OS=Mus musculus GN=Kbtbd8	4	123250000	297060000	241340000	271790000	222120000	195350000	0.81911	1.22914	1.0068
Peptidylprolyl isomerase domain and WD repeat-containing protein 1	Ppwd1	>sp|Q8CEC6|PPWD1_MOUSE Peptidylprolyl isomerase domain and WD repeat-containing protein 1 OS=Mus musculus GN=Ppwd1 PE=2 SV=2	6	102510000	96929000	124620000	118610000	50440000	50210000	0.819961	2.41659	1.98151
LIM and SH3 domain protein 1	Lasp1	>sp|Q61792|LASP1_MOUSE LIM and SH3 domain protein 1 OS=Mus musculus GN=Lasp1 PE=1 SV=1;>tr|A2A6H0|A2A6H0_MOUSE LIM and SH3 domain protein 1 (Fragment) OS=Mus musculus GN=Lasp1 PE=4 SV=1;>tr|A2A6G9|A2A6G9_MOUSE LIM and SH3 domain protein 1 (Fragment) OS=Mus	14	2038300000	2103200000	2249100000	2797900000	2738900000	2598100000	0.820586	0.945662	0.775998
RNA-binding protein with multiple splicing 2	Rbpms2	>sp|Q8VC52|RBPS2_MOUSE RNA-binding protein with multiple splicing 2 OS=Mus musculus GN=Rbpms2 PE=1 SV=1;>tr|Q9CWY6|Q9CWY6_MOUSE Protein Gm3470 OS=Mus musculus GN=Rbpms2 PE=2 SV=1	14	3450500000	3732200000	4422900000	4323900000	5472800000	5983200000	0.82118	0.763513	0.626981
UDP-glucose:glycoprotein glucosyltransferase 1	Uggt1	>sp|Q6P5E4|UGGG1_MOUSE UDP-glucose:glycoprotein glucosyltransferase 1 OS=Mus musculus GN=Uggt1 PE=1 SV=4	10	201940000	171690000	213770000	241080000	138050000	154880000	0.821436	1.55276	1.27549
Signal recognition particle receptor subunit beta	Gm20425;Srprb	>tr|E9Q035|E9Q035_MOUSE Signal recognition particle receptor subunit beta OS=Mus musculus GN=Gm20425 PE=4 SV=1;>sp|P47758|SRPRB_MOUSE Signal recognition particle receptor subunit beta OS=Mus musculus GN=Srprb PE=1 SV=1	3	57034000	152280000	68265000	186400000	36288000	41545000	0.821919	3.27194	2.68927
WD repeat and HMG-box DNA-binding protein 1	Wdhd1	>tr|E9QPB3|E9QPB3_MOUSE WD repeat and HMG-box DNA-binding protein 1 OS=Mus musculus GN=Wdhd1 PE=4 SV=1;>sp|P59328|WDHD1_MOUSE WD repeat and HMG-box DNA-binding protein 1 OS=Mus musculus GN=Wdhd1 PE=1 SV=2;>sp|P59328-3|WDHD1_MOUSE Isoform 3 of WD repeat and	13	484550000	577710000	814080000	477910000	286550000	285090000	0.822189	2.26015	1.85827
ATP-binding cassette sub-family F member 1	Abcf1	>sp|Q6P542|ABCF1_MOUSE ATP-binding cassette sub-family F member 1 OS=Mus musculus GN=Abcf1 PE=1 SV=1	52	13609000000	13443000000	16118000000	16752000000	31435000000	31390000000	0.823	0.523199	0.430593
Gem-associated protein 5	Gemin5	>tr|E9PUU4|E9PUU4_MOUSE Gem-associated protein 5 OS=Mus musculus GN=Gemin5 PE=4 SV=1;>sp|Q8BX17|GEMI5_MOUSE Gem-associated protein 5 OS=Mus musculus GN=Gemin5 PE=1 SV=2;>tr|A2AFQ9|A2AFQ9_MOUSE Gem (Nuclear organelle) associated protein 5 OS=Mus musculus GN	27	1226400000	924190000	1368700000	1240000000	1005100000	794200000	0.824391	1.44984	1.19524
Exportin-5	Xpo5	>sp|Q924C1|XPO5_MOUSE Exportin-5 OS=Mus musculus GN=Xpo5 PE=2 SV=1;>sp|Q924C1-3|XPO5_MOUSE Isoform 3 of Exportin-5 OS=Mus musculus GN=Xpo5	9	4894700000	4230200000	4780700000	6261200000	3013700000	3151700000	0.826389	1.79095	1.48002
Transcription elongation regulator 1	Tcerg1	>sp|Q8CGF7|TCRG1_MOUSE Transcription elongation regulator 1 OS=Mus musculus GN=Tcerg1 PE=1 SV=2;>sp|Q8CGF7-2|TCRG1_MOUSE Isoform 2 of Transcription elongation regulator 1 OS=Mus musculus GN=Tcerg1;>sp|Q8CGF7-3|TCRG1_MOUSE Isoform 3 of Transcription elongat	31	3546600000	3350000000	3862900000	4469500000	4813300000	4928100000	0.827685	0.85536	0.707968
Replication factor C subunit 3	Rfc3	>sp|Q8R323|RFC3_MOUSE Replication factor C subunit 3 OS=Mus musculus GN=Rfc3 PE=2 SV=1	5	372240000	466240000	528360000	483350000	645120000	614000000	0.828775	0.803506	0.665925
Coatomer subunit alpha;Xenin;Proxenin	Copa	>tr|F8WHL2|F8WHL2_MOUSE Coatomer subunit alpha OS=Mus musculus GN=Copa PE=4 SV=1;>sp|Q8CIE6|COPA_MOUSE Coatomer subunit alpha OS=Mus musculus GN=Copa PE=1 SV=2;>tr|F6ZWD0|F6ZWD0_MOUSE Coatomer subunit alpha OS=Mus musculus GN=Copa PE=4 SV=1	26	1285700000	1152400000	1576700000	1356600000	944130000	1159000000	0.83118	1.39473	1.15927
40S ribosomal protein S25	Rps25;Gm4963	>sp|P62852|RS25_MOUSE 40S ribosomal protein S25 OS=Mus musculus GN=Rps25 PE=2 SV=1;>tr|D3YXG3|D3YXG3_MOUSE Protein Gm4963 OS=Mus musculus GN=Gm4963 PE=4 SV=1	13	14809000000	16684000000	18530000000	19329000000	23610000000	24083000000	0.83185	0.793806	0.660328
rRNA 2-O-methyltransferase fibrillarin	Fbl	>sp|P35550|FBRL_MOUSE rRNA 2-O-methyltransferase fibrillarin OS=Mus musculus GN=Fbl PE=1 SV=2	19	11401000000	11422000000	14332000000	13081000000	16898000000	16478000000	0.832561	0.821339	0.683815
	Utrn	>tr|E9Q6R7|E9Q6R7_MOUSE Protein Utrn OS=Mus musculus GN=Utrn PE=4 SV=1	30	206240000	277830000	262360000	318780000	2494200000	2644900000	0.832966	0.113082	0.0941935
Treacle protein	Tcof1	>tr|H3BL37|H3BL37_MOUSE Treacle protein OS=Mus musculus GN=Tcof1 PE=4 SV=1;>sp|O08784|TCOF_MOUSE Treacle protein OS=Mus musculus GN=Tcof1 PE=1 SV=1;>tr|E9PYV2|E9PYV2_MOUSE Treacle protein OS=Mus musculus GN=Tcof1 PE=4 SV=1;>tr|H3BIX0|H3BIX0_MOUSE Treacle p	16	1165400000	1114400000	1456500000	1279100000	1969200000	2029400000	0.833382	0.684139	0.57015
Nicalin	Ncln	>sp|Q8VCM8|NCLN_MOUSE Nicalin OS=Mus musculus GN=Ncln PE=2 SV=2;>tr|D3YU17|D3YU17_MOUSE Nicalin OS=Mus musculus GN=Ncln PE=4 SV=1	3	172680000	204220000	230260000	221990000	78382000	96619000	0.833389	2.58427	2.1537
AP-3 complex subunit sigma-1	Ap3s1	>sp|Q9DCR2|AP3S1_MOUSE AP-3 complex subunit sigma-1 OS=Mus musculus GN=Ap3s1 PE=1 SV=2	1	28909000	27961000	68116000	0	0	134980000	0.834899	0.504638	0.421322
Myeloid leukemia factor 2	Mlf2	>sp|Q99KX1|MLF2_MOUSE Myeloid leukemia factor 2 OS=Mus musculus GN=Mlf2 PE=1 SV=1	5	327350000	238910000	281610000	394780000	244500000	285170000	0.83718	1.277	1.06908
Zinc finger CCCH domain-containing protein 11A	Zc3h11a	>sp|Q6NZF1|ZC11A_MOUSE Zinc finger CCCH domain-containing protein 11A OS=Mus musculus GN=Zc3h11a PE=1 SV=1	8	172800000	327600000	257500000	339980000	265310000	374470000	0.837518	0.933884	0.782144
Ras GTPase-activating-like protein IQGAP1	Iqgap1	>tr|F6ZJB0|F6ZJB0_MOUSE Ras GTPase-activating-like protein IQGAP1 OS=Mus musculus GN=Iqgap1 PE=4 SV=1;>tr|G3UW45|G3UW45_MOUSE IQ motif containing GTPase activating protein 1, isoform CRA_c OS=Mus musculus GN=Iqgap1 PE=4 SV=1;>sp|Q9JKF1|IQGA1_MOUSE Ras GTPa	21	1508500000	1430200000	1372800000	2131600000	2060500000	2052400000	0.838574	0.852051	0.714508
Paraspeckle component 1	Pspc1	>sp|Q8R326|PSPC1_MOUSE Paraspeckle component 1 OS=Mus musculus GN=Pspc1 PE=1 SV=1;>sp|Q8R326-2|PSPC1_MOUSE Isoform 2 of Paraspeckle component 1 OS=Mus musculus GN=Pspc1	65	62358000000	64165000000	77136000000	73614000000	112970000000	113640000000	0.83929	0.66524	0.558329
Mitotic spindle-associated MMXD complex subunit MIP18	Fam96b	>sp|Q9D187|MIP18_MOUSE Mitotic spindle-associated MMXD complex subunit MIP18 OS=Mus musculus GN=Fam96b PE=2 SV=1;>tr|F8WHV1|F8WHV1_MOUSE Mitotic spindle-associated MMXD complex subunit MIP18 OS=Mus musculus GN=Fam96b PE=4 SV=1	2	53012000	73240000	76829000	73472000	43850000	47383000	0.839994	1.64744	1.38384
Phosphatidylinositol 3-kinase regulatory subunit alpha	Pik3r1	>sp|P26450|P85A_MOUSE Phosphatidylinositol 3-kinase regulatory subunit alpha OS=Mus musculus GN=Pik3r1 PE=1 SV=2	2	0	122720000	146050000	0	0	104190000	0.84026	1.40177	1.17785
	Gm8730	>tr|E9Q070|E9Q070_MOUSE Uncharacterized protein OS=Mus musculus GN=Gm8730 PE=3 SV=1	20	6488000000	6330800000	7278100000	7963300000	5507500000	5742900000	0.841051	1.35474	1.13941
Probable U3 small nucleolar RNA-associated protein 11	Utp11l	>sp|Q9CZJ1|UTP11_MOUSE Probable U3 small nucleolar RNA-associated protein 11 OS=Mus musculus GN=Utp11l PE=2 SV=1	9	546030000	864590000	987880000	688720000	582260000	937100000	0.841358	1.10349	0.92843
78 kDa glucose-regulated protein	Hspa5	>sp|P20029|GRP78_MOUSE 78 kDa glucose-regulated protein OS=Mus musculus GN=Hspa5 PE=1 SV=3	52	18582000000	19594000000	22900000000	22459000000	13027000000	12799000000	0.841641	1.75633	1.4782
Protein CBFA2T2	Cbfa2t2	>sp|O70374|MTG8R_MOUSE Protein CBFA2T2 OS=Mus musculus GN=Cbfa2t2 PE=1 SV=3;>sp|O70374-2|MTG8R_MOUSE Isoform 2 of Protein CBFA2T2 OS=Mus musculus GN=Cbfa2t2;>tr|Q3UGB2|Q3UGB2_MOUSE Core-binding factor, runt domain, alpha subunit 2, translocated to, 2 (Huma	11	364620000	426770000	439920000	500000000	751930000	650750000	0.841976	0.670089	0.564199
Aurora kinase A	Aurka	>sp|P97477-2|AURKA_MOUSE Isoform 2 of Aurora kinase A OS=Mus musculus GN=Aurka;>sp|P97477|AURKA_MOUSE Aurora kinase A OS=Mus musculus GN=Aurka PE=1 SV=1	17	640900000	608140000	877370000	606060000	597040000	563350000	0.841995	1.27839	1.0764
SWI/SNF-related matrix-associated actin-dependent regulator of chromatin subfamily A containing DEAD/H box 1	Smarcad1	>sp|Q04692|SMRCD_MOUSE SWI/SNF-related matrix-associated actin-dependent regulator of chromatin subfamily A containing DEAD/H box 1 OS=Mus musculus GN=Smarcad1 PE=1 SV=2;>sp|Q04692-2|SMRCD_MOUSE Isoform 2 of SWI/SNF-related matrix-associated actin-dependen	15	476400000	434650000	631030000	449740000	435220000	489680000	0.842964	1.16853	0.985025
Lysine-specific histone demethylase 1A	Kdm1a	>tr|A3KG93|A3KG93_MOUSE Amine oxidase (Flavin containing) domain 2 OS=Mus musculus GN=Kdm1a PE=4 SV=1;>sp|Q6ZQ88|KDM1A_MOUSE Lysine-specific histone demethylase 1A OS=Mus musculus GN=Kdm1a PE=1 SV=2;>tr|G8JL40|G8JL40_MOUSE Lysine-specific histone demethyla	14	11223000000	11773000000	12541000000	14727000000	11542000000	12538000000	0.843333	1.13239	0.954983
Protein RRP5 homolog	Pdcd11	>sp|Q6NS46|RRP5_MOUSE Protein RRP5 homolog OS=Mus musculus GN=Pdcd11 PE=2 SV=2	11	119260000	81918000	82662000	155640000	102850000	108020000	0.844214	1.13009	0.954038
Nucleolar complex protein 2 homolog	Noc2l	>sp|Q9WV70|NOC2L_MOUSE Nucleolar complex protein 2 homolog OS=Mus musculus GN=Noc2l PE=1 SV=2	5	133900000	227550000	275190000	152620000	132200000	106740000	0.844884	1.79045	1.51272
Glucosamine--fructose-6-phosphate aminotransferase [isomerizing] 2	Gfpt2	>sp|Q9Z2Z9|GFPT2_MOUSE Glucosamine--fructose-6-phosphate aminotransferase [isomerizing] 2 OS=Mus musculus GN=Gfpt2 PE=2 SV=3	13	90444000	129280000	85291000	174370000	2257600000	2362700000	0.846196	0.0562	0.0475562
Lupus La protein homolog	Ssb	>sp|P32067|LA_MOUSE Lupus La protein homolog OS=Mus musculus GN=Ssb PE=2 SV=1;>tr|F8WHY1|F8WHY1_MOUSE Lupus La protein homolog OS=Mus musculus GN=Ssb PE=4 SV=1;>tr|F6SXM5|F6SXM5_MOUSE Lupus La protein homolog (Fragment) OS=Mus musculus GN=Ssb PE=4 SV=1	26	1856200000	1949400000	2233700000	2259100000	2134700000	2192200000	0.847044	1.03834	0.879521
	Cttn	>tr|Q921L6|Q921L6_MOUSE Cortactin, isoform CRA_a OS=Mus musculus GN=Cttn PE=2 SV=1	57	609520000	579440000	724930000	677910000	279740000	461550000	0.847538	1.89243	1.60391
Coatomer subunit epsilon	Cope	>sp|O89079|COPE_MOUSE Coatomer subunit epsilon OS=Mus musculus GN=Cope PE=2 SV=3;>tr|D3Z315|D3Z315_MOUSE Coatomer subunit epsilon (Fragment) OS=Mus musculus GN=Cope PE=4 SV=1;>tr|F6YFR7|F6YFR7_MOUSE Coatomer subunit epsilon (Fragment) OS=Mus musculus GN=Co	6	65606000	64569000	72977000	80557000	26150000	47581000	0.847858	2.08235	1.76554
60S ribosomal protein L37a	Rpl37a;Gm4613	>sp|P61514|RL37A_MOUSE 60S ribosomal protein L37a OS=Mus musculus GN=Rpl37a PE=2 SV=2;>tr|E9Q2Z2|E9Q2Z2_MOUSE Uncharacterized protein OS=Mus musculus GN=Gm4613 PE=4 SV=1	6	1849900000	1671400000	2390500000	1760400000	2052200000	2030100000	0.848322	1.0168	0.862577
Heterogeneous nuclear ribonucleoprotein U-like protein 2	Hnrnpul2	>tr|F8VPM4|F8VPM4_MOUSE Heterogeneous nuclear ribonucleoprotein U-like protein 2 OS=Mus musculus GN=Hnrnpul2 PE=4 SV=1;>sp|Q00PI9|HNRL2_MOUSE Heterogeneous nuclear ribonucleoprotein U-like protein 2 OS=Mus musculus GN=Hnrnpul2 PE=1 SV=1	28	2239900000	1860700000	2275400000	2557100000	2567400000	2713800000	0.848546	0.915038	0.776452
39S ribosomal protein L28, mitochondrial	Mrpl28	>sp|Q9D1B9|RM28_MOUSE 39S ribosomal protein L28, mitochondrial OS=Mus musculus GN=Mrpl28 PE=2 SV=3	4	112710000	94439000	118970000	125090000	88908000	91084000	0.848763	1.35595	1.15088
Transcription initiation factor TFIID subunit 9;Transcription initiation factor TFIID subunit 9B	Taf9;Taf9b	>sp|Q8VI33|TAF9_MOUSE Transcription initiation factor TFIID subunit 9 OS=Mus musculus GN=Taf9 PE=2 SV=1;>tr|A2AP82|A2AP82_MOUSE TAF9B RNA polymerase II, TATA box binding protein (TBP)-associated factor OS=Mus musculus GN=Taf9b PE=4 SV=1;>sp|Q6NZA9|TAF9B_MO	3	27089000	0	31849000	0	32514000	29642000	0.850545	0.512404	0.435823
	Idh3b	>tr|Q91VA7|Q91VA7_MOUSE Isocitrate dehydrogenase 3 (NAD+) beta OS=Mus musculus GN=Idh3b PE=2 SV=1	18	1778000000	1543100000	1648900000	2250600000	1228000000	1228100000	0.851673	1.58768	1.35218
DBF4-type zinc finger-containing protein 2 homolog	Zdbf2	>sp|Q5SS00|ZDBF2_MOUSE DBF4-type zinc finger-containing protein 2 homolog OS=Mus musculus GN=Zdbf2 PE=2 SV=1;>tr|B1AU71|B1AU71_MOUSE DBF4-type zinc finger-containing protein 2 homolog (Fragment) OS=Mus musculus GN=Zdbf2 PE=4 SV=1	2	136870000	81200000	147880000	107670000	31873000	110400000	0.853336	1.79619	1.53276
Phostensin	Ppp1r18	>sp|Q8BQ30-2|PPR18_MOUSE Isoform 2 of Phostensin OS=Mus musculus GN=Ppp1r18;>sp|Q8BQ30|PPR18_MOUSE Phostensin OS=Mus musculus GN=Ppp1r18 PE=1 SV=1	7	76364000	44158000	57184000	83929000	132430000	126660000	0.854081	0.544649	0.465174
Mitogen-activated protein kinase 7;Xanthine dehydrogenase/oxidase;Xanthine dehydrogenase;Xanthine oxidase	Mapk7;Xdh	>sp|Q9WVS8|MK07_MOUSE Mitogen-activated protein kinase 7 OS=Mus musculus GN=Mapk7 PE=1 SV=1;>sp|Q9WVS8-5|MK07_MOUSE Isoform 5 of Mitogen-activated protein kinase 7 OS=Mus musculus GN=Mapk7;>sp|Q9WVS8-2|MK07_MOUSE Isoform 2 of Mitogen-activated protein kina	2	22928000	28319000	29315000	30684000	27878000	14297000	0.854131	1.42262	1.2151
Mitochondrial import inner membrane translocase subunit Tim23	Timm23	>tr|Q9CXU4|Q9CXU4_MOUSE MCG11298 OS=Mus musculus GN=Timm23 PE=2 SV=1;>sp|Q9WTQ8|TIM23_MOUSE Mitochondrial import inner membrane translocase subunit Tim23 OS=Mus musculus GN=Timm23 PE=2 SV=1	3	33697000	49430000	39338000	57978000	47578000	42932000	0.854197	1.0752	0.918429
Nucleolar protein 58	Nop58	>sp|Q6DFW4|NOP58_MOUSE Nucleolar protein 58 OS=Mus musculus GN=Nop58 PE=1 SV=1	13	1284800000	1408300000	1630500000	1520500000	2677200000	2613000000	0.854681	0.59563	0.509073
60S ribosomal protein L31	Rpl31;Gm16382;Gm9858	>sp|P62900|RL31_MOUSE 60S ribosomal protein L31 OS=Mus musculus GN=Rpl31 PE=2 SV=1;>tr|D3YVU2|D3YVU2_MOUSE MCG49033 OS=Mus musculus GN=Rpl31-ps17 PE=4 SV=1;>tr|D3YY62|D3YY62_MOUSE Uncharacterized protein OS=Mus musculus GN=Rpl31-ps13 PE=4 SV=1	10	5774400000	6387500000	6535200000	7694200000	6564400000	6627000000	0.854702	1.07869	0.921957
Transducin-like enhancer protein 3	Tle3	>sp|Q08122-4|TLE3_MOUSE Isoform 4 of Transducin-like enhancer protein 3 OS=Mus musculus GN=Tle3;>sp|Q08122|TLE3_MOUSE Transducin-like enhancer protein 3 OS=Mus musculus GN=Tle3 PE=1 SV=3;>sp|Q08122-2|TLE3_MOUSE Isoform 2 of Transducin-like enhancer protein	15	884130000	1198300000	1264300000	1171900000	1130500000	1505100000	0.854786	0.924344	0.790116
WD repeat-containing protein 70	Wdr70	>tr|G3X934|G3X934_MOUSE MCG115964 OS=Mus musculus GN=Wdr70 PE=4 SV=1;>sp|Q3TWF6|WDR70_MOUSE WD repeat-containing protein 70 OS=Mus musculus GN=Wdr70 PE=1 SV=1	9	284390000	304670000	366640000	322290000	251800000	251870000	0.855036	1.36782	1.16954
THO complex subunit 5 homolog	Thoc5	>sp|Q8BKT7|THOC5_MOUSE THO complex subunit 5 homolog OS=Mus musculus GN=Thoc5 PE=1 SV=2;>tr|Q5SVF9|Q5SVF9_MOUSE THO complex 5 OS=Mus musculus GN=Thoc5 PE=2 SV=1	6	255110000	259810000	326500000	275660000	397720000	383910000	0.855122	0.77039	0.658777
Terminal uridylyltransferase 7	Zcchc6	>sp|Q5BLK4|TUT7_MOUSE Terminal uridylyltransferase 7 OS=Mus musculus GN=Zcchc6 PE=1 SV=3;>tr|E9PUA2|E9PUA2_MOUSE Terminal uridylyltransferase 7 OS=Mus musculus GN=Zcchc6 PE=4 SV=1	3	32852000	48244000	48278000	46523000	0	46447000	0.855434	2.04106	1.74599
Importin subunit alpha-3	Kpna3	>sp|O35344|IMA3_MOUSE Importin subunit alpha-3 OS=Mus musculus GN=Kpna3 PE=1 SV=1;>tr|E9Q1R3|E9Q1R3_MOUSE Importin subunit alpha-3 OS=Mus musculus GN=Kpna3 PE=4 SV=1	7	709980000	390500000	608800000	676680000	622500000	677490000	0.856085	0.988838	0.84653
Probable ATP-dependent RNA helicase DDX47	Ddx47	>sp|Q9CWX9|DDX47_MOUSE Probable ATP-dependent RNA helicase DDX47 OS=Mus musculus GN=Ddx47 PE=2 SV=2;>tr|F6QKD2|F6QKD2_MOUSE Probable ATP-dependent RNA helicase DDX47 (Fragment) OS=Mus musculus GN=Ddx47 PE=3 SV=1	12	984640000	972840000	1206800000	1079500000	939920000	963230000	0.856178	1.20132	1.02855
Replication factor C subunit 1	Rfc1	>tr|G3UXL4|G3UXL4_MOUSE Replication factor C subunit 1 OS=Mus musculus GN=Rfc1 PE=4 SV=1;>tr|Q5U4B1|Q5U4B1_MOUSE Replication factor C subunit 1 OS=Mus musculus GN=Rfc1 PE=2 SV=1;>tr|G3X8Z6|G3X8Z6_MOUSE Replication factor C 1, isoform CRA_c OS=Mus musculus	12	228080000	317020000	393610000	242390000	741260000	733440000	0.857075	0.431274	0.369635
U4/U6 small nuclear ribonucleoprotein Prp31	Prpf31	>sp|Q8CCF0|PRP31_MOUSE U4/U6 small nuclear ribonucleoprotein Prp31 OS=Mus musculus GN=Prpf31 PE=2 SV=3;>sp|Q8CCF0-3|PRP31_MOUSE Isoform 3 of U4/U6 small nuclear ribonucleoprotein Prp31 OS=Mus musculus GN=Prpf31;>sp|Q8CCF0-2|PRP31_MOUSE Isoform 2 of U4/U6 s	23	3218800000	3197900000	3628300000	3847200000	3262300000	3173900000	0.858364	1.16148	0.99697
Dolichyl-diphosphooligosaccharide--protein glycosyltransferase subunit 1	Rpn1	>sp|Q91YQ5|RPN1_MOUSE Dolichyl-diphosphooligosaccharide--protein glycosyltransferase subunit 1 OS=Mus musculus GN=Rpn1 PE=2 SV=1	30	3302900000	3110500000	3543600000	3926000000	1679100000	1634800000	0.8586	2.25402	1.9353
Serine/threonine-protein kinase PLK1	Plk1	>sp|Q07832|PLK1_MOUSE Serine/threonine-protein kinase PLK1 OS=Mus musculus GN=Plk1 PE=1 SV=2	21	1510800000	1495800000	2313300000	1186100000	1802000000	1382800000	0.859176	1.09878	0.944047
Melanoma inhibitory activity protein 3	Mia3	>sp|Q8BI84|MIA3_MOUSE Melanoma inhibitory activity protein 3 OS=Mus musculus GN=Mia3 PE=1 SV=2;>sp|Q8BI84-3|MIA3_MOUSE Isoform 3 of Melanoma inhibitory activity protein 3 OS=Mus musculus GN=Mia3	23	444830000	455130000	694550000	352880000	344310000	548820000	0.859208	1.17276	1.00765
DnaJ homolog subfamily C member 8	Dnajc8	>sp|Q6NZB0|DNJC8_MOUSE DnaJ homolog subfamily C member 8 OS=Mus musculus GN=Dnajc8 PE=2 SV=2;>tr|A2ALF3|A2ALF3_MOUSE DnaJ (Hsp40) homolog, subfamily C, member 8 OS=Mus musculus GN=Dnajc8 PE=4 SV=1;>tr|A2ALF0|A2ALF0_MOUSE DnaJ (Hsp40) homolog, subfamily C,	25	6722600000	6296200000	7987000000	7164600000	5250100000	4932200000	0.859236	1.48803	1.27857
	Btaf1	>tr|E9QAE3|E9QAE3_MOUSE Protein Btaf1 OS=Mus musculus GN=Btaf1 PE=4 SV=1	2	25574000	0	0	29754000	33176000	0	0.859515	0.896853	0.770858
Probable ATP-dependent RNA helicase DDX20	Ddx20	>sp|Q9JJY4|DDX20_MOUSE Probable ATP-dependent RNA helicase DDX20 OS=Mus musculus GN=Ddx20 PE=1 SV=2;>tr|E9Q381|E9Q381_MOUSE Probable ATP-dependent RNA helicase DDX20 OS=Mus musculus GN=Ddx20 PE=3 SV=1	12	731360000	928650000	1082000000	849190000	874890000	1088600000	0.859579	0.98355	0.845438
Zinc finger RNA-binding protein	Zfr	>sp|O88532|ZFR_MOUSE Zinc finger RNA-binding protein OS=Mus musculus GN=Zfr PE=1 SV=2;>tr|B2RUG7|B2RUG7_MOUSE Zinc finger RNA binding protein OS=Mus musculus GN=Zfr PE=2 SV=1	20	930120000	963570000	1071700000	1128600000	838400000	949750000	0.860651	1.23049	1.05902
Apoptotic chromatin condensation inducer in the nucleus	Acin1	>sp|Q9JIX8|ACINU_MOUSE Apoptotic chromatin condensation inducer in the nucleus OS=Mus musculus GN=Acin1 PE=1 SV=3;>sp|Q9JIX8-4|ACINU_MOUSE Isoform 4 of Apoptotic chromatin condensation inducer in the nucleus OS=Mus musculus GN=Acin1;>tr|F6RJ39|F6RJ39_MOUSE	25	3494600000	3757000000	4469200000	3952700000	7521200000	7144800000	0.861041	0.574247	0.49445
Probable helicase senataxin	Setx	>sp|A2AKX3|SETX_MOUSE Probable helicase senataxin OS=Mus musculus GN=Setx PE=2 SV=1;>sp|A2AKX3-2|SETX_MOUSE Isoform 2 of Probable helicase senataxin OS=Mus musculus GN=Setx	29	629030000	497710000	647290000	660680000	458600000	550550000	0.861442	1.29611	1.11652
Activity-dependent neuroprotector homeobox protein	Adnp	>tr|A2BDX0|A2BDX0_MOUSE Activity-dependent neuroprotective protein OS=Mus musculus GN=Adnp PE=3 SV=1;>sp|Q9Z103|ADNP_MOUSE Activity-dependent neuroprotector homeobox protein OS=Mus musculus GN=Adnp PE=2 SV=1	16	385310000	371460000	448650000	429090000	951760000	857060000	0.86218	0.485256	0.418378
[truncated: 1,335 more rows]
