# Supplementary material for: RASSF1A uncouples Wnt from Hippo signalling and promotes YAP mediated differentiation via p73
Source: Nat Commun. 2018 Jan 30;9:424. doi: 10.1038/s41467-017-02786-5 (PMC5789973; doi:10.1038/s41467-017-02786-5)
Supplement: Supplementary file 9 — Supplementary Data 6 [file 41467_2017_2786_MOESM9_ESM.xlsx]

## Sheet: ChIPseq RASSF1A enrichment
Supplementary Data 6. ChIPseq data
Chr	Start	End	ID	Log10.LLR	GeneSymbol
chr8	19863036	19863569	../data/2.2_zsGrR1A_bdgdiff__cond2_2877	17.7751
chr8	112989112	112989316	../data/2.2_zsGrR1A_bdgdiff__cond2_2936	16.4506	Hydin
chr12	50352147	50352370	../data/2.2_zsGrR1A_bdgdiff__cond2_621	14.9057
chr8	19990354	19991060	../data/2.2_zsGrR1A_bdgdiff__cond2_2887	14.6683	6820431F20Rik
chr2	176454934	176455177	../data/2.2_zsGrR1A_bdgdiff__cond2_1885	14.5479	0610010B08Rik,BC099953
chr9	106183293	106183744	../data/2.2_zsGrR1A_bdgdiff__cond2_3103	13.9795	Poc1a
chr12	74345691	74345929	../data/2.2_zsGrR1A_bdgdiff__cond2_645	13.8281	Mnat1
chr8	19982292	19983296	../data/2.2_zsGrR1A_bdgdiff__cond2_2882	13.6645	6820431F20Rik
chrX	73482201	73482488	../data/2.2_zsGrR1A_bdgdiff__cond2_3149	13.1387
chr5	32291196	32291447	../data/2.2_zsGrR1A_bdgdiff__cond2_2326	12.9491	Bre
chr6	76798180	76798477	../data/2.2_zsGrR1A_bdgdiff__cond2_2546	12.7914
chr4	57847083	57847528	../data/2.2_zsGrR1A_bdgdiff__cond2_2123	12.7883	Akap2
chr3	55389818	55390133	../data/2.2_zsGrR1A_bdgdiff__cond2_1935	12.5521
chr9	87150144	87150403	../data/2.2_zsGrR1A_bdgdiff__cond2_3082	12.5484	4922501C03Rik
chr2	169741964	169742179	../data/2.2_zsGrR1A_bdgdiff__cond2_1869	12.4707
chr12	52269262	52269467	../data/2.2_zsGrR1A_bdgdiff__cond2_622	12.1433
chr7	108200179	108200544	../data/2.2_zsGrR1A_bdgdiff__cond2_2772	12.1176
chrX	60379642	60379875	../data/2.2_zsGrR1A_bdgdiff__cond2_3148	12.0288
chr5	137779443	137779838	../data/2.2_zsGrR1A_bdgdiff__cond2_2464	11.7336	Slc12a9
chr4	123301736	123302123	../data/2.2_zsGrR1A_bdgdiff__cond2_2185	11.5643	Macf1
chr1	36371995	36372405	../data/2.2_zsGrR1A_bdgdiff__cond2_24	11.1675	Arid5a
chr7	16705197	16705524	../data/2.2_zsGrR1A_bdgdiff__cond2_2667	11.1497	Kptn
chr10	41462643	41462907	../data/2.2_zsGrR1A_bdgdiff__cond2_245	10.9769	Cep57l1
chr1	122891072	122891428	../data/2.2_zsGrR1A_bdgdiff__cond2_103	10.973
chr9	46231677	46232122	../data/2.2_zsGrR1A_bdgdiff__cond2_3002	10.9528
chr2	91489944	91490213	../data/2.2_zsGrR1A_bdgdiff__cond2_1762	10.9263	Arhgap1,Zfp408
chr5	118894955	118895429	../data/2.2_zsGrR1A_bdgdiff__cond2_2431	10.6535
chr8	19985001	19985574	../data/2.2_zsGrR1A_bdgdiff__cond2_2884	10.6123	6820431F20Rik
chr18	33204215	33204501	../data/2.2_zsGrR1A_bdgdiff__cond2_1524	10.5333	Camk4
chr17	36845078	36845297	../data/2.2_zsGrR1A_bdgdiff__cond2_1420	10.4682
chr4	146864694	146865019	../data/2.2_zsGrR1A_bdgdiff__cond2_2278	10.4108	Gm13152
chr18	61529902	61530117	../data/2.2_zsGrR1A_bdgdiff__cond2_1567	10.3761	Ppargc1b
chr12	18025977	18026229	../data/2.2_zsGrR1A_bdgdiff__cond2_597	10.3705
chr16	94836749	94837047	../data/2.2_zsGrR1A_bdgdiff__cond2_1313	10.3005	Dyrk1a
chr8	19984592	19984859	../data/2.2_zsGrR1A_bdgdiff__cond2_2883	10.225	6820431F20Rik
chr16	90415972	90416204	../data/2.2_zsGrR1A_bdgdiff__cond2_1302	10.2237	Hunk
chr17	29202323	29202699	../data/2.2_zsGrR1A_bdgdiff__cond2_1386	10.1481	LOC100499420
chr12	85587891	85588149	../data/2.2_zsGrR1A_bdgdiff__cond2_664	10.0901
chr3	96609671	96609884	../data/2.2_zsGrR1A_bdgdiff__cond2_1986	10.0299	Cd160
chr8	109923424	109923770	../data/2.2_zsGrR1A_bdgdiff__cond2_2935	10.022	Nqo1
chr2	164349947	164350166	../data/2.2_zsGrR1A_bdgdiff__cond2_1840	9.92217
chr11	68461946	68462214	../data/2.2_zsGrR1A_bdgdiff__cond2_473	9.89442
chr4	126732680	126732936	../data/2.2_zsGrR1A_bdgdiff__cond2_2195	9.88935	Zmym1
chr7	52769264	52769516	../data/2.2_zsGrR1A_bdgdiff__cond2_2714	9.85883	Tulp2,Nucb1
chr8	19862405	19862804	../data/2.2_zsGrR1A_bdgdiff__cond2_2876	9.70631
chr16	31354996	31355309	../data/2.2_zsGrR1A_bdgdiff__cond2_1273	9.69508
chr13	65691291	65691733	../data/2.2_zsGrR1A_bdgdiff__cond2_798	9.57186
chr4	138352420	138352708	../data/2.2_zsGrR1A_bdgdiff__cond2_2235	9.51262
chr19	36317450	36317682	../data/2.2_zsGrR1A_bdgdiff__cond2_1642	9.466
chr1	134144566	134144801	../data/2.2_zsGrR1A_bdgdiff__cond2_112	9.41575	Lemd1
chr3	144200107	144200321	../data/2.2_zsGrR1A_bdgdiff__cond2_2052	9.33736	Hs2st1
chr12	70562901	70563137	../data/2.2_zsGrR1A_bdgdiff__cond2_637	9.23367
chr18	35911641	35911944	../data/2.2_zsGrR1A_bdgdiff__cond2_1537	9.21554
chr8	19855438	19856292	../data/2.2_zsGrR1A_bdgdiff__cond2_2873	9.15039
chr16	18020684	18020933	../data/2.2_zsGrR1A_bdgdiff__cond2_1238	9.13293
chr14	118768077	118768737	../data/2.2_zsGrR1A_bdgdiff__cond2_1049	9.08861
chrX	166446541	166446801	../data/2.2_zsGrR1A_bdgdiff__cond2_3158	9.0486
chr17	50016866	50017110	../data/2.2_zsGrR1A_bdgdiff__cond2_1444	9.00629	Kif6
chr4	133285729	133285965	../data/2.2_zsGrR1A_bdgdiff__cond2_2220	8.99334	Arid1a
chr14	76616371	76616680	../data/2.2_zsGrR1A_bdgdiff__cond2_986	8.99149
chr15	66872120	66872359	../data/2.2_zsGrR1A_bdgdiff__cond2_1147	8.98707
chr2	155427585	155427884	../data/2.2_zsGrR1A_bdgdiff__cond2_1828	8.98161	Myh7b,Gss
chr7	88754786	88755064	../data/2.2_zsGrR1A_bdgdiff__cond2_2758	8.95677	vesl-2
chr3	145667679	145667930	../data/2.2_zsGrR1A_bdgdiff__cond2_2055	8.95194	Syde2
chr4	106243035	106243303	../data/2.2_zsGrR1A_bdgdiff__cond2_2159	8.92927	Dhcr24
chr1	186469199	186469399	../data/2.2_zsGrR1A_bdgdiff__cond2_189	8.91098
chr13	53279245	53279618	../data/2.2_zsGrR1A_bdgdiff__cond2_771	8.86815	Ror2
chr19	56478509	56478748	../data/2.2_zsGrR1A_bdgdiff__cond2_1668	8.81771	Casp7
chr9	4284091	4284406	../data/2.2_zsGrR1A_bdgdiff__cond2_2955	8.78051
chr9	21675306	21675667	../data/2.2_zsGrR1A_bdgdiff__cond2_2967	8.73433
chr9	58015298	58015615	../data/2.2_zsGrR1A_bdgdiff__cond2_3029	8.71384	Islr
chr6	136414535	136414841	../data/2.2_zsGrR1A_bdgdiff__cond2_2629	8.69295
chr3	116461105	116461329	../data/2.2_zsGrR1A_bdgdiff__cond2_2023	8.67778	Agl
chr4	55219130	55219460	../data/2.2_zsGrR1A_bdgdiff__cond2_2116	8.62864
chr13	86376653	86376920	../data/2.2_zsGrR1A_bdgdiff__cond2_823	8.61199
chr8	125395754	125395992	../data/2.2_zsGrR1A_bdgdiff__cond2_2947	8.60021
chr11	20397135	20397353	../data/2.2_zsGrR1A_bdgdiff__cond2_412	8.59066
chr3	69430633	69430893	../data/2.2_zsGrR1A_bdgdiff__cond2_1942	8.58002
chr14	46002609	46002876	../data/2.2_zsGrR1A_bdgdiff__cond2_924	8.55941	Gnpnat1
chr12	30775471	30775803	../data/2.2_zsGrR1A_bdgdiff__cond2_615	8.551	Tpo
chr13	54771806	54772225	../data/2.2_zsGrR1A_bdgdiff__cond2_775	8.5451
chr3	79238315	79238738	../data/2.2_zsGrR1A_bdgdiff__cond2_1945	8.51275	LOC100233207
chr2	140584964	140585293	../data/2.2_zsGrR1A_bdgdiff__cond2_1805	8.48723	Macrod2
chr6	92169542	92169866	../data/2.2_zsGrR1A_bdgdiff__cond2_2572	8.48126	Zfyve20
chr4	55114570	55114900	../data/2.2_zsGrR1A_bdgdiff__cond2_2113	8.45009
chr9	100531691	100531911	../data/2.2_zsGrR1A_bdgdiff__cond2_3090	8.43697
chr10	31248151	31248363	../data/2.2_zsGrR1A_bdgdiff__cond2_238	8.42984	Rnf217
chr11	43231592	43231878	../data/2.2_zsGrR1A_bdgdiff__cond2_432	8.38679
chr4	135750957	135751210	../data/2.2_zsGrR1A_bdgdiff__cond2_2232	8.3553	E2f2
chr9	98065081	98065344	../data/2.2_zsGrR1A_bdgdiff__cond2_3088	8.34913
chr17	35368981	35369207	../data/2.2_zsGrR1A_bdgdiff__cond2_1414	8.32439	Bat1a,BC025190,Nfkbil1
chr13	103436303	103436648	../data/2.2_zsGrR1A_bdgdiff__cond2_842	8.32136
chr11	79989885	79990093	../data/2.2_zsGrR1A_bdgdiff__cond2_501	8.31176	Adap2,Rnf135
chr13	49157330	49157562	../data/2.2_zsGrR1A_bdgdiff__cond2_762	8.30133	Wnk2
chr15	74917030	74917435	../data/2.2_zsGrR1A_bdgdiff__cond2_1152	8.23769
chr7	137744071	137744467	../data/2.2_zsGrR1A_bdgdiff__cond2_2820	8.23086	Tacc2
chr11	108752353	108752684	../data/2.2_zsGrR1A_bdgdiff__cond2_563	8.22018
chr3	86954656	86954957	../data/2.2_zsGrR1A_bdgdiff__cond2_1962	8.21038	Kirrel
chr3	28833399	28833668	../data/2.2_zsGrR1A_bdgdiff__cond2_1915	8.20846
chr14	3996872	3997148	../data/2.2_zsGrR1A_bdgdiff__cond2_862	8.20659	Gm2897
chr6	37691116	37691318	../data/2.2_zsGrR1A_bdgdiff__cond2_2513	8.16562
chr18	10935738	10936015	../data/2.2_zsGrR1A_bdgdiff__cond2_1507	8.14206
chr11	40508200	40508429	../data/2.2_zsGrR1A_bdgdiff__cond2_431	8.13852	Mat2b
chr3	21904578	21904927	../data/2.2_zsGrR1A_bdgdiff__cond2_1908	8.13168
chr9	122535584	122535873	../data/2.2_zsGrR1A_bdgdiff__cond2_3132	8.12035	9530059O14Rik
chr3	86647053	86647410	../data/2.2_zsGrR1A_bdgdiff__cond2_1959	8.1083	Dclk2
chr14	120385572	120385944	../data/2.2_zsGrR1A_bdgdiff__cond2_1071	8.10613
chr8	19989766	19990074	../data/2.2_zsGrR1A_bdgdiff__cond2_2886	8.06953	6820431F20Rik
chr7	3211582	3211792	../data/2.2_zsGrR1A_bdgdiff__cond2_2656	8.06901	Mir290,LOC100303645
chr13	58219472	58219743	../data/2.2_zsGrR1A_bdgdiff__cond2_779	8.06183
chr4	116666852	116667166	../data/2.2_zsGrR1A_bdgdiff__cond2_2172	8.0493	Hectd3,Urod
chr3	9521090	9521462	../data/2.2_zsGrR1A_bdgdiff__cond2_1901	8.04229	Zfp704
chr14	71180784	71181000	../data/2.2_zsGrR1A_bdgdiff__cond2_978	8.02499
chr9	43262714	43262946	../data/2.2_zsGrR1A_bdgdiff__cond2_2995	8.01211
chr5	150845911	150846121	../data/2.2_zsGrR1A_bdgdiff__cond2_2491	7.99794	Rxfp2
chr12	89578831	89579202	../data/2.2_zsGrR1A_bdgdiff__cond2_677	7.98656
chr16	13083837	13084059	../data/2.2_zsGrR1A_bdgdiff__cond2_1230	7.98521
chr3	144351501	144351727	../data/2.2_zsGrR1A_bdgdiff__cond2_2054	7.97128	Sh3glb1
chr1	75077593	75077894	../data/2.2_zsGrR1A_bdgdiff__cond2_59	7.96758	Nhej1
chr16	22412649	22412959	../data/2.2_zsGrR1A_bdgdiff__cond2_1259	7.96178	Etv5
chr5	64324244	64324540	../data/2.2_zsGrR1A_bdgdiff__cond2_2355	7.9613	Rell1
chr14	99620736	99620983	../data/2.2_zsGrR1A_bdgdiff__cond2_1014	7.9546	Pibf1
chr3	89319345	89319562	../data/2.2_zsGrR1A_bdgdiff__cond2_1968	7.93001	Kcnn3
chr17	43704628	43704831	../data/2.2_zsGrR1A_bdgdiff__cond2_1425	7.89914	Pla2g7
chr4	148282216	148282492	../data/2.2_zsGrR1A_bdgdiff__cond2_2285	7.89669	Casz1
chr3	93351717	93352015	../data/2.2_zsGrR1A_bdgdiff__cond2_1970	7.87938	S100a10
chr17	80896628	80897091	../data/2.2_zsGrR1A_bdgdiff__cond2_1477	7.87725
chr17	74663835	74664037	../data/2.2_zsGrR1A_bdgdiff__cond2_1465	7.86803	Memo1
chr7	137814205	137814461	../data/2.2_zsGrR1A_bdgdiff__cond2_2822	7.8536	Tacc2
chr10	80423656	80424321	../data/2.2_zsGrR1A_bdgdiff__cond2_303	7.84885	Gng7
chr2	101672628	101672866	../data/2.2_zsGrR1A_bdgdiff__cond2_1764	7.80979	Prr5l
chr11	64277470	64277709	../data/2.2_zsGrR1A_bdgdiff__cond2_468	7.80894	Hs3st3a1
chr7	152243704	152243928	../data/2.2_zsGrR1A_bdgdiff__cond2_2849	7.79195
chr9	99317379	99317735	../data/2.2_zsGrR1A_bdgdiff__cond2_3089	7.752	Mras
chr17	71095051	71095650	../data/2.2_zsGrR1A_bdgdiff__cond2_1460	7.74808	Dlgap1
chr10	52000425	52000712	../data/2.2_zsGrR1A_bdgdiff__cond2_254	7.73338	Dcbld1
chr13	112374520	112374736	../data/2.2_zsGrR1A_bdgdiff__cond2_854	7.70656
chr10	68768894	68769328	../data/2.2_zsGrR1A_bdgdiff__cond2_287	7.69737
chr14	12503377	12503715	../data/2.2_zsGrR1A_bdgdiff__cond2_882	7.69673	Ptprg
chr14	121190803	121191264	../data/2.2_zsGrR1A_bdgdiff__cond2_1086	7.68997
chr7	17051905	17052127	../data/2.2_zsGrR1A_bdgdiff__cond2_2670	7.67249	Npas1
chr1	182812461	182812695	../data/2.2_zsGrR1A_bdgdiff__cond2_179	7.64325
chr11	97351078	97351327	../data/2.2_zsGrR1A_bdgdiff__cond2_534	7.62762	Arhgap23
chr4	146237682	146237999	../data/2.2_zsGrR1A_bdgdiff__cond2_2266	7.61007	Gm13139,Gm13251
chr13	62957728	62957974	../data/2.2_zsGrR1A_bdgdiff__cond2_789	7.60387	Fbp2
chr17	43172371	43172605	../data/2.2_zsGrR1A_bdgdiff__cond2_1424	7.58577	Tnfrsf21
chr1	13005465	13005756	../data/2.2_zsGrR1A_bdgdiff__cond2_8	7.57658
chr14	48438644	48439025	../data/2.2_zsGrR1A_bdgdiff__cond2_931	7.57559
chr2	73242647	73242910	../data/2.2_zsGrR1A_bdgdiff__cond2_1749	7.56696
chr4	108744472	108744798	../data/2.2_zsGrR1A_bdgdiff__cond2_2165	7.56076	Osbpl9
chr10	94845020	94845285	../data/2.2_zsGrR1A_bdgdiff__cond2_332	7.55889
chr13	112187405	112187732	../data/2.2_zsGrR1A_bdgdiff__cond2_851	7.55756
chrX	132276919	132277142	../data/2.2_zsGrR1A_bdgdiff__cond2_3154	7.55722	Armcx5,Gprasp1
chr15	85836256	85836637	../data/2.2_zsGrR1A_bdgdiff__cond2_1185	7.55606	Celsr1
chr18	45057664	45057882	../data/2.2_zsGrR1A_bdgdiff__cond2_1554	7.55527
chr12	6602278	6602671	../data/2.2_zsGrR1A_bdgdiff__cond2_587	7.51525
chr15	101602303	101602578	../data/2.2_zsGrR1A_bdgdiff__cond2_1216	7.50751	Krt74
chr10	80423248	80423527	../data/2.2_zsGrR1A_bdgdiff__cond2_302	7.49851	Gng7
chr19	4201471	4201813	../data/2.2_zsGrR1A_bdgdiff__cond2_1613	7.48747	Rad9
chr7	119841365	119841594	../data/2.2_zsGrR1A_bdgdiff__cond2_2786	7.48113	Tead1
chr1	172688259	172688462	../data/2.2_zsGrR1A_bdgdiff__cond2_164	7.47383	Atf6
chr3	57359799	57360139	../data/2.2_zsGrR1A_bdgdiff__cond2_1936	7.47099	Wwtr1
chr3	16700568	16700872	../data/2.2_zsGrR1A_bdgdiff__cond2_1905	7.46615
chr18	82886890	82887181	../data/2.2_zsGrR1A_bdgdiff__cond2_1597	7.46335
chr4	40134735	40135102	../data/2.2_zsGrR1A_bdgdiff__cond2_2091	7.43036	Aco1
chr14	118712001	118712217	../data/2.2_zsGrR1A_bdgdiff__cond2_1048	7.41687
chr8	19702693	19703321	../data/2.2_zsGrR1A_bdgdiff__cond2_2868	7.41485
chr6	135282778	135283091	../data/2.2_zsGrR1A_bdgdiff__cond2_2626	7.41395
chr17	69545067	69545331	../data/2.2_zsGrR1A_bdgdiff__cond2_1456	7.41363	Epb4.1l3
chr3	32559956	32560260	../data/2.2_zsGrR1A_bdgdiff__cond2_1919	7.405
chr16	21338484	21338687	../data/2.2_zsGrR1A_bdgdiff__cond2_1245	7.39918
chr5	120159961	120160319	../data/2.2_zsGrR1A_bdgdiff__cond2_2437	7.39724
chr3	96965914	96966198	../data/2.2_zsGrR1A_bdgdiff__cond2_1988	7.39572	Acp6
chr3	27563174	27563477	../data/2.2_zsGrR1A_bdgdiff__cond2_1911	7.39187	Fndc3b
chr5	64773758	64774026	../data/2.2_zsGrR1A_bdgdiff__cond2_2359	7.39092
chr4	145586728	145586930	../data/2.2_zsGrR1A_bdgdiff__cond2_2261	7.36474	Gm13251
chr14	121279912	121280379	../data/2.2_zsGrR1A_bdgdiff__cond2_1094	7.36159
chr15	39076665	39076967	../data/2.2_zsGrR1A_bdgdiff__cond2_1136	7.35659	Rims2
chr6	91688931	91689166	../data/2.2_zsGrR1A_bdgdiff__cond2_2571	7.33661	Slc6a6
chr13	51059943	51060163	../data/2.2_zsGrR1A_bdgdiff__cond2_764	7.33656
chr7	35331521	35331817	../data/2.2_zsGrR1A_bdgdiff__cond2_2696	7.33422
chrX	45871496	45871714	../data/2.2_zsGrR1A_bdgdiff__cond2_3146	7.32798	Rab33a,Aifm1
chr17	26841995	26842197	../data/2.2_zsGrR1A_bdgdiff__cond2_1373	7.29574
chr11	44499319	44499712	../data/2.2_zsGrR1A_bdgdiff__cond2_434	7.28902	Ebf1
chr17	23682938	23683177	../data/2.2_zsGrR1A_bdgdiff__cond2_1364	7.28834
chr6	86704656	86704977	../data/2.2_zsGrR1A_bdgdiff__cond2_2562	7.28586	Anxa4
chr3	94958420	94958888	../data/2.2_zsGrR1A_bdgdiff__cond2_1975	7.27228	Sema6c
chr7	31940931	31941139	../data/2.2_zsGrR1A_bdgdiff__cond2_2694	7.26514	Gramd1a
chr9	36629371	36629579	../data/2.2_zsGrR1A_bdgdiff__cond2_2981	7.2513
chr7	117244560	117244879	../data/2.2_zsGrR1A_bdgdiff__cond2_2780	7.23971
chr2	145694284	145694535	../data/2.2_zsGrR1A_bdgdiff__cond2_1808	7.22179	Rin2
chr2	103154010	103154228	../data/2.2_zsGrR1A_bdgdiff__cond2_1767	7.20533
chr10	62845265	62845657	../data/2.2_zsGrR1A_bdgdiff__cond2_272	7.19713	Dnajc12
chr14	54847763	54848198	../data/2.2_zsGrR1A_bdgdiff__cond2_945	7.19709
chr18	60113000	60113360	../data/2.2_zsGrR1A_bdgdiff__cond2_1565	7.19572
chr17	44089320	44089526	../data/2.2_zsGrR1A_bdgdiff__cond2_1427	7.18053	Rcan2
chr4	60200750	60200985	../data/2.2_zsGrR1A_bdgdiff__cond2_2129	7.17855	Mup19
chr1	140463995	140464229	../data/2.2_zsGrR1A_bdgdiff__cond2_128	7.1759	Nek7
chr16	84875260	84875492	../data/2.2_zsGrR1A_bdgdiff__cond2_1296	7.16779
chr17	47687940	47688430	../data/2.2_zsGrR1A_bdgdiff__cond2_1435	7.16581	Ccnd3
chr1	34923705	34924207	../data/2.2_zsGrR1A_bdgdiff__cond2_21	7.1633	Plekhb2
chr5	34990531	34990736	../data/2.2_zsGrR1A_bdgdiff__cond2_2330	7.15399	Nop14
chr3	52917274	52917519	../data/2.2_zsGrR1A_bdgdiff__cond2_1933	7.15102	Lhfp
chr3	83684516	83684836	../data/2.2_zsGrR1A_bdgdiff__cond2_1946	7.14733
chr13	54667250	54667474	../data/2.2_zsGrR1A_bdgdiff__cond2_773	7.14301	Arl10,4833439L19Rik
chr14	76234212	76234533	../data/2.2_zsGrR1A_bdgdiff__cond2_981	7.13708
chr14	62353448	62353723	../data/2.2_zsGrR1A_bdgdiff__cond2_959	7.13633
chr19	9911199	9911636	../data/2.2_zsGrR1A_bdgdiff__cond2_1622	7.13362
chr5	93434932	93435163	../data/2.2_zsGrR1A_bdgdiff__cond2_2396	7.13161
chr3	101126346	101126654	../data/2.2_zsGrR1A_bdgdiff__cond2_1994	7.12647
chr8	75041199	75041501	../data/2.2_zsGrR1A_bdgdiff__cond2_2911	7.11622	Med26
chr7	85561639	85561985	../data/2.2_zsGrR1A_bdgdiff__cond2_2733	7.1079	Ntrk3
chr2	168774845	168775107	../data/2.2_zsGrR1A_bdgdiff__cond2_1861	7.10604	Zfp64
chr6	122619705	122620019	../data/2.2_zsGrR1A_bdgdiff__cond2_2603	7.09521
chr9	57120999	57121269	../data/2.2_zsGrR1A_bdgdiff__cond2_3026	7.09431
chr2	118464199	118464435	../data/2.2_zsGrR1A_bdgdiff__cond2_1779	7.09334	Bub1b
chr5	66516753	66516986	../data/2.2_zsGrR1A_bdgdiff__cond2_2375	7.08622	Rbm47
chr11	55205923	55206718	../data/2.2_zsGrR1A_bdgdiff__cond2_446	7.08566
chr8	19705466	19705703	../data/2.2_zsGrR1A_bdgdiff__cond2_2871	7.07005
chr10	70910335	70910877	../data/2.2_zsGrR1A_bdgdiff__cond2_292	7.06926
chr12	99912864	99913198	../data/2.2_zsGrR1A_bdgdiff__cond2_678	7.06833
chr8	19979578	19980215	../data/2.2_zsGrR1A_bdgdiff__cond2_2881	7.06692
chr2	174830226	174830464	../data/2.2_zsGrR1A_bdgdiff__cond2_1881	7.06539
chr4	141125426	141125855	../data/2.2_zsGrR1A_bdgdiff__cond2_2243	7.0579
chr5	151468111	151468439	../data/2.2_zsGrR1A_bdgdiff__cond2_2492	7.05515	Pds5b,N4bp2l2
chr14	114046200	114046481	../data/2.2_zsGrR1A_bdgdiff__cond2_1038	7.05124
chr2	154246695	154246936	../data/2.2_zsGrR1A_bdgdiff__cond2_1819	7.04977
chr3	136404643	136404896	../data/2.2_zsGrR1A_bdgdiff__cond2_2047	7.04912	Ppp3ca
chr16	44479048	44479311	../data/2.2_zsGrR1A_bdgdiff__cond2_1287	7.04858	Wdr52
chr13	73512953	73513165	../data/2.2_zsGrR1A_bdgdiff__cond2_819	7.03028
chr17	15365691	15366288	../data/2.2_zsGrR1A_bdgdiff__cond2_1355	7.02429
chr13	73416664	73416875	../data/2.2_zsGrR1A_bdgdiff__cond2_818	7.0222
chr12	101113307	101113533	../data/2.2_zsGrR1A_bdgdiff__cond2_679	7.01942	Tdp1,2610021K21Rik
chr1	154938938	154939556	../data/2.2_zsGrR1A_bdgdiff__cond2_138	7.01238	Nmnat2
chr18	53347559	53347764	../data/2.2_zsGrR1A_bdgdiff__cond2_1558	7.01144	Snx2
chr8_random	739159	739758	../data/2.2_zsGrR1A_bdgdiff__cond2_2953	7.00754
chr13	66723945	66724225	../data/2.2_zsGrR1A_bdgdiff__cond2_811	6.99424
chr10	92642229	92642507	../data/2.2_zsGrR1A_bdgdiff__cond2_322	6.99243	Cdk17
chr12	77310490	77310764	../data/2.2_zsGrR1A_bdgdiff__cond2_651	6.9863	Tex21
chr16	4818458	4818658	../data/2.2_zsGrR1A_bdgdiff__cond2_1222	6.98045
chr16	94064345	94064548	../data/2.2_zsGrR1A_bdgdiff__cond2_1310	6.96183
chr4	141121105	141121685	../data/2.2_zsGrR1A_bdgdiff__cond2_2242	6.9489
chr8	124346250	124346553	../data/2.2_zsGrR1A_bdgdiff__cond2_2944	6.94753	Klhdc4
chr3	96896948	96897198	../data/2.2_zsGrR1A_bdgdiff__cond2_1987	6.94008
chr11	83703310	83703553	../data/2.2_zsGrR1A_bdgdiff__cond2_506	6.93663	Hnf1b
chr5	89637806	89638165	../data/2.2_zsGrR1A_bdgdiff__cond2_2391	6.933	Slc4a4
chr3	84402890	84403153	../data/2.2_zsGrR1A_bdgdiff__cond2_1950	6.93016	Arfip1
chr11	83340691	83340994	../data/2.2_zsGrR1A_bdgdiff__cond2_505	6.92498	Ccl5,Gm11435
chr2	168528639	168528839	../data/2.2_zsGrR1A_bdgdiff__cond2_1858	6.92105	Atp9a
chr7	89929213	89929433	../data/2.2_zsGrR1A_bdgdiff__cond2_2759	6.90371
chr14	106320043	106320373	../data/2.2_zsGrR1A_bdgdiff__cond2_1033	6.89993
chr1	173224503	173225067	../data/2.2_zsGrR1A_bdgdiff__cond2_168	6.88362	Usp21,Ufc1
chr17	83926553	83926911	../data/2.2_zsGrR1A_bdgdiff__cond2_1485	6.88191
chr14	22633630	22633836	../data/2.2_zsGrR1A_bdgdiff__cond2_900	6.87954
chr16	96521458	96521684	../data/2.2_zsGrR1A_bdgdiff__cond2_1321	6.87098	B3galt5
chr17	23741753	23742001	../data/2.2_zsGrR1A_bdgdiff__cond2_1366	6.86893	Zscan10,Zfp13
chr7	3217518	3217855	../data/2.2_zsGrR1A_bdgdiff__cond2_2657	6.86403	Mir290,LOC100303645
chr4	98866816	98867137	../data/2.2_zsGrR1A_bdgdiff__cond2_2148	6.86062	Atg4c
chr11	107720641	107720927	../data/2.2_zsGrR1A_bdgdiff__cond2_560	6.86037
chr1	13096118	13096381	../data/2.2_zsGrR1A_bdgdiff__cond2_11	6.85968
chr5	104166673	104166954	../data/2.2_zsGrR1A_bdgdiff__cond2_2404	6.85806	Aff1
chr7	148196958	148197206	../data/2.2_zsGrR1A_bdgdiff__cond2_2840	6.85148	Ifitm3
chr13	96354923	96355196	../data/2.2_zsGrR1A_bdgdiff__cond2_831	6.83993
chr5	52533153	52533402	../data/2.2_zsGrR1A_bdgdiff__cond2_2345	6.83352
chr9	102694163	102694435	../data/2.2_zsGrR1A_bdgdiff__cond2_3096	6.82294
chr6	148307044	148307247	../data/2.2_zsGrR1A_bdgdiff__cond2_2653	6.82271	Tmtc1
chr14	5712417	5712676	../data/2.2_zsGrR1A_bdgdiff__cond2_867	6.8137	Gm10406
chr19	36203599	36203858	../data/2.2_zsGrR1A_bdgdiff__cond2_1641	6.81365	Ankrd1
chr19	47080362	47080647	../data/2.2_zsGrR1A_bdgdiff__cond2_1657	6.81045	Ina,Nt5c2
chr3	129354753	129355146	../data/2.2_zsGrR1A_bdgdiff__cond2_2039	6.80309
chr11	107295216	107295444	../data/2.2_zsGrR1A_bdgdiff__cond2_558	6.80195	Pitpnc1
chr16	78517434	78517701	../data/2.2_zsGrR1A_bdgdiff__cond2_1294	6.7947
chr7	134621751	134621965	../data/2.2_zsGrR1A_bdgdiff__cond2_2810	6.79255	Fbrs,Zfp553
chr10	95181935	95182326	../data/2.2_zsGrR1A_bdgdiff__cond2_339	6.7878
chr6	136416917	136417367	../data/2.2_zsGrR1A_bdgdiff__cond2_2630	6.78669
chr16	91724343	91724746	../data/2.2_zsGrR1A_bdgdiff__cond2_1304	6.78354	Itsn1,Cryzl1
chr13	8666722	8666931	../data/2.2_zsGrR1A_bdgdiff__cond2_704	6.77477	Adar3
chr6	86770637	86770993	../data/2.2_zsGrR1A_bdgdiff__cond2_2563	6.76632
chr7	146249438	146249781	../data/2.2_zsGrR1A_bdgdiff__cond2_2835	6.76456	Jakmip3
chr16	64865666	64865979	../data/2.2_zsGrR1A_bdgdiff__cond2_1290	6.76157
chr4	146506110	146506357	../data/2.2_zsGrR1A_bdgdiff__cond2_2269	6.75496	Gm13139
chr5	104505539	104505769	../data/2.2_zsGrR1A_bdgdiff__cond2_2407	6.73506	Scpppq1
chr10	94870464	94870768	../data/2.2_zsGrR1A_bdgdiff__cond2_333	6.72764	Socs2
chr4	45502947	45503297	../data/2.2_zsGrR1A_bdgdiff__cond2_2104	6.72762	Shb
chr2	164258856	164259070	../data/2.2_zsGrR1A_bdgdiff__cond2_1838	6.71987	Sdc4
chr7	20272325	20272656	../data/2.2_zsGrR1A_bdgdiff__cond2_2674	6.71635	Apoc4,Apoc2
chr5	64301290	64301580	../data/2.2_zsGrR1A_bdgdiff__cond2_2354	6.71113	Rell1
chr13	54704692	54704989	../data/2.2_zsGrR1A_bdgdiff__cond2_774	6.70959	Cltb
chr11	70053382	70053614	../data/2.2_zsGrR1A_bdgdiff__cond2_477	6.69987	0610010K14Rik,Rnasek
chr9	102638523	102638873	../data/2.2_zsGrR1A_bdgdiff__cond2_3094	6.69308	EG434510
chr6	134813277	134813508	../data/2.2_zsGrR1A_bdgdiff__cond2_2624	6.69059
chr4	146522664	146523088	../data/2.2_zsGrR1A_bdgdiff__cond2_2270	6.68133	Gm13139
chr15	85046828	85047154	../data/2.2_zsGrR1A_bdgdiff__cond2_1182	6.68005	Fbln1
chr13	104493494	104493805	../data/2.2_zsGrR1A_bdgdiff__cond2_843	6.67759
chr6	128598742	128599000	../data/2.2_zsGrR1A_bdgdiff__cond2_2616	6.66884
chr14	119414005	119414234	../data/2.2_zsGrR1A_bdgdiff__cond2_1067	6.66316	Uggt2
chr1	23942038	23942436	../data/2.2_zsGrR1A_bdgdiff__cond2_17	6.66025
chr14	62952917	62953199	../data/2.2_zsGrR1A_bdgdiff__cond2_960	6.65534	Rnaseh2b
chr16	22429233	22429570	../data/2.2_zsGrR1A_bdgdiff__cond2_1261	6.65162	Etv5
chr10	111312523	111312785	../data/2.2_zsGrR1A_bdgdiff__cond2_352	6.63459
chr9	40591843	40592146	../data/2.2_zsGrR1A_bdgdiff__cond2_2987	6.62379	9030425E11Rik
chr9	65942977	65943272	../data/2.2_zsGrR1A_bdgdiff__cond2_3058	6.62372	Snx1
chr18	80381741	80382254	../data/2.2_zsGrR1A_bdgdiff__cond2_1593	6.62298
chr13	19619391	19619647	../data/2.2_zsGrR1A_bdgdiff__cond2_709	6.62172
chr9	61582060	61582363	../data/2.2_zsGrR1A_bdgdiff__cond2_3046	6.61975
chr4	126654998	126655217	../data/2.2_zsGrR1A_bdgdiff__cond2_2193	6.61556	Zmym4
chr5	133378087	133378291	../data/2.2_zsGrR1A_bdgdiff__cond2_2455	6.61554
chr4	122976287	122976557	../data/2.2_zsGrR1A_bdgdiff__cond2_2181	6.6118
chr1	138354364	138354735	../data/2.2_zsGrR1A_bdgdiff__cond2_124	6.61017	Kif14
chr4	57858418	57858685	../data/2.2_zsGrR1A_bdgdiff__cond2_2124	6.61007	Akap2
chr14	35777140	35777412	../data/2.2_zsGrR1A_bdgdiff__cond2_916	6.6049	Grid1
chr10	28674768	28675027	../data/2.2_zsGrR1A_bdgdiff__cond2_236	6.60371
chr15	12476987	12477244	../data/2.2_zsGrR1A_bdgdiff__cond2_1118	6.59937	Pdzd2
chr13	72390798	72391014	../data/2.2_zsGrR1A_bdgdiff__cond2_817	6.58986
chr1	193754125	193754398	../data/2.2_zsGrR1A_bdgdiff__cond2_201	6.5824
chr8	97228256	97228513	../data/2.2_zsGrR1A_bdgdiff__cond2_2930	6.57752	Pllp
chr9	57068388	57068632	../data/2.2_zsGrR1A_bdgdiff__cond2_3025	6.57471
chr2	165805790	165806114	../data/2.2_zsGrR1A_bdgdiff__cond2_1847	6.57306
chr17	13882987	13883206	../data/2.2_zsGrR1A_bdgdiff__cond2_1350	6.57104	Tcte2
chr8_random	396696	396960	../data/2.2_zsGrR1A_bdgdiff__cond2_2951	6.56772
chr2	176615834	176616130	../data/2.2_zsGrR1A_bdgdiff__cond2_1886	6.56452	BC099953
chr10	81117848	81118290	../data/2.2_zsGrR1A_bdgdiff__cond2_305	6.55362	Gm10778
chr3	68385893	68386299	../data/2.2_zsGrR1A_bdgdiff__cond2_1941	6.54903	Iqcj-schip1,Schip1
chr14	28409540	28409817	../data/2.2_zsGrR1A_bdgdiff__cond2_908	6.54539
chr2	132141825	132142192	../data/2.2_zsGrR1A_bdgdiff__cond2_1800	6.54271
chr10	127740426	127740756	../data/2.2_zsGrR1A_bdgdiff__cond2_377	6.53864	Pan2,Il23a
chr5	72963850	72964080	../data/2.2_zsGrR1A_bdgdiff__cond2_2378	6.53854
chr14	119672289	119672706	../data/2.2_zsGrR1A_bdgdiff__cond2_1068	6.53718	Hs6st3
chr9	121252524	121252728	../data/2.2_zsGrR1A_bdgdiff__cond2_3128	6.53479	Trak1
chr15	12497681	12497887	../data/2.2_zsGrR1A_bdgdiff__cond2_1120	6.53165	Pdzd2
chr14	106261625	106261865	../data/2.2_zsGrR1A_bdgdiff__cond2_1032	6.52955
chr14	49981814	49982065	../data/2.2_zsGrR1A_bdgdiff__cond2_937	6.52524	Slc35f4
chr5	53947486	53947771	../data/2.2_zsGrR1A_bdgdiff__cond2_2353	6.52408	Rbpj
chr7	125800216	125800434	../data/2.2_zsGrR1A_bdgdiff__cond2_2799	6.5166	Tmc5
chr7	49812304	49812537	../data/2.2_zsGrR1A_bdgdiff__cond2_2703	6.51504
chr11	18857064	18857393	../data/2.2_zsGrR1A_bdgdiff__cond2_404	6.51418	Meis1
chr5	53300205	53300467	../data/2.2_zsGrR1A_bdgdiff__cond2_2347	6.51059
chr7	135676904	135677108	../data/2.2_zsGrR1A_bdgdiff__cond2_2812	6.50655	Bag3
chr14	16871914	16872125	../data/2.2_zsGrR1A_bdgdiff__cond2_887	6.50109
chr10	120527117	120527353	../data/2.2_zsGrR1A_bdgdiff__cond2_367	6.49928	Wif1
chr2	179313927	179314223	../data/2.2_zsGrR1A_bdgdiff__cond2_1891	6.49821	Cdh4
chr17	80379857	80380123	../data/2.2_zsGrR1A_bdgdiff__cond2_1473	6.4981
chr19	8913803	8914089	../data/2.2_zsGrR1A_bdgdiff__cond2_1618	6.49723	Bscl2,Gng3
chr5	39092318	39092597	../data/2.2_zsGrR1A_bdgdiff__cond2_2338	6.49671
chr14	119195156	119195441	../data/2.2_zsGrR1A_bdgdiff__cond2_1064	6.48929	Cldn10
chrX	96525769	96525985	../data/2.2_zsGrR1A_bdgdiff__cond2_3151	6.48652
chr14	77921195	77921417	../data/2.2_zsGrR1A_bdgdiff__cond2_994	6.48288	Enox1
chr14	48372557	48372800	../data/2.2_zsGrR1A_bdgdiff__cond2_930	6.48219
chr4	144745857	144746171	../data/2.2_zsGrR1A_bdgdiff__cond2_2254	6.47548	Vps13d
chr12	41157601	41157822	../data/2.2_zsGrR1A_bdgdiff__cond2_619	6.47264	Zfp277
chr11	97919474	97919841	../data/2.2_zsGrR1A_bdgdiff__cond2_537	6.472	Stac2
chr15	12480318	12480629	../data/2.2_zsGrR1A_bdgdiff__cond2_1119	6.47156	Pdzd2
chr16	19819219	19819467	../data/2.2_zsGrR1A_bdgdiff__cond2_1239	6.44717
chr5	53834444	53834654	../data/2.2_zsGrR1A_bdgdiff__cond2_2349	6.44435
chr14	119218954	119219250	../data/2.2_zsGrR1A_bdgdiff__cond2_1065	6.44336	Cldn10
chr9	30851055	30851300	../data/2.2_zsGrR1A_bdgdiff__cond2_2976	6.44227	Zbtb44
chr2	174086948	174087218	../data/2.2_zsGrR1A_bdgdiff__cond2_1880	6.43798
chr5	130390859	130391078	../data/2.2_zsGrR1A_bdgdiff__cond2_2451	6.43717
chr14	87546403	87546702	../data/2.2_zsGrR1A_bdgdiff__cond2_1006	6.43647	Diap3
chr3	153819303	153819563	../data/2.2_zsGrR1A_bdgdiff__cond2_2061	6.43458	Slc44a5
chr2	22594819	22595228	../data/2.2_zsGrR1A_bdgdiff__cond2_1697	6.43247
chr6	22396423	22396758	../data/2.2_zsGrR1A_bdgdiff__cond2_2502	6.42988
chr2	101985844	101986115	../data/2.2_zsGrR1A_bdgdiff__cond2_1766	6.42971	Ldlrad3
chr9	79592984	79593242	../data/2.2_zsGrR1A_bdgdiff__cond2_3078	6.42782
chr11	45904174	45904383	../data/2.2_zsGrR1A_bdgdiff__cond2_437	6.42669	Adam19
chr2	116725903	116726203	../data/2.2_zsGrR1A_bdgdiff__cond2_1773	6.42451
chr9	49173881	49174336	../data/2.2_zsGrR1A_bdgdiff__cond2_3013	6.42392	Drd2
chr1	134239217	134239510	../data/2.2_zsGrR1A_bdgdiff__cond2_113	6.42214
chr18	34850614	34850916	../data/2.2_zsGrR1A_bdgdiff__cond2_1530	6.42109	Gfra3
chr1	184457352	184457582	../data/2.2_zsGrR1A_bdgdiff__cond2_188	6.42001	Capn2
chr15	78657180	78657418	../data/2.2_zsGrR1A_bdgdiff__cond2_1167	6.41803
chr7	130530175	130530399	../data/2.2_zsGrR1A_bdgdiff__cond2_2804	6.41611	Lcmt1
chr9	58089680	58090009	../data/2.2_zsGrR1A_bdgdiff__cond2_3031	6.41512	Pml
chr15	79801062	79801363	../data/2.2_zsGrR1A_bdgdiff__cond2_1171	6.41366
chr3	26963007	26963228	../data/2.2_zsGrR1A_bdgdiff__cond2_1909	6.41314
chrX	111440880	111441080	../data/2.2_zsGrR1A_bdgdiff__cond2_3152	6.40843
chr1	136296572	136296884	../data/2.2_zsGrR1A_bdgdiff__cond2_119	6.408	Cyb5r1
chr2	144058857	144059064	../data/2.2_zsGrR1A_bdgdiff__cond2_1807	6.40673
chr7	142357143	142357415	../data/2.2_zsGrR1A_bdgdiff__cond2_2826	6.40656	Dock1
chr11	72753685	72754195	../data/2.2_zsGrR1A_bdgdiff__cond2_483	6.40148
chr2	105440376	105440593	../data/2.2_zsGrR1A_bdgdiff__cond2_1769	6.39665	Pax6os1
chr2	160993449	160993721	../data/2.2_zsGrR1A_bdgdiff__cond2_1835	6.39615
chr8	33155664	33155866	../data/2.2_zsGrR1A_bdgdiff__cond2_2899	6.39102
chr9	47526796	47526998	../data/2.2_zsGrR1A_bdgdiff__cond2_3008	6.39053	Cadm1
chr13	96307554	96307771	../data/2.2_zsGrR1A_bdgdiff__cond2_830	6.38421
chr11	19730517	19730924	../data/2.2_zsGrR1A_bdgdiff__cond2_405	6.37729
chr14	61601487	61601794	../data/2.2_zsGrR1A_bdgdiff__cond2_957	6.37644	Tnfrsf19
chr15	79735418	79736074	../data/2.2_zsGrR1A_bdgdiff__cond2_1170	6.37372	Apobec3
chr7	138092313	138092554	../data/2.2_zsGrR1A_bdgdiff__cond2_2824	6.37139	Htra1
chr1	162555936	162556216	../data/2.2_zsGrR1A_bdgdiff__cond2_150	6.36666	Rabgap1l
chr3	102518646	102519103	../data/2.2_zsGrR1A_bdgdiff__cond2_2008	6.3655
chrX	50004721	50005028	../data/2.2_zsGrR1A_bdgdiff__cond2_3147	6.35813
chr13	96117081	96117375	../data/2.2_zsGrR1A_bdgdiff__cond2_825	6.35742
chr7	38342976	38343193	../data/2.2_zsGrR1A_bdgdiff__cond2_2701	6.34935	Zfp536
chr8	80061427	80061653	../data/2.2_zsGrR1A_bdgdiff__cond2_2913	6.34298
chr17	31007081	31007429	../data/2.2_zsGrR1A_bdgdiff__cond2_1403	6.34071	Dnahc8
chr18	85058190	85058517	../data/2.2_zsGrR1A_bdgdiff__cond2_1606	6.33854
chr2	109753724	109753928	../data/2.2_zsGrR1A_bdgdiff__cond2_1771	6.32328	Lgr4,Gm13939
chr4	82077809	82078077	../data/2.2_zsGrR1A_bdgdiff__cond2_2135	6.32054	Nfib
chr5	13614594	13614898	../data/2.2_zsGrR1A_bdgdiff__cond2_2308	6.32006
chr3	100527274	100527475	../data/2.2_zsGrR1A_bdgdiff__cond2_1993	6.31599
chr13	29730168	29730450	../data/2.2_zsGrR1A_bdgdiff__cond2_723	6.30746	Cdkal1
chr8	19974054	19974638	../data/2.2_zsGrR1A_bdgdiff__cond2_2879	6.3042
chr17	71104225	71104601	../data/2.2_zsGrR1A_bdgdiff__cond2_1461	6.30373	Dlgap1
chr7	98958546	98958811	../data/2.2_zsGrR1A_bdgdiff__cond2_2767	6.29668	Dlg2
chr14	121299883	121300124	../data/2.2_zsGrR1A_bdgdiff__cond2_1100	6.29342
chr6	149103248	149103474	../data/2.2_zsGrR1A_bdgdiff__cond2_2655	6.29096
chr18	21094390	21094640	../data/2.2_zsGrR1A_bdgdiff__cond2_1514	6.28701	Rnf125
chr5	125265968	125266244	../data/2.2_zsGrR1A_bdgdiff__cond2_2443	6.2854	Dnahc10
chr18	83229366	83229577	../data/2.2_zsGrR1A_bdgdiff__cond2_1601	6.28219
chr16	20476222	20476517	../data/2.2_zsGrR1A_bdgdiff__cond2_1241	6.27489
chr17	79535862	79536066	../data/2.2_zsGrR1A_bdgdiff__cond2_1471	6.27401
chr3	135064618	135064880	../data/2.2_zsGrR1A_bdgdiff__cond2_2045	6.27018
chr9	53066072	53066275	../data/2.2_zsGrR1A_bdgdiff__cond2_3016	6.2676	Ddx10
chr2	173160165	173160426	../data/2.2_zsGrR1A_bdgdiff__cond2_1879	6.26179
chr14	57453471	57453748	../data/2.2_zsGrR1A_bdgdiff__cond2_953	6.26168
chr19	28440484	28440773	../data/2.2_zsGrR1A_bdgdiff__cond2_1633	6.25471	Glis3
chr2	116758083	116758328	../data/2.2_zsGrR1A_bdgdiff__cond2_1776	6.24721
chr1	47081902	47082119	../data/2.2_zsGrR1A_bdgdiff__cond2_36	6.24525
chr18	76480704	76480972	../data/2.2_zsGrR1A_bdgdiff__cond2_1591	6.24506
chr11	116575159	116575376	../data/2.2_zsGrR1A_bdgdiff__cond2_575	6.24453
chr18	18419415	18419726	../data/2.2_zsGrR1A_bdgdiff__cond2_1512	6.24034
chr11	53663348	53663662	../data/2.2_zsGrR1A_bdgdiff__cond2_441	6.23571	Gm12216
chr1	181953987	181954187	../data/2.2_zsGrR1A_bdgdiff__cond2_178	6.23496	Cdc42bpa
chr2	91154049	91154270	../data/2.2_zsGrR1A_bdgdiff__cond2_1761	6.22726	1110051M20Rik
chr14	118816987	118817248	../data/2.2_zsGrR1A_bdgdiff__cond2_1053	6.21907
chr10	57170707	57171000	../data/2.2_zsGrR1A_bdgdiff__cond2_255	6.21414
chr18	12070118	12070510	../data/2.2_zsGrR1A_bdgdiff__cond2_1509	6.21323	Cables1
chr15	97992001	97992261	../data/2.2_zsGrR1A_bdgdiff__cond2_1204	6.21156	AI836003,Asb8
chr17	74916609	74916834	../data/2.2_zsGrR1A_bdgdiff__cond2_1468	6.21087
chr5	65094600	65094813	../data/2.2_zsGrR1A_bdgdiff__cond2_2364	6.20989
chr10	6067077	6067311	../data/2.2_zsGrR1A_bdgdiff__cond2_205	6.20817	Akap12
chr2	118005212	118005602	../data/2.2_zsGrR1A_bdgdiff__cond2_1778	6.20665
chr10	41791646	41792005	../data/2.2_zsGrR1A_bdgdiff__cond2_248	6.20581
chr12	86069775	86070074	../data/2.2_zsGrR1A_bdgdiff__cond2_666	6.19668
chr7	133726827	133727200	../data/2.2_zsGrR1A_bdgdiff__cond2_2805	6.19454	Apob48r,Cln3
chr10	119565903	119566142	../data/2.2_zsGrR1A_bdgdiff__cond2_360	6.1943
chr1	193752555	193753035	../data/2.2_zsGrR1A_bdgdiff__cond2_200	6.19327
chr18	34502458	34502702	../data/2.2_zsGrR1A_bdgdiff__cond2_1528	6.18821
chr6	86821810	86822148	../data/2.2_zsGrR1A_bdgdiff__cond2_2565	6.18693	Aak1
chr14	118802824	118803077	../data/2.2_zsGrR1A_bdgdiff__cond2_1051	6.18166
chr16	4293000	4293334	../data/2.2_zsGrR1A_bdgdiff__cond2_1220	6.17482	Adcy9
chr6	134172793	134173100	../data/2.2_zsGrR1A_bdgdiff__cond2_2621	6.17318	Etv6
chr4	152920928	152921216	../data/2.2_zsGrR1A_bdgdiff__cond2_2296	6.17064
chr10	110800596	110800942	../data/2.2_zsGrR1A_bdgdiff__cond2_348	6.16576
chr2	84646324	84646674	../data/2.2_zsGrR1A_bdgdiff__cond2_1758	6.16442	Ube2l6
chr3	121353601	121353835	../data/2.2_zsGrR1A_bdgdiff__cond2_2030	6.16403	A730020M07Rik
chr12	88258127	88258335	../data/2.2_zsGrR1A_bdgdiff__cond2_673	6.16183
chr4	145260496	145260878	../data/2.2_zsGrR1A_bdgdiff__cond2_2257	6.15687	Gm13242,Gm13051
chr17	29588133	29588734	../data/2.2_zsGrR1A_bdgdiff__cond2_1388	6.15653
chr2	163326074	163326392	../data/2.2_zsGrR1A_bdgdiff__cond2_1837	6.15525	R3hdml,Hnf4a,0610008F07Rik
chr16	21677885	21678119	../data/2.2_zsGrR1A_bdgdiff__cond2_1248	6.15409	2510009E07Rik
chr4	21682541	21682786	../data/2.2_zsGrR1A_bdgdiff__cond2_2076	6.15329
chr12	85543979	85544277	../data/2.2_zsGrR1A_bdgdiff__cond2_663	6.15254	C130039O16Rik
chr2	4478069	4478313	../data/2.2_zsGrR1A_bdgdiff__cond2_1677	6.15251	Frmd4a
chr19	40332016	40332230	../data/2.2_zsGrR1A_bdgdiff__cond2_1646	6.14707	Pdlim1
chr17	83925530	83925853	../data/2.2_zsGrR1A_bdgdiff__cond2_1484	6.14522
chr18	36667402	36667726	../data/2.2_zsGrR1A_bdgdiff__cond2_1541	6.14335	Hbegf
chr18	69667488	69667760	../data/2.2_zsGrR1A_bdgdiff__cond2_1583	6.13834	Tcf4
chr17	69714390	69714684	../data/2.2_zsGrR1A_bdgdiff__cond2_1458	6.13293
chr9	96370128	96370348	../data/2.2_zsGrR1A_bdgdiff__cond2_3084	6.12465
chr4	146346020	146346354	../data/2.2_zsGrR1A_bdgdiff__cond2_2267	6.12395	Rex2,Gm13139
chr11	77479384	77479642	../data/2.2_zsGrR1A_bdgdiff__cond2_494	6.12106
chr4	146775981	146776425	../data/2.2_zsGrR1A_bdgdiff__cond2_2276	6.12077	Gm13152
chr5	113704725	113705021	../data/2.2_zsGrR1A_bdgdiff__cond2_2422	6.11875	Sgsm1
chr11	101131096	101131342	../data/2.2_zsGrR1A_bdgdiff__cond2_541	6.11815	Cntd1,Wnk4
chr10	26472508	26472864	../data/2.2_zsGrR1A_bdgdiff__cond2_235	6.11196
chr1	182820205	182820409	../data/2.2_zsGrR1A_bdgdiff__cond2_180	6.11194	Lefty2
chr10	83881828	83882062	../data/2.2_zsGrR1A_bdgdiff__cond2_310	6.10884	Nuak1
chr7	134818624	134818905	../data/2.2_zsGrR1A_bdgdiff__cond2_2811	6.10702	Bcl7c
chr7	136541923	136542251	../data/2.2_zsGrR1A_bdgdiff__cond2_2815	6.10576
chr11	66856160	66856507	../data/2.2_zsGrR1A_bdgdiff__cond2_470	6.0987	Sco1,2310004I24Rik
chr6	124997031	124997248	../data/2.2_zsGrR1A_bdgdiff__cond2_2610	6.0913	Ing4,Acrbp
chr17	36237425	36237724	../data/2.2_zsGrR1A_bdgdiff__cond2_1419	6.09111	H2-T23,H2-T22
chr10	61645985	61646296	../data/2.2_zsGrR1A_bdgdiff__cond2_264	6.08934
chr11	20561760	20562008	../data/2.2_zsGrR1A_bdgdiff__cond2_413	6.08931
chr4	131711110	131711318	../data/2.2_zsGrR1A_bdgdiff__cond2_2208	6.08762
chr13	58579957	58580249	../data/2.2_zsGrR1A_bdgdiff__cond2_782	6.08662
chr17	23680369	23680619	../data/2.2_zsGrR1A_bdgdiff__cond2_1363	6.08632
chr4	45831119	45831349	../data/2.2_zsGrR1A_bdgdiff__cond2_2107	6.08512	Igfbpl1
chr16	22076032	22076560	../data/2.2_zsGrR1A_bdgdiff__cond2_1254	6.08306	Igf2bp2
chr4	69926414	69926710	../data/2.2_zsGrR1A_bdgdiff__cond2_2133	6.07892	Cdk5rap2
chr13	104500454	104500704	../data/2.2_zsGrR1A_bdgdiff__cond2_844	6.07543
chr1	120530636	120530925	../data/2.2_zsGrR1A_bdgdiff__cond2_97	6.0695	Tcfcp2l1
chr6	72673264	72673522	../data/2.2_zsGrR1A_bdgdiff__cond2_2543	6.06762	Tcf7l1
chr13	66133068	66133269	../data/2.2_zsGrR1A_bdgdiff__cond2_804	6.06626
chr9	45108783	45109043	../data/2.2_zsGrR1A_bdgdiff__cond2_2998	6.0635
chr5	110895071	110895456	../data/2.2_zsGrR1A_bdgdiff__cond2_2414	6.06158
chr9	65965884	65966108	../data/2.2_zsGrR1A_bdgdiff__cond2_3059	6.05928	Fam96a,Snx1
chr16	20804639	20804965	../data/2.2_zsGrR1A_bdgdiff__cond2_1242	6.05679
chr9	118929830	118930042	../data/2.2_zsGrR1A_bdgdiff__cond2_3124	6.044	Ctdspl
chr2	128256822	128257061	../data/2.2_zsGrR1A_bdgdiff__cond2_1792	6.04284	Gm14005
chr12	114225637	114225900	../data/2.2_zsGrR1A_bdgdiff__cond2_700	6.04057	Brf1
chr14	8731220	8731427	../data/2.2_zsGrR1A_bdgdiff__cond2_875	6.04046	Flnb
chr4	53463702	53463953	../data/2.2_zsGrR1A_bdgdiff__cond2_2110	6.03298	Slc44a1
chr2	171884062	171884338	../data/2.2_zsGrR1A_bdgdiff__cond2_1874	6.01629
chr16	31359203	31359475	../data/2.2_zsGrR1A_bdgdiff__cond2_1274	6.01292
chr4	141435958	141436206	../data/2.2_zsGrR1A_bdgdiff__cond2_2246	6.0114	Efhd2
chr6	29945400	29945632	../data/2.2_zsGrR1A_bdgdiff__cond2_2506	6.00778
chr4	154653088	154653325	../data/2.2_zsGrR1A_bdgdiff__cond2_2303	6.00706	Prkcz
chr13	66854109	66854356	../data/2.2_zsGrR1A_bdgdiff__cond2_813	6.00553
chr14	4004988	4005246	../data/2.2_zsGrR1A_bdgdiff__cond2_863	6.00417	Gm2897
chr4	123033368	123033586	../data/2.2_zsGrR1A_bdgdiff__cond2_2182	6.00046	Macf1
chr2	20415418	20415777	../data/2.2_zsGrR1A_bdgdiff__cond2_1695	5.99904	Etl4
chr10	25103719	25103979	../data/2.2_zsGrR1A_bdgdiff__cond2_231	5.999	Epb4.1l2
chr13	108466828	108467030	../data/2.2_zsGrR1A_bdgdiff__cond2_847	5.99452
chr9	30818189	30818467	../data/2.2_zsGrR1A_bdgdiff__cond2_2975	5.99337
chr19	23116423	23116829	../data/2.2_zsGrR1A_bdgdiff__cond2_1630	5.99332
chr1	12734595	12734884	../data/2.2_zsGrR1A_bdgdiff__cond2_4	5.98892	Sulf1
chr7	88295764	88296009	../data/2.2_zsGrR1A_bdgdiff__cond2_2755	5.98526	Slc28a1
chr13	49054476	49054760	../data/2.2_zsGrR1A_bdgdiff__cond2_761	5.98186	C030044B11Rik,Fam120a
chr5	44053801	44054054	../data/2.2_zsGrR1A_bdgdiff__cond2_2339	5.98038	Cc2d2a
chr4	57814841	57815091	../data/2.2_zsGrR1A_bdgdiff__cond2_2122	5.98031	Akap2
chrY_random	58449569	58449810	../data/2.2_zsGrR1A_bdgdiff__cond2_3160	5.97978
chr2	80218219	80218545	../data/2.2_zsGrR1A_bdgdiff__cond2_1752	5.97582
chr1	162239972	162240200	../data/2.2_zsGrR1A_bdgdiff__cond2_148	5.96869	Rabgap1l
chr9	65041234	65041507	../data/2.2_zsGrR1A_bdgdiff__cond2_3054	5.96745
chr18	34918443	34918989	../data/2.2_zsGrR1A_bdgdiff__cond2_1531	5.96439	Fam53c,Cdc25c
chr10	19876616	19876845	../data/2.2_zsGrR1A_bdgdiff__cond2_222	5.96306	Mtap7
chr13	66798913	66799461	../data/2.2_zsGrR1A_bdgdiff__cond2_812	5.95981
chr12	106678087	106678398	../data/2.2_zsGrR1A_bdgdiff__cond2_684	5.9581
chr15	77693293	77693577	../data/2.2_zsGrR1A_bdgdiff__cond2_1164	5.95803
chr2	34393934	34394138	../data/2.2_zsGrR1A_bdgdiff__cond2_1722	5.95682	Mapkap1
chr2	35362358	35362667	../data/2.2_zsGrR1A_bdgdiff__cond2_1726	5.9553
chr11	31744377	31744649	../data/2.2_zsGrR1A_bdgdiff__cond2_427	5.95468
chr12	113007695	113008123	../data/2.2_zsGrR1A_bdgdiff__cond2_699	5.95458	Klc1
chr2	157244190	157244437	../data/2.2_zsGrR1A_bdgdiff__cond2_1831	5.9535	Src
chr17	35486937	35487206	../data/2.2_zsGrR1A_bdgdiff__cond2_1415	5.95323	Bat1a
chr2	135559754	135560028	../data/2.2_zsGrR1A_bdgdiff__cond2_1804	5.95153	Plcb4
chr14	41866883	41867192	../data/2.2_zsGrR1A_bdgdiff__cond2_922	5.95048	Dydc2
chr16	95869630	95869859	../data/2.2_zsGrR1A_bdgdiff__cond2_1315	5.94919
chr1	169322988	169323208	../data/2.2_zsGrR1A_bdgdiff__cond2_163	5.94304	Mgst3
chr13	65712723	65712989	../data/2.2_zsGrR1A_bdgdiff__cond2_799	5.94241
chr1	181126944	181127227	../data/2.2_zsGrR1A_bdgdiff__cond2_175	5.9412	Smyd3
chr6	137118988	137119290	../data/2.2_zsGrR1A_bdgdiff__cond2_2637	5.94067	Rerg
chr5	88591607	88591826	../data/2.2_zsGrR1A_bdgdiff__cond2_2389	5.93267
chr1	88085478	88085743	../data/2.2_zsGrR1A_bdgdiff__cond2_69	5.93087	Armc9
chr7	137843554	137843819	../data/2.2_zsGrR1A_bdgdiff__cond2_2823	5.9192	Tacc2
chr14	12535887	12536132	../data/2.2_zsGrR1A_bdgdiff__cond2_883	5.91772	Ptprg
chr10	126507530	126508024	../data/2.2_zsGrR1A_bdgdiff__cond2_372	5.914	Agap2,Tspan31
chr6	38316084	38316329	../data/2.2_zsGrR1A_bdgdiff__cond2_2515	5.91208
chr10	74177384	74177600	../data/2.2_zsGrR1A_bdgdiff__cond2_293	5.90867
chr5	129861240	129861498	../data/2.2_zsGrR1A_bdgdiff__cond2_2449	5.90633
chr9	48105708	48105916	../data/2.2_zsGrR1A_bdgdiff__cond2_3009	5.90176	Fam55d
chr3	144218204	144218484	../data/2.2_zsGrR1A_bdgdiff__cond2_2053	5.90094	Hs2st1
chr18	4128140	4128354	../data/2.2_zsGrR1A_bdgdiff__cond2_1503	5.89784
chr14	76850702	76850957	../data/2.2_zsGrR1A_bdgdiff__cond2_989	5.89725	Tsc22d1
chr17	35626614	35627469	../data/2.2_zsGrR1A_bdgdiff__cond2_1417	5.8952
chr1	90158231	90158488	../data/2.2_zsGrR1A_bdgdiff__cond2_79	5.89343	Heatr7b1,Hjurp
chr15	7094995	7095236	../data/2.2_zsGrR1A_bdgdiff__cond2_1106	5.87858	Lifr
chr8	13985916	13986159	../data/2.2_zsGrR1A_bdgdiff__cond2_2859	5.87325
chr11	88955847	88956049	../data/2.2_zsGrR1A_bdgdiff__cond2_518	5.86768
chr3	96139968	96140226	../data/2.2_zsGrR1A_bdgdiff__cond2_1981	5.86744
chrX	166444952	166445243	../data/2.2_zsGrR1A_bdgdiff__cond2_3157	5.8667
chr10	62580172	62580395	../data/2.2_zsGrR1A_bdgdiff__cond2_268	5.86484	Mypn
chr16	21370399	21370643	../data/2.2_zsGrR1A_bdgdiff__cond2_1246	5.86417
chr1	57576002	57576209	../data/2.2_zsGrR1A_bdgdiff__cond2_40	5.86255
chr2	180027642	180027919	../data/2.2_zsGrR1A_bdgdiff__cond2_1895	5.86128	BC066135
chr10	117352272	117352549	../data/2.2_zsGrR1A_bdgdiff__cond2_358	5.85958
chr14	121301116	121301503	../data/2.2_zsGrR1A_bdgdiff__cond2_1101	5.85883	Ipo5
chr15	8647650	8648333	../data/2.2_zsGrR1A_bdgdiff__cond2_1110	5.85363	Slc1a3
chr11	96573506	96573753	../data/2.2_zsGrR1A_bdgdiff__cond2_530	5.85138	Skap1
chr16	38433533	38433825	../data/2.2_zsGrR1A_bdgdiff__cond2_1284	5.84881	Pla1a
chr7	127241582	127241797	../data/2.2_zsGrR1A_bdgdiff__cond2_2801	5.84749	Tmem159
chr5	145075867	145076117	../data/2.2_zsGrR1A_bdgdiff__cond2_2471	5.84238	Bri3,Baiap2l1
chr12	20229734	20230282	../data/2.2_zsGrR1A_bdgdiff__cond2_603	5.83708
chr15	96010497	96010711	../data/2.2_zsGrR1A_bdgdiff__cond2_1193	5.82892	Gm4371,AK163711
chr12	80135866	80136148	../data/2.2_zsGrR1A_bdgdiff__cond2_655	5.82822	Plekhh1
chr7	123337568	123337858	../data/2.2_zsGrR1A_bdgdiff__cond2_2795	5.82616	Plekha7
chr4	147456506	147456840	../data/2.2_zsGrR1A_bdgdiff__cond2_2282	5.82104	Agtrap
chr7	26643015	26643226	../data/2.2_zsGrR1A_bdgdiff__cond2_2680	5.81967
chr9	105740935	105741428	../data/2.2_zsGrR1A_bdgdiff__cond2_3101	5.81617
chr16	21982929	21983241	../data/2.2_zsGrR1A_bdgdiff__cond2_1251	5.80862	Liph
chr4	55133702	55133941	../data/2.2_zsGrR1A_bdgdiff__cond2_2114	5.80765
chr7	56528010	56528415	../data/2.2_zsGrR1A_bdgdiff__cond2_2718	5.8074	Nav2
chr5	129899690	129899994	../data/2.2_zsGrR1A_bdgdiff__cond2_2450	5.80512
chr7	87567678	87568169	../data/2.2_zsGrR1A_bdgdiff__cond2_2747	5.80276
chr5	150192103	150192407	../data/2.2_zsGrR1A_bdgdiff__cond2_2489	5.80115
chr5	104549889	104550133	../data/2.2_zsGrR1A_bdgdiff__cond2_2408	5.79032	Sparcl1
chr7	120265092	120265313	../data/2.2_zsGrR1A_bdgdiff__cond2_2790	5.79027
chr11	88566101	88566326	../data/2.2_zsGrR1A_bdgdiff__cond2_514	5.78914	LOC100504473,Msi2
chr7	151074171	151074452	../data/2.2_zsGrR1A_bdgdiff__cond2_2847	5.78435
chr2	20447650	20447959	../data/2.2_zsGrR1A_bdgdiff__cond2_1696	5.77302	Etl4
chr5	146068413	146068893	../data/2.2_zsGrR1A_bdgdiff__cond2_2475	5.76801
chr8	80938663	80938867	../data/2.2_zsGrR1A_bdgdiff__cond2_2915	5.76679
chr12	53801766	53802096	../data/2.2_zsGrR1A_bdgdiff__cond2_629	5.76561	Akap6
chr4	116444750	116444976	../data/2.2_zsGrR1A_bdgdiff__cond2_2170	5.764	Tesk2
chr5	117848018	117848253	../data/2.2_zsGrR1A_bdgdiff__cond2_2429	5.76177	Rfc5
chr1	38134319	38134542	../data/2.2_zsGrR1A_bdgdiff__cond2_30	5.7603	Rev1
chr5	113024916	113025118	../data/2.2_zsGrR1A_bdgdiff__cond2_2418	5.76022
chr7	28087363	28087667	../data/2.2_zsGrR1A_bdgdiff__cond2_2682	5.75771
chr3	101927621	101927859	../data/2.2_zsGrR1A_bdgdiff__cond2_2005	5.75445	Casq2
chr13	22066214	22066637	../data/2.2_zsGrR1A_bdgdiff__cond2_714	5.7497	Pom121l2
chr1	12752600	12752923	../data/2.2_zsGrR1A_bdgdiff__cond2_5	5.74911	Sulf1
chr11	88810160	88810666	../data/2.2_zsGrR1A_bdgdiff__cond2_516	5.74876	Scpep1
chr7	115339952	115340213	../data/2.2_zsGrR1A_bdgdiff__cond2_2778	5.74827
chr3	153864950	153865213	../data/2.2_zsGrR1A_bdgdiff__cond2_2062	5.74651	Slc44a5
chr6	100833044	100833279	../data/2.2_zsGrR1A_bdgdiff__cond2_2584	5.74618
chr11	64902334	64902629	../data/2.2_zsGrR1A_bdgdiff__cond2_469	5.74403	Arhgap44
chr3	94937513	94937795	../data/2.2_zsGrR1A_bdgdiff__cond2_1974	5.7426	Lysmd1,Scnm1
chr7	54081936	54082170	../data/2.2_zsGrR1A_bdgdiff__cond2_2716	5.73746
chr15	95660809	95661112	../data/2.2_zsGrR1A_bdgdiff__cond2_1191	5.73682	Ano6
chr4	42105277	42105525	../data/2.2_zsGrR1A_bdgdiff__cond2_2098	5.73502	AK039360
chr14	21035312	21035607	../data/2.2_zsGrR1A_bdgdiff__cond2_893	5.73434
chr12	53483927	53484216	../data/2.2_zsGrR1A_bdgdiff__cond2_625	5.73431
chr13	101341761	101342034	../data/2.2_zsGrR1A_bdgdiff__cond2_841	5.72895
chr7	120009279	120009486	../data/2.2_zsGrR1A_bdgdiff__cond2_2788	5.72849	Tead1
chr2	154474058	154474642	../data/2.2_zsGrR1A_bdgdiff__cond2_1820	5.72634	Chmp4b
chr17	30742986	30743209	../data/2.2_zsGrR1A_bdgdiff__cond2_1396	5.72231	Glo1
chr9	22121274	22121492	../data/2.2_zsGrR1A_bdgdiff__cond2_2970	5.72162	Zfp810
chr15	10582287	10582534	../data/2.2_zsGrR1A_bdgdiff__cond2_1113	5.72035	Rai14
chr15	79801594	79801895	../data/2.2_zsGrR1A_bdgdiff__cond2_1172	5.71961
chr11	86691786	86691987	../data/2.2_zsGrR1A_bdgdiff__cond2_509	5.71841
chr8	124349476	124349768	../data/2.2_zsGrR1A_bdgdiff__cond2_2946	5.71584	Klhdc4
chr12	111177268	111177524	../data/2.2_zsGrR1A_bdgdiff__cond2_690	5.7157	Ppp2r5c
chr6	23040647	23040902	../data/2.2_zsGrR1A_bdgdiff__cond2_2503	5.71546	Aass
chr5	74245957	74246235	../data/2.2_zsGrR1A_bdgdiff__cond2_2380	5.7124
chr1	90497550	90497830	../data/2.2_zsGrR1A_bdgdiff__cond2_82	5.71187
chr10	92827403	92827693	../data/2.2_zsGrR1A_bdgdiff__cond2_325	5.71126
chr2	173116683	173116995	../data/2.2_zsGrR1A_bdgdiff__cond2_1878	5.70959
chr4	111166545	111166756	../data/2.2_zsGrR1A_bdgdiff__cond2_2167	5.7092	Agbl4
chr11	35707437	35707666	../data/2.2_zsGrR1A_bdgdiff__cond2_430	5.70837	Wwc1
chr1	13485664	13485889	../data/2.2_zsGrR1A_bdgdiff__cond2_12	5.70741
chr11	68100781	68100999	../data/2.2_zsGrR1A_bdgdiff__cond2_471	5.70708	Ntn1
chr4	146142861	146143068	../data/2.2_zsGrR1A_bdgdiff__cond2_2265	5.70592	Zfp600,Gm13251
chr13	46720784	46721060	../data/2.2_zsGrR1A_bdgdiff__cond2_757	5.70421	Cap2
chr4	152716555	152716761	../data/2.2_zsGrR1A_bdgdiff__cond2_2295	5.70418
chr10	44811101	44811540	../data/2.2_zsGrR1A_bdgdiff__cond2_252	5.70386	Prep
chr2	31263797	31264004	../data/2.2_zsGrR1A_bdgdiff__cond2_1714	5.70052
chr5	145628709	145628923	../data/2.2_zsGrR1A_bdgdiff__cond2_2473	5.6997
chr10	14303726	14303993	../data/2.2_zsGrR1A_bdgdiff__cond2_216	5.69914
chr17	79740368	79740642	../data/2.2_zsGrR1A_bdgdiff__cond2_1472	5.69884	Cdc42ep3
chr16	13438028	13438416	../data/2.2_zsGrR1A_bdgdiff__cond2_1232	5.69762
chr10	84516771	84517071	../data/2.2_zsGrR1A_bdgdiff__cond2_313	5.6976
chr11	87840751	87841116	../data/2.2_zsGrR1A_bdgdiff__cond2_511	5.69356
chr7	16950352	16950703	../data/2.2_zsGrR1A_bdgdiff__cond2_2669	5.69343	Sae1
chr1	73710151	73710443	../data/2.2_zsGrR1A_bdgdiff__cond2_58	5.69253
chr3	27600642	27600907	../data/2.2_zsGrR1A_bdgdiff__cond2_1912	5.69131	Fndc3b
chr6	82638604	82638916	../data/2.2_zsGrR1A_bdgdiff__cond2_2548	5.68881
chr7	149589704	149589968	../data/2.2_zsGrR1A_bdgdiff__cond2_2843	5.68486
chr17	66080593	66080836	../data/2.2_zsGrR1A_bdgdiff__cond2_1451	5.68048	Rab31
chr18	67657517	67657830	../data/2.2_zsGrR1A_bdgdiff__cond2_1580	5.67733
chr14	121292309	121292559	../data/2.2_zsGrR1A_bdgdiff__cond2_1096	5.67535
chr2	179954839	179955292	../data/2.2_zsGrR1A_bdgdiff__cond2_1894	5.67489	Lama5
chr8_random	736223	736595	../data/2.2_zsGrR1A_bdgdiff__cond2_2952	5.67393
chr5	53744134	53744446	../data/2.2_zsGrR1A_bdgdiff__cond2_2348	5.67298
chr18	61787008	61787271	../data/2.2_zsGrR1A_bdgdiff__cond2_1569	5.66799
chr4	154689617	154689886	../data/2.2_zsGrR1A_bdgdiff__cond2_2304	5.66672	Prkcz
chr18	83144235	83144784	../data/2.2_zsGrR1A_bdgdiff__cond2_1600	5.66428	Zfp516
chr15	78412303	78412609	../data/2.2_zsGrR1A_bdgdiff__cond2_1166	5.66227	Rac2
chr16	17251893	17252260	../data/2.2_zsGrR1A_bdgdiff__cond2_1236	5.66145	Hic2
chr6	82829374	82829634	../data/2.2_zsGrR1A_bdgdiff__cond2_2551	5.66091
chr10	119862589	119862803	../data/2.2_zsGrR1A_bdgdiff__cond2_363	5.65751	Hmga2
chr2	28655799	28656042	../data/2.2_zsGrR1A_bdgdiff__cond2_1706	5.65594	Ak8
chr19	30241861	30242092	../data/2.2_zsGrR1A_bdgdiff__cond2_1638	5.65539	Gldc
chr11	88691381	88691637	../data/2.2_zsGrR1A_bdgdiff__cond2_515	5.65399
chr13	58775317	58775546	../data/2.2_zsGrR1A_bdgdiff__cond2_783	5.65319
chr4	134600815	134601030	../data/2.2_zsGrR1A_bdgdiff__cond2_2226	5.6461
chr3	116563073	116563376	../data/2.2_zsGrR1A_bdgdiff__cond2_2024	5.64348	Frrs1
chr13	107707269	107707516	../data/2.2_zsGrR1A_bdgdiff__cond2_846	5.64187	Ipo11
chr15	97175889	97176305	../data/2.2_zsGrR1A_bdgdiff__cond2_1197	5.63834	Fam113b
chr3	95449451	95449676	../data/2.2_zsGrR1A_bdgdiff__cond2_1977	5.63482
chr10	67531283	67531500	../data/2.2_zsGrR1A_bdgdiff__cond2_283	5.63196
chr19	17226041	17226310	../data/2.2_zsGrR1A_bdgdiff__cond2_1627	5.63074	Prune2
chr2	164693246	164693527	../data/2.2_zsGrR1A_bdgdiff__cond2_1841	5.63041
chr14	28487238	28487569	../data/2.2_zsGrR1A_bdgdiff__cond2_910	5.62987	Erc2
chr17	49920483	49921034	../data/2.2_zsGrR1A_bdgdiff__cond2_1443	5.62875	Kif6
chr17	82709394	82709612	../data/2.2_zsGrR1A_bdgdiff__cond2_1483	5.628
chr11	107292872	107293123	../data/2.2_zsGrR1A_bdgdiff__cond2_557	5.62622	Pitpnc1
chr5	31412936	31413286	../data/2.2_zsGrR1A_bdgdiff__cond2_2322	5.62431	Dnajc5g,Trim54
chr13	53016336	53016576	../data/2.2_zsGrR1A_bdgdiff__cond2_769	5.62221	Auh
chr5	127841487	127841815	../data/2.2_zsGrR1A_bdgdiff__cond2_2448	5.62112	Tmem132c
chr18	24299145	24299422	../data/2.2_zsGrR1A_bdgdiff__cond2_1517	5.62091
chr3	84449803	84450047	../data/2.2_zsGrR1A_bdgdiff__cond2_1953	5.61987	Arfip1
chr19	46089078	46089342	../data/2.2_zsGrR1A_bdgdiff__cond2_1656	5.61817
chr19	53535219	53535829	../data/2.2_zsGrR1A_bdgdiff__cond2_1666	5.61744	5830416P10Rik
chr16	90166250	90166670	../data/2.2_zsGrR1A_bdgdiff__cond2_1301	5.61667
chr14	4706783	4706990	../data/2.2_zsGrR1A_bdgdiff__cond2_865	5.61585
chr4	133435105	133435330	../data/2.2_zsGrR1A_bdgdiff__cond2_2223	5.61469	Rps6ka1
chr4	141577478	141577767	../data/2.2_zsGrR1A_bdgdiff__cond2_2247	5.61383	Fhad1
chr7	73062233	73062461	../data/2.2_zsGrR1A_bdgdiff__cond2_2726	5.61221	Pcsk6
chr9	8035585	8035909	../data/2.2_zsGrR1A_bdgdiff__cond2_2959	5.61191	9230110C19Rik
chr14	70565020	70565262	../data/2.2_zsGrR1A_bdgdiff__cond2_975	5.61188	Pdlim2,9930012K11Rik
chr9	58295314	58295550	../data/2.2_zsGrR1A_bdgdiff__cond2_3035	5.60844
chr6	47194437	47194742	../data/2.2_zsGrR1A_bdgdiff__cond2_2522	5.60762	Cntnap2
chr7	87145204	87145405	../data/2.2_zsGrR1A_bdgdiff__cond2_2744	5.60324
chr19	3842262	3842758	../data/2.2_zsGrR1A_bdgdiff__cond2_1610	5.6	Chka
chr1	84922408	84922743	../data/2.2_zsGrR1A_bdgdiff__cond2_67	5.59861	Slc16a14
chr4	43688117	43688343	../data/2.2_zsGrR1A_bdgdiff__cond2_2100	5.59703	Tmem8b,4930412F15Rik
chr11	12388704	12388963	../data/2.2_zsGrR1A_bdgdiff__cond2_401	5.59614
chr11	8467099	8467381	../data/2.2_zsGrR1A_bdgdiff__cond2_391	5.59333	Tns3
chr4	151319423	151319645	../data/2.2_zsGrR1A_bdgdiff__cond2_2289	5.59294	Dnajc11
chr14	4007266	4007556	../data/2.2_zsGrR1A_bdgdiff__cond2_864	5.59275	Gm2897
chr15	98943850	98944498	../data/2.2_zsGrR1A_bdgdiff__cond2_1206	5.59171
chr11	48666694	48666924	../data/2.2_zsGrR1A_bdgdiff__cond2_438	5.58744
chr10	61028803	61029010	../data/2.2_zsGrR1A_bdgdiff__cond2_261	5.58482	Lrrc20
chr19	47477415	47477624	../data/2.2_zsGrR1A_bdgdiff__cond2_1660	5.58337	Sh3pxd2a
chr12	20271087	20271756	../data/2.2_zsGrR1A_bdgdiff__cond2_604	5.58302
chr17	68017957	68018163	../data/2.2_zsGrR1A_bdgdiff__cond2_1455	5.58266
chr4	108823088	108823314	../data/2.2_zsGrR1A_bdgdiff__cond2_2166	5.58108	Osbpl9
chr17	33122804	33123040	../data/2.2_zsGrR1A_bdgdiff__cond2_1411	5.5768	Zfp952
chr7	26245998	26246225	../data/2.2_zsGrR1A_bdgdiff__cond2_2678	5.57654	4732471J01Rik
chr7	52775055	52775300	../data/2.2_zsGrR1A_bdgdiff__cond2_2715	5.5763	Tulp2,Plekha4,Nucb1
chr14	41707170	41707681	../data/2.2_zsGrR1A_bdgdiff__cond2_920	5.57626	Sh2d4b
chr15	74748734	74749020	../data/2.2_zsGrR1A_bdgdiff__cond2_1151	5.57379
chr7	90001292	90001492	../data/2.2_zsGrR1A_bdgdiff__cond2_2761	5.57216
chr2	132111987	132112495	../data/2.2_zsGrR1A_bdgdiff__cond2_1799	5.57198	Cds2
chr14	99723545	99723839	../data/2.2_zsGrR1A_bdgdiff__cond2_1017	5.571
chr14	113399107	113399367	../data/2.2_zsGrR1A_bdgdiff__cond2_1036	5.56956
chr4	104857131	104857419	../data/2.2_zsGrR1A_bdgdiff__cond2_2152	5.56935	Ppap2b
chr4	82903137	82903458	../data/2.2_zsGrR1A_bdgdiff__cond2_2137	5.569	Ttc39b
chr9	109997216	109997429	../data/2.2_zsGrR1A_bdgdiff__cond2_3111	5.5672	Dhx30
chr14	119096860	119097201	../data/2.2_zsGrR1A_bdgdiff__cond2_1059	5.56693	Abcc4
chr7	51553006	51553303	../data/2.2_zsGrR1A_bdgdiff__cond2_2709	5.55959
chr2	153451988	153452190	../data/2.2_zsGrR1A_bdgdiff__cond2_1818	5.55878	Commd7
chr17	84323687	84323933	../data/2.2_zsGrR1A_bdgdiff__cond2_1487	5.55766
chr4	131713106	131713375	../data/2.2_zsGrR1A_bdgdiff__cond2_2209	5.55593
chr18	38036795	38037125	../data/2.2_zsGrR1A_bdgdiff__cond2_1544	5.54848	Diap1
chr6	34442965	34443249	../data/2.2_zsGrR1A_bdgdiff__cond2_2509	5.54471	Bpgm
chr12	56404307	56404573	../data/2.2_zsGrR1A_bdgdiff__cond2_634	5.54412	1110008L16Rik,Ppp2r3c
chr17	87057775	87058041	../data/2.2_zsGrR1A_bdgdiff__cond2_1491	5.53743
chr14	77085380	77085657	../data/2.2_zsGrR1A_bdgdiff__cond2_993	5.53672	1700108F19Rik
chr4	84808487	84808780	../data/2.2_zsGrR1A_bdgdiff__cond2_2141	5.53332
chr1	84848655	84848896	../data/2.2_zsGrR1A_bdgdiff__cond2_66	5.53118	Fbxo36
chr2	164281278	164281539	../data/2.2_zsGrR1A_bdgdiff__cond2_1839	5.52984	Sys1
chr4	86508715	86509010	../data/2.2_zsGrR1A_bdgdiff__cond2_2142	5.52979	Rps6
chr3	84311290	84311500	../data/2.2_zsGrR1A_bdgdiff__cond2_1949	5.52516	Arfip1
chr4	118110512	118110955	../data/2.2_zsGrR1A_bdgdiff__cond2_2175	5.52447	Cdc20
chr13	66407492	66407734	../data/2.2_zsGrR1A_bdgdiff__cond2_807	5.52348
chr13	73585912	73586361	../data/2.2_zsGrR1A_bdgdiff__cond2_820	5.52176
chr14	120362601	120362816	../data/2.2_zsGrR1A_bdgdiff__cond2_1069	5.52098
chr17	49172943	49173248	../data/2.2_zsGrR1A_bdgdiff__cond2_1442	5.52066	Lrfn2
chr6	108502007	108502268	../data/2.2_zsGrR1A_bdgdiff__cond2_2586	5.51995
chr13	51764135	51764365	../data/2.2_zsGrR1A_bdgdiff__cond2_767	5.51647	Secisbp2
chr2	30985742	30985966	../data/2.2_zsGrR1A_bdgdiff__cond2_1710	5.51577	Fnbp1
chr3	104345482	104346008	../data/2.2_zsGrR1A_bdgdiff__cond2_2015	5.51565
chr18	74561493	74561761	../data/2.2_zsGrR1A_bdgdiff__cond2_1586	5.51564
chr4	146135239	146135588	../data/2.2_zsGrR1A_bdgdiff__cond2_2264	5.51154	Zfp600,Gm13251
chr3	30598849	30599238	../data/2.2_zsGrR1A_bdgdiff__cond2_1917	5.50935
chr10	70338799	70339094	../data/2.2_zsGrR1A_bdgdiff__cond2_291	5.50916
chr18	3005418	3005739	../data/2.2_zsGrR1A_bdgdiff__cond2_1502	5.50712
chr15	33951721	33951941	../data/2.2_zsGrR1A_bdgdiff__cond2_1128	5.50697
chr14	28304860	28305061	../data/2.2_zsGrR1A_bdgdiff__cond2_907	5.50653	Ccdc66
chr8	23538833	23539037	../data/2.2_zsGrR1A_bdgdiff__cond2_2889	5.50518	Mrps31
chr3	94568221	94568579	../data/2.2_zsGrR1A_bdgdiff__cond2_1972	5.50401	Cgn
chr1	13075450	13075677	../data/2.2_zsGrR1A_bdgdiff__cond2_10	5.50191
chr9	7804580	7804899	../data/2.2_zsGrR1A_bdgdiff__cond2_2957	5.50116
chr12	3706409	3706622	../data/2.2_zsGrR1A_bdgdiff__cond2_586	5.50111	Dtnb
chr6	84958178	84958409	../data/2.2_zsGrR1A_bdgdiff__cond2_2553	5.5011	Exoc6b
chr6	143104797	143105064	../data/2.2_zsGrR1A_bdgdiff__cond2_2645	5.49994
chr1	18235791	18236079	../data/2.2_zsGrR1A_bdgdiff__cond2_15	5.49952	Defb18
chr13	108637135	108637409	../data/2.2_zsGrR1A_bdgdiff__cond2_848	5.49884	Zswim6
chr2	155012028	155012298	../data/2.2_zsGrR1A_bdgdiff__cond2_1825	5.49779	Itch
chr2	166019755	166020008	../data/2.2_zsGrR1A_bdgdiff__cond2_1850	5.4949
chr15	97420037	97420338	../data/2.2_zsGrR1A_bdgdiff__cond2_1201	5.49365
chr4	145441517	145441771	../data/2.2_zsGrR1A_bdgdiff__cond2_2260	5.49266	Gm13051
chr1	137081818	137082087	../data/2.2_zsGrR1A_bdgdiff__cond2_121	5.49162
chr1	95172306	95172606	../data/2.2_zsGrR1A_bdgdiff__cond2_90	5.49086	Sned1
chr17	29217999	29218238	../data/2.2_zsGrR1A_bdgdiff__cond2_1387	5.48959	Cdkn1a,LOC100499420
chr15	81238018	81238284	../data/2.2_zsGrR1A_bdgdiff__cond2_1174	5.4885	Xpnpep3,Dnajb7,St13
chr11	89412791	89413057	../data/2.2_zsGrR1A_bdgdiff__cond2_519	5.48753
chr3	122183573	122183799	../data/2.2_zsGrR1A_bdgdiff__cond2_2035	5.48571	Bcar3
chr4	3341030	3341289	../data/2.2_zsGrR1A_bdgdiff__cond2_2064	5.48423
chr3	137885657	137885867	../data/2.2_zsGrR1A_bdgdiff__cond2_2049	5.48405	Adh7
chrX	12922003	12922257	../data/2.2_zsGrR1A_bdgdiff__cond2_3140	5.48165
chr11	100471537	100471743	../data/2.2_zsGrR1A_bdgdiff__cond2_539	5.48092	Nkiras2,Dnajc7
chr15	100100360	100100800	../data/2.2_zsGrR1A_bdgdiff__cond2_1213	5.47673
chr11	97688536	97688764	../data/2.2_zsGrR1A_bdgdiff__cond2_536	5.47666	Lasp1
chr7	91276948	91277286	../data/2.2_zsGrR1A_bdgdiff__cond2_2763	5.47653	Fam108c
chr13	36605824	36606109	../data/2.2_zsGrR1A_bdgdiff__cond2_729	5.47594	Fars2
chr10	44794300	44794517	../data/2.2_zsGrR1A_bdgdiff__cond2_251	5.47214	Prep
chr6	122506784	122507028	../data/2.2_zsGrR1A_bdgdiff__cond2_2599	5.47069	Aicda
chr2	39392557	39392839	../data/2.2_zsGrR1A_bdgdiff__cond2_1729	5.46893
chr10	66921949	66922222	../data/2.2_zsGrR1A_bdgdiff__cond2_281	5.46778
chr3	90029130	90029348	../data/2.2_zsGrR1A_bdgdiff__cond2_1969	5.4649	Jtb,Rab13
chr9	41032049	41032309	../data/2.2_zsGrR1A_bdgdiff__cond2_2990	5.46327
chr15	100458501	100458799	../data/2.2_zsGrR1A_bdgdiff__cond2_1214	5.46045	Smagp
chr11	45782589	45782828	../data/2.2_zsGrR1A_bdgdiff__cond2_436	5.45784
chr10	76653909	76654301	../data/2.2_zsGrR1A_bdgdiff__cond2_295	5.45702
chr19	56737965	56738299	../data/2.2_zsGrR1A_bdgdiff__cond2_1669	5.45642
chr18	63895828	63896109	../data/2.2_zsGrR1A_bdgdiff__cond2_1570	5.45495	Wdr7
chr11	74423467	74423679	../data/2.2_zsGrR1A_bdgdiff__cond2_484	5.4548	E130309D14Rik,mKIAA1039
chr14	77031209	77031490	../data/2.2_zsGrR1A_bdgdiff__cond2_992	5.45387
chr11	76509469	76509708	../data/2.2_zsGrR1A_bdgdiff__cond2_491	5.45165	Tusc5
chr4	130200408	130200681	../data/2.2_zsGrR1A_bdgdiff__cond2_2207	5.44946
chr18	67439622	67439868	../data/2.2_zsGrR1A_bdgdiff__cond2_1578	5.44667	Impa2
chr4	44273101	44273315	../data/2.2_zsGrR1A_bdgdiff__cond2_2102	5.44619
chr7	119803491	119803856	../data/2.2_zsGrR1A_bdgdiff__cond2_2785	5.44547
chr14	73002808	73003112	../data/2.2_zsGrR1A_bdgdiff__cond2_979	5.44512	Fndc3a
chr15	31496940	31497231	../data/2.2_zsGrR1A_bdgdiff__cond2_1126	5.43579	Cmbl
chr6	122695072	122695342	../data/2.2_zsGrR1A_bdgdiff__cond2_2606	5.43412	Slc2a3
chr4	152609092	152609373	../data/2.2_zsGrR1A_bdgdiff__cond2_2293	5.43226
chr9	58129582	58129831	../data/2.2_zsGrR1A_bdgdiff__cond2_3033	5.43087
chr18	36684606	36684865	../data/2.2_zsGrR1A_bdgdiff__cond2_1542	5.43072	Slc4a9,Hbegf
chr15	10560778	10561017	../data/2.2_zsGrR1A_bdgdiff__cond2_1112	5.42983	Rai14
chr18	85101093	85101306	../data/2.2_zsGrR1A_bdgdiff__cond2_1607	5.42801	Fbxo15
chr9	102902562	102903150	../data/2.2_zsGrR1A_bdgdiff__cond2_3097	5.42704	Slco2a1
chr1	72353733	72354326	../data/2.2_zsGrR1A_bdgdiff__cond2_54	5.4258	Xrcc5
chr9	43572355	43572611	../data/2.2_zsGrR1A_bdgdiff__cond2_2996	5.42431	Pvrl1
chr5	64822210	64822436	../data/2.2_zsGrR1A_bdgdiff__cond2_2362	5.42319
chr5	66605818	66606098	../data/2.2_zsGrR1A_bdgdiff__cond2_2376	5.42216
chr10	38834398	38834661	../data/2.2_zsGrR1A_bdgdiff__cond2_240	5.41858
chr6	22392657	22392958	../data/2.2_zsGrR1A_bdgdiff__cond2_2501	5.41856
chr14	32679542	32679752	../data/2.2_zsGrR1A_bdgdiff__cond2_912	5.41696
chr16	93816812	93817148	../data/2.2_zsGrR1A_bdgdiff__cond2_1307	5.41443
chr7	87162425	87162626	../data/2.2_zsGrR1A_bdgdiff__cond2_2745	5.41323	Zfp710
chr14	101152067	101152430	../data/2.2_zsGrR1A_bdgdiff__cond2_1022	5.40976
chr17	27315120	27315418	../data/2.2_zsGrR1A_bdgdiff__cond2_1376	5.40592
chr8	4586439	4586743	../data/2.2_zsGrR1A_bdgdiff__cond2_2853	5.40135
chr13	66091770	66092049	../data/2.2_zsGrR1A_bdgdiff__cond2_802	5.40124
chr5	130404150	130404408	../data/2.2_zsGrR1A_bdgdiff__cond2_2452	5.39889
chr4	116333444	116333676	../data/2.2_zsGrR1A_bdgdiff__cond2_2169	5.39765	Akr1a4
chr9	63195742	63195970	../data/2.2_zsGrR1A_bdgdiff__cond2_3050	5.39455	Map2k5
chr14	121348418	121348742	../data/2.2_zsGrR1A_bdgdiff__cond2_1102	5.39356
chr3	86837443	86837787	../data/2.2_zsGrR1A_bdgdiff__cond2_1960	5.3932
chr4	57806541	57806760	../data/2.2_zsGrR1A_bdgdiff__cond2_2121	5.38916	Akap2
chr14	96233042	96233276	../data/2.2_zsGrR1A_bdgdiff__cond2_1011	5.38275
chr13	66404394	66404641	../data/2.2_zsGrR1A_bdgdiff__cond2_806	5.38233
chr11	61397911	61398150	../data/2.2_zsGrR1A_bdgdiff__cond2_460	5.38086	Epn2
chr13	21820254	21820509	../data/2.2_zsGrR1A_bdgdiff__cond2_713	5.38012	Hist1h4j
chr12	55135713	55135948	../data/2.2_zsGrR1A_bdgdiff__cond2_630	5.37979	Npas3
chr11	75197009	75197389	../data/2.2_zsGrR1A_bdgdiff__cond2_486	5.37822	Smyd4
chr10	120312607	120312959	../data/2.2_zsGrR1A_bdgdiff__cond2_366	5.37637	Msrb3
chr8	85930763	85930971	../data/2.2_zsGrR1A_bdgdiff__cond2_2918	5.37247	Clgn
chr2	170294718	170295110	../data/2.2_zsGrR1A_bdgdiff__cond2_1872	5.37017
chr6	82673361	82673692	../data/2.2_zsGrR1A_bdgdiff__cond2_2549	5.36952
chr14	76480866	76481078	../data/2.2_zsGrR1A_bdgdiff__cond2_983	5.36827
chr4	107751590	107752153	../data/2.2_zsGrR1A_bdgdiff__cond2_2161	5.36275	Scp2
chr14	55668080	55668338	../data/2.2_zsGrR1A_bdgdiff__cond2_950	5.36056	Thtpa
chr13	37968552	37968825	../data/2.2_zsGrR1A_bdgdiff__cond2_736	5.3601	Rreb1
chr12	101397650	101398107	../data/2.2_zsGrR1A_bdgdiff__cond2_680	5.35835	BC002230
chr14	28043859	28044073	../data/2.2_zsGrR1A_bdgdiff__cond2_905	5.35726	Arhgef3
chr6	5583096	5583299	../data/2.2_zsGrR1A_bdgdiff__cond2_2497	5.35474
chr4	33603225	33603489	../data/2.2_zsGrR1A_bdgdiff__cond2_2088	5.35464
chr14	112724872	112725160	../data/2.2_zsGrR1A_bdgdiff__cond2_1035	5.35164
chr2	167166603	167166805	../data/2.2_zsGrR1A_bdgdiff__cond2_1855	5.35163	B4galt5
chr1	187011222	187011526	../data/2.2_zsGrR1A_bdgdiff__cond2_190	5.34991
chr7	87874682	87875087	../data/2.2_zsGrR1A_bdgdiff__cond2_2749	5.34792	Iqgap1
chr12	52945904	52946134	../data/2.2_zsGrR1A_bdgdiff__cond2_624	5.34602
chr11	71411515	71411786	../data/2.2_zsGrR1A_bdgdiff__cond2_479	5.34416
chr7	35456835	35457240	../data/2.2_zsGrR1A_bdgdiff__cond2_2697	5.34169
chr3	89285384	89285709	../data/2.2_zsGrR1A_bdgdiff__cond2_1967	5.34115
chr4	104848156	104848379	../data/2.2_zsGrR1A_bdgdiff__cond2_2151	5.34032	Ppap2b
chr8	26394041	26394275	../data/2.2_zsGrR1A_bdgdiff__cond2_2894	5.33951
chr18	68082093	68082385	../data/2.2_zsGrR1A_bdgdiff__cond2_1582	5.33925
chr13	54901241	54901456	../data/2.2_zsGrR1A_bdgdiff__cond2_776	5.33782
chr3	96380531	96380910	../data/2.2_zsGrR1A_bdgdiff__cond2_1985	5.33729
chr19	21865800	21866059	../data/2.2_zsGrR1A_bdgdiff__cond2_1629	5.33709	Tmem2
chr9	61116872	61117089	../data/2.2_zsGrR1A_bdgdiff__cond2_3041	5.33627
chr9	48800875	48801091	../data/2.2_zsGrR1A_bdgdiff__cond2_3012	5.33594	Usp28
chr11	96558262	96558507	../data/2.2_zsGrR1A_bdgdiff__cond2_529	5.33577	Skap1
chr1	174473044	174473376	../data/2.2_zsGrR1A_bdgdiff__cond2_170	5.33111	Ccdc19
chr1	13047867	13048074	../data/2.2_zsGrR1A_bdgdiff__cond2_9	5.33015
chr2	156269034	156269393	../data/2.2_zsGrR1A_bdgdiff__cond2_1829	5.33013	Epb4.1l1
chr3	8509213	8509616	../data/2.2_zsGrR1A_bdgdiff__cond2_1899	5.32886	Stmn2
chr12	73847412	73847659	../data/2.2_zsGrR1A_bdgdiff__cond2_642	5.32435
chr4	135436068	135436297	../data/2.2_zsGrR1A_bdgdiff__cond2_2231	5.32291	Pnrc2
chr2	35346116	35346334	../data/2.2_zsGrR1A_bdgdiff__cond2_1725	5.32153
chr6	100170336	100170698	../data/2.2_zsGrR1A_bdgdiff__cond2_2579	5.3188
chr1	184100445	184100724	../data/2.2_zsGrR1A_bdgdiff__cond2_187	5.31823
chr2	84649967	84650405	../data/2.2_zsGrR1A_bdgdiff__cond2_1759	5.31716	Ube2l6
chrX	27139790	27140039	../data/2.2_zsGrR1A_bdgdiff__cond2_3143	5.31589
chr1	187017448	187017688	../data/2.2_zsGrR1A_bdgdiff__cond2_191	5.31531
chr18	82966222	82966455	../data/2.2_zsGrR1A_bdgdiff__cond2_1598	5.31417
chr4	106242236	106242538	../data/2.2_zsGrR1A_bdgdiff__cond2_2158	5.31332	Dhcr24
chr6	51333866	51334113	../data/2.2_zsGrR1A_bdgdiff__cond2_2525	5.31314
chr2	131646177	131646418	../data/2.2_zsGrR1A_bdgdiff__cond2_1796	5.31283	5330413P13Rik
chr7	114781565	114781774	../data/2.2_zsGrR1A_bdgdiff__cond2_2777	5.31088	Ppfibp2
chr3	121587543	121587893	../data/2.2_zsGrR1A_bdgdiff__cond2_2032	5.30866
chr13	20227012	20227293	../data/2.2_zsGrR1A_bdgdiff__cond2_710	5.30449	Elmo1
chr14	120380093	120380414	../data/2.2_zsGrR1A_bdgdiff__cond2_1070	5.30241
chr18	74983304	74983529	../data/2.2_zsGrR1A_bdgdiff__cond2_1587	5.30197
chr1	38676128	38676397	../data/2.2_zsGrR1A_bdgdiff__cond2_31	5.30194	Aff3
chr5	125886703	125886962	../data/2.2_zsGrR1A_bdgdiff__cond2_2445	5.30134
chr15	83072438	83072782	../data/2.2_zsGrR1A_bdgdiff__cond2_1179	5.29978	A4galt
chr14	15817741	15817955	../data/2.2_zsGrR1A_bdgdiff__cond2_886	5.29912	Nek10
chr1	72852964	72853181	../data/2.2_zsGrR1A_bdgdiff__cond2_56	5.29755
chr4	132842386	132842688	../data/2.2_zsGrR1A_bdgdiff__cond2_2218	5.2973	Tmem222
chr16	29995100	29995301	../data/2.2_zsGrR1A_bdgdiff__cond2_1267	5.29451
chr15	97278927	97279196	../data/2.2_zsGrR1A_bdgdiff__cond2_1200	5.29334
chr17	81114389	81114607	../data/2.2_zsGrR1A_bdgdiff__cond2_1480	5.29103	Map4k3
chr7	35528372	35528635	../data/2.2_zsGrR1A_bdgdiff__cond2_2699	5.29035	Chst8
chr7	19335596	19335974	../data/2.2_zsGrR1A_bdgdiff__cond2_2672	5.29015
chr6	135314576	135314940	../data/2.2_zsGrR1A_bdgdiff__cond2_2627	5.28943	Emp1
chr10	66512588	66512795	../data/2.2_zsGrR1A_bdgdiff__cond2_278	5.28941	Reep3
chr1	172852316	172852594	../data/2.2_zsGrR1A_bdgdiff__cond2_166	5.28843	Fcrlb,Fcrla
chr7	136567103	136567307	../data/2.2_zsGrR1A_bdgdiff__cond2_2816	5.28838
chr1	162950206	162950417	../data/2.2_zsGrR1A_bdgdiff__cond2_151	5.28771	Zbtb37
chr14	121234316	121234661	../data/2.2_zsGrR1A_bdgdiff__cond2_1089	5.28628
chr14	118895503	118895738	../data/2.2_zsGrR1A_bdgdiff__cond2_1055	5.28154	Abcc4
chr19	43645793	43646166	../data/2.2_zsGrR1A_bdgdiff__cond2_1652	5.28022
chr15	97865572	97866095	../data/2.2_zsGrR1A_bdgdiff__cond2_1202	5.27976
chr7	109625461	109625743	../data/2.2_zsGrR1A_bdgdiff__cond2_2775	5.27698	Olfr543
chr12	22130011	22130249	../data/2.2_zsGrR1A_bdgdiff__cond2_610	5.2759
chr18	50182607	50182847	../data/2.2_zsGrR1A_bdgdiff__cond2_1557	5.27401	Tnfaip8
chr14	70216376	70216758	../data/2.2_zsGrR1A_bdgdiff__cond2_973	5.27383	Rhobtb2
chr10	24959137	24959433	../data/2.2_zsGrR1A_bdgdiff__cond2_230	5.2734	Akap7
chr14	54853740	54854010	../data/2.2_zsGrR1A_bdgdiff__cond2_946	5.2711
chr14	9100969	9101391	../data/2.2_zsGrR1A_bdgdiff__cond2_878	5.27008	Acox2
chr4	56966464	56966685	../data/2.2_zsGrR1A_bdgdiff__cond2_2117	5.26964	D730040F13Rik
chr15	83024104	83024322	../data/2.2_zsGrR1A_bdgdiff__cond2_1178	5.2684
chr4	145713952	145714289	../data/2.2_zsGrR1A_bdgdiff__cond2_2263	5.26814	Gm13251
chr11	21074247	21074503	../data/2.2_zsGrR1A_bdgdiff__cond2_414	5.26784
chr10	69036974	69037280	../data/2.2_zsGrR1A_bdgdiff__cond2_289	5.26667	Ank3
chr9	66124935	66125197	../data/2.2_zsGrR1A_bdgdiff__cond2_3060	5.26456
chr18	35327935	35328146	../data/2.2_zsGrR1A_bdgdiff__cond2_1534	5.2632	Ctnna1
chr16	89863799	89864116	../data/2.2_zsGrR1A_bdgdiff__cond2_1300	5.26189	Tiam1
chr5	53216538	53216790	../data/2.2_zsGrR1A_bdgdiff__cond2_2346	5.261	Anapc4
chr14	32712652	32713318	../data/2.2_zsGrR1A_bdgdiff__cond2_913	5.25867
chr11	33434738	33435075	../data/2.2_zsGrR1A_bdgdiff__cond2_429	5.25851
chr10	85004581	85004862	../data/2.2_zsGrR1A_bdgdiff__cond2_318	5.2577	Btbd11
chr11	71487882	71488291	../data/2.2_zsGrR1A_bdgdiff__cond2_480	5.25729
chr10	111012697	111013126	../data/2.2_zsGrR1A_bdgdiff__cond2_350	5.25546
chr6	136879176	136879399	../data/2.2_zsGrR1A_bdgdiff__cond2_2635	5.2552	Arhgdib,Erp27
chr10	76432856	76433118	../data/2.2_zsGrR1A_bdgdiff__cond2_294	5.25487	Pcbp3
chr15	36664277	36664561	../data/2.2_zsGrR1A_bdgdiff__cond2_1133	5.25412
chr10	84664173	84664469	../data/2.2_zsGrR1A_bdgdiff__cond2_316	5.25366
chr4	10942276	10942572	../data/2.2_zsGrR1A_bdgdiff__cond2_2070	5.25326	Plekhf2
chr12	85369397	85369790	../data/2.2_zsGrR1A_bdgdiff__cond2_662	5.2526	Acot4
chr6	122830389	122830678	../data/2.2_zsGrR1A_bdgdiff__cond2_2607	5.24677	Necap1
chr17	46977769	46978172	../data/2.2_zsGrR1A_bdgdiff__cond2_1433	5.24662	BC032203
chr5	31828854	31829234	../data/2.2_zsGrR1A_bdgdiff__cond2_2324	5.24404	Slc4a1ap,Supt7l
chr2	169740201	169740465	../data/2.2_zsGrR1A_bdgdiff__cond2_1868	5.24381
chr10	21681043	21681278	../data/2.2_zsGrR1A_bdgdiff__cond2_225	5.2408	Sgk1
chr3	34598338	34598706	../data/2.2_zsGrR1A_bdgdiff__cond2_1920	5.23993
chr19	58893937	58894216	../data/2.2_zsGrR1A_bdgdiff__cond2_1675	5.23956	Hspa12a
chr4	138693991	138694264	../data/2.2_zsGrR1A_bdgdiff__cond2_2237	5.23772	2310028O11Rik
chr14	101844526	101844815	../data/2.2_zsGrR1A_bdgdiff__cond2_1023	5.23715	Tbc1d4
chr7	5055499	5055743	../data/2.2_zsGrR1A_bdgdiff__cond2_2661	5.23708
chr3	101251036	101251331	../data/2.2_zsGrR1A_bdgdiff__cond2_1997	5.23587	Igsf3
chr17	84927628	84927846	../data/2.2_zsGrR1A_bdgdiff__cond2_1488	5.23544	Plekhh2
chr9	103438485	103438689	../data/2.2_zsGrR1A_bdgdiff__cond2_3100	5.2353	Tmem108
chr2	72893372	72893622	../data/2.2_zsGrR1A_bdgdiff__cond2_1748	5.23415
chr1	188337849	188338093	../data/2.2_zsGrR1A_bdgdiff__cond2_195	5.23383
chr12	20848750	20848951	../data/2.2_zsGrR1A_bdgdiff__cond2_608	5.2333
chr11	54854711	54854972	../data/2.2_zsGrR1A_bdgdiff__cond2_444	5.23162	Anxa6
chr9	61421810	61422139	../data/2.2_zsGrR1A_bdgdiff__cond2_3044	5.22804
chr4	125661419	125661668	../data/2.2_zsGrR1A_bdgdiff__cond2_2189	5.22547
chr19	23243415	23243638	../data/2.2_zsGrR1A_bdgdiff__cond2_1631	5.22484
chr9	65496491	65496820	../data/2.2_zsGrR1A_bdgdiff__cond2_3055	5.22396	Rbpms
chr4	34858311	34858599	../data/2.2_zsGrR1A_bdgdiff__cond2_2090	5.22237
chr6	122559503	122559729	../data/2.2_zsGrR1A_bdgdiff__cond2_2601	5.22154	Apobec1,Gdf3
chr17	31467559	31467775	../data/2.2_zsGrR1A_bdgdiff__cond2_1406	5.22016	Slc37a1
chr5	53861326	53861753	../data/2.2_zsGrR1A_bdgdiff__cond2_2350	5.21981
chr4	32245463	32245708	../data/2.2_zsGrR1A_bdgdiff__cond2_2082	5.21947
chr7	87989686	87989941	../data/2.2_zsGrR1A_bdgdiff__cond2_2753	5.21675
chr14	8250835	8251140	../data/2.2_zsGrR1A_bdgdiff__cond2_872	5.21629	4933406F09Rik,Gm2897,Gm10408
chr15	5104369	5104709	../data/2.2_zsGrR1A_bdgdiff__cond2_1104	5.2148	Prkaa1
chr17	25893438	25894208	../data/2.2_zsGrR1A_bdgdiff__cond2_1371	5.21305	Msln
chr17	46947834	46948093	../data/2.2_zsGrR1A_bdgdiff__cond2_1432	5.20834	BC032203
chr5	115934292	115934692	../data/2.2_zsGrR1A_bdgdiff__cond2_2427	5.20806	Sirt4
chr4	111326027	111326322	../data/2.2_zsGrR1A_bdgdiff__cond2_2168	5.20728	Agbl4
chr4	80574620	80574889	../data/2.2_zsGrR1A_bdgdiff__cond2_2134	5.20699	D4Bwg0951e
chr14	119113225	119113452	../data/2.2_zsGrR1A_bdgdiff__cond2_1061	5.20657	Abcc4
chr7	30485738	30486014	../data/2.2_zsGrR1A_bdgdiff__cond2_2688	5.20437	Catsperg2
chr4	131989188	131989501	../data/2.2_zsGrR1A_bdgdiff__cond2_2212	5.20335
chr1	75592271	75592520	../data/2.2_zsGrR1A_bdgdiff__cond2_63	5.20165
chr15	81805701	81806023	../data/2.2_zsGrR1A_bdgdiff__cond2_1175	5.20112	1700029P11Rik
chr18	75022285	75022516	../data/2.2_zsGrR1A_bdgdiff__cond2_1588	5.20105
chr14	88226885	88227152	../data/2.2_zsGrR1A_bdgdiff__cond2_1009	5.19919
chr7	56681257	56681465	../data/2.2_zsGrR1A_bdgdiff__cond2_2720	5.19857	Nav2
chr13	41042008	41042233	../data/2.2_zsGrR1A_bdgdiff__cond2_744	5.19848	Gcnt2
chr17	88559799	88560329	../data/2.2_zsGrR1A_bdgdiff__cond2_1497	5.19799
chr5	73295475	73295779	../data/2.2_zsGrR1A_bdgdiff__cond2_2379	5.19547	Slain2
chr8	19703511	19703860	../data/2.2_zsGrR1A_bdgdiff__cond2_2869	5.19347
chr1	133454244	133454471	../data/2.2_zsGrR1A_bdgdiff__cond2_109	5.19251
chr5	121338324	121338658	../data/2.2_zsGrR1A_bdgdiff__cond2_2439	5.19204	Oas1g
chr14	116526315	116526569	../data/2.2_zsGrR1A_bdgdiff__cond2_1042	5.18918	Gpc5
chr10	6195895	6196115	../data/2.2_zsGrR1A_bdgdiff__cond2_207	5.18819	Mthfd1l
chr11	53953553	53954000	../data/2.2_zsGrR1A_bdgdiff__cond2_443	5.18767
chr17	80527183	80527424	../data/2.2_zsGrR1A_bdgdiff__cond2_1475	5.18621	Galm
chr1	89669136	89669337	../data/2.2_zsGrR1A_bdgdiff__cond2_77	5.18364	Atg16l1
chr7	137745249	137745463	../data/2.2_zsGrR1A_bdgdiff__cond2_2821	5.18325	Tacc2
chr17	79294408	79294719	../data/2.2_zsGrR1A_bdgdiff__cond2_1470	5.18203	Sult6b1
chr13	110809402	110809712	../data/2.2_zsGrR1A_bdgdiff__cond2_850	5.18166
chr2	72704117	72704487	../data/2.2_zsGrR1A_bdgdiff__cond2_1747	5.18131
chr3	96147532	96147753	../data/2.2_zsGrR1A_bdgdiff__cond2_1982	5.17947
chr2	177106113	177106342	../data/2.2_zsGrR1A_bdgdiff__cond2_1887	5.17885
chr10	79303935	79304332	../data/2.2_zsGrR1A_bdgdiff__cond2_300	5.17856
chr14	9453043	9453325	../data/2.2_zsGrR1A_bdgdiff__cond2_879	5.17803	4930452B06Rik
chr10	95087848	95088146	../data/2.2_zsGrR1A_bdgdiff__cond2_335	5.17558
chr13	51113870	51114133	../data/2.2_zsGrR1A_bdgdiff__cond2_765	5.17161
chr19	14910495	14910805	../data/2.2_zsGrR1A_bdgdiff__cond2_1626	5.16997
chr14	48217727	48218018	../data/2.2_zsGrR1A_bdgdiff__cond2_929	5.1699
chr10	98741853	98742112	../data/2.2_zsGrR1A_bdgdiff__cond2_342	5.16935
chr13	65515900	65516371	../data/2.2_zsGrR1A_bdgdiff__cond2_795	5.16904
chr5	65258817	65259099	../data/2.2_zsGrR1A_bdgdiff__cond2_2369	5.16511
chr3	89240125	89240846	../data/2.2_zsGrR1A_bdgdiff__cond2_1966	5.16329	Pbxip1
chr11	55228529	55228806	../data/2.2_zsGrR1A_bdgdiff__cond2_447	5.16194	Sparc
chr2	175082880	175083178	../data/2.2_zsGrR1A_bdgdiff__cond2_1884	5.16194
chr9	30890995	30891220	../data/2.2_zsGrR1A_bdgdiff__cond2_2977	5.16084
chr7	34821385	34821700	../data/2.2_zsGrR1A_bdgdiff__cond2_2695	5.16077
chr9	72517749	72518014	../data/2.2_zsGrR1A_bdgdiff__cond2_3068	5.16023	Nedd4
chr9	58280875	58281075	../data/2.2_zsGrR1A_bdgdiff__cond2_3034	5.15965
chr12	83294823	83295023	../data/2.2_zsGrR1A_bdgdiff__cond2_659	5.15765	Sipa1l1
chr10	119814588	119814873	../data/2.2_zsGrR1A_bdgdiff__cond2_361	5.1571	Hmga2
chr3	101589327	101589576	../data/2.2_zsGrR1A_bdgdiff__cond2_2001	5.15293
chrX	166442125	166442667	../data/2.2_zsGrR1A_bdgdiff__cond2_3156	5.15198
chr10	84301035	84301440	../data/2.2_zsGrR1A_bdgdiff__cond2_312	5.14976	Rfx4
chr9	77666140	77666395	../data/2.2_zsGrR1A_bdgdiff__cond2_3073	5.14942
chr15	75681282	75681662	../data/2.2_zsGrR1A_bdgdiff__cond2_1154	5.14851	Zc3h3
chr12	75417658	75417860	../data/2.2_zsGrR1A_bdgdiff__cond2_648	5.148
chr1	73001387	73001595	../data/2.2_zsGrR1A_bdgdiff__cond2_57	5.14462
chr11	62310146	62310389	../data/2.2_zsGrR1A_bdgdiff__cond2_463	5.1443	Pigl
chr8	11264442	11264705	../data/2.2_zsGrR1A_bdgdiff__cond2_2855	5.1433	Col4a1
chr10	23435046	23435256	../data/2.2_zsGrR1A_bdgdiff__cond2_228	5.14177
chr8	77009264	77009563	../data/2.2_zsGrR1A_bdgdiff__cond2_2912	5.13626
chr12	18987520	18987793	../data/2.2_zsGrR1A_bdgdiff__cond2_600	5.13609
chr1	136969494	136969733	../data/2.2_zsGrR1A_bdgdiff__cond2_120	5.13604	Lgr6
chr5	149513752	149513988	../data/2.2_zsGrR1A_bdgdiff__cond2_2485	5.13438
chr13	24957773	24957994	../data/2.2_zsGrR1A_bdgdiff__cond2_719	5.13379	D130043K22Rik
chr12	41430985	41431294	../data/2.2_zsGrR1A_bdgdiff__cond2_620	5.13286	Dock4
chr11	61038184	61038449	../data/2.2_zsGrR1A_bdgdiff__cond2_459	5.13212
chr13	57834464	57834674	../data/2.2_zsGrR1A_bdgdiff__cond2_778	5.13208	Spock1
chr15	76888978	76889247	../data/2.2_zsGrR1A_bdgdiff__cond2_1157	5.13198	Mb
chr15	85138354	85138572	../data/2.2_zsGrR1A_bdgdiff__cond2_1183	5.13081
chr2	132515694	132515940	../data/2.2_zsGrR1A_bdgdiff__cond2_1802	5.13076	1110034G24Rik
chr2	169973237	169973478	../data/2.2_zsGrR1A_bdgdiff__cond2_1871	5.12932	Zfp217
chr3	86935992	86936240	../data/2.2_zsGrR1A_bdgdiff__cond2_1961	5.12907	Kirrel
chr7	73242852	73243059	../data/2.2_zsGrR1A_bdgdiff__cond2_2727	5.1279
chr4	104880548	104880826	../data/2.2_zsGrR1A_bdgdiff__cond2_2153	5.12701	Ppap2b
chr2	157224101	157224332	../data/2.2_zsGrR1A_bdgdiff__cond2_1830	5.1249
chr15	78021279	78021515	../data/2.2_zsGrR1A_bdgdiff__cond2_1165	5.12381
chr12	77297328	77297530	../data/2.2_zsGrR1A_bdgdiff__cond2_650	5.1238
chr12	112361335	112361546	../data/2.2_zsGrR1A_bdgdiff__cond2_696	5.12366
chr10	10973997	10974360	../data/2.2_zsGrR1A_bdgdiff__cond2_214	5.12365
chr15	12126813	12127218	../data/2.2_zsGrR1A_bdgdiff__cond2_1116	5.11959	Mtmr12
chr17	15159674	15159911	../data/2.2_zsGrR1A_bdgdiff__cond2_1353	5.11761	2210404J11Rik
chr18	35399966	35400189	../data/2.2_zsGrR1A_bdgdiff__cond2_1535	5.1175	Ctnna1
chr6	37373822	37374097	../data/2.2_zsGrR1A_bdgdiff__cond2_2511	5.11379	Creb3l2
chr5	64439025	64439421	../data/2.2_zsGrR1A_bdgdiff__cond2_2357	5.11066
chr9	114587222	114587486	../data/2.2_zsGrR1A_bdgdiff__cond2_3117	5.11035
chr17	66051545	66051843	../data/2.2_zsGrR1A_bdgdiff__cond2_1450	5.11013	Rab31
chr7	87922864	87923220	../data/2.2_zsGrR1A_bdgdiff__cond2_2752	5.09937	Iqgap1
chr9	53213802	53214045	../data/2.2_zsGrR1A_bdgdiff__cond2_3017	5.09869	4930550C14Rik
chr15	82081685	82081964	../data/2.2_zsGrR1A_bdgdiff__cond2_1176	5.0968	1500009C09Rik,Cenpm
chr8	26189492	26189711	../data/2.2_zsGrR1A_bdgdiff__cond2_2892	5.09588	Plekha2
chr14	119099398	119099755	../data/2.2_zsGrR1A_bdgdiff__cond2_1060	5.09437	Abcc4
chr10	127478898	127479133	../data/2.2_zsGrR1A_bdgdiff__cond2_375	5.09419	Naca
chr8	106937579	106937782	../data/2.2_zsGrR1A_bdgdiff__cond2_2932	5.09269
chr11	69071541	69071749	../data/2.2_zsGrR1A_bdgdiff__cond2_475	5.09151
chr13	60569117	60569389	../data/2.2_zsGrR1A_bdgdiff__cond2_787	5.09141
chr3	134943829	134944100	../data/2.2_zsGrR1A_bdgdiff__cond2_2044	5.08962	Bdh2
chr7	97099723	97100011	../data/2.2_zsGrR1A_bdgdiff__cond2_2765	5.08938
chr14	118682143	118682386	../data/2.2_zsGrR1A_bdgdiff__cond2_1047	5.08932
chr11	116725506	116725724	../data/2.2_zsGrR1A_bdgdiff__cond2_576	5.08909	Mfsd11
chr11	103303950	103304281	../data/2.2_zsGrR1A_bdgdiff__cond2_549	5.08906
chr15	33563220	33563516	../data/2.2_zsGrR1A_bdgdiff__cond2_1127	5.08808
chr15	36631669	36631886	../data/2.2_zsGrR1A_bdgdiff__cond2_1132	5.08767
chr14	21077636	21077925	../data/2.2_zsGrR1A_bdgdiff__cond2_894	5.08755
chr4	134856344	134856736	../data/2.2_zsGrR1A_bdgdiff__cond2_2227	5.0868
chr4	57104359	57104649	../data/2.2_zsGrR1A_bdgdiff__cond2_2118	5.08533	Epb4.1l4b
chr1	138592664	138592988	../data/2.2_zsGrR1A_bdgdiff__cond2_126	5.08179
chr4	23134560	23134774	../data/2.2_zsGrR1A_bdgdiff__cond2_2079	5.08162
chr11	121141561	121141824	../data/2.2_zsGrR1A_bdgdiff__cond2_585	5.08056	Foxk2
chr4	108600072	108600327	../data/2.2_zsGrR1A_bdgdiff__cond2_2164	5.07967	Rab3b
chr10	87767026	87767233	../data/2.2_zsGrR1A_bdgdiff__cond2_319	5.07959
chr4	26217806	26218007	../data/2.2_zsGrR1A_bdgdiff__cond2_2081	5.07958
chr17	13237659	13237958	../data/2.2_zsGrR1A_bdgdiff__cond2_1348	5.07744
chr18	53506508	53506762	../data/2.2_zsGrR1A_bdgdiff__cond2_1562	5.07738	Snx24
chr4	57294798	57295014	../data/2.2_zsGrR1A_bdgdiff__cond2_2119	5.07701	Ptpn3
chr2	84345309	84345713	../data/2.2_zsGrR1A_bdgdiff__cond2_1754	5.07325
chr13	34138341	34138681	../data/2.2_zsGrR1A_bdgdiff__cond2_725	5.07152	Bphl
chr1	89570523	89570794	../data/2.2_zsGrR1A_bdgdiff__cond2_76	5.07002	Inpp5d
chr9	100943637	100943894	../data/2.2_zsGrR1A_bdgdiff__cond2_3093	5.0698	Pccb
chr14	56823900	56824122	../data/2.2_zsGrR1A_bdgdiff__cond2_952	5.06952	Gzmf
chr3	30573215	30573467	../data/2.2_zsGrR1A_bdgdiff__cond2_1916	5.06931
chr16	11293917	11294268	../data/2.2_zsGrR1A_bdgdiff__cond2_1228	5.06877
chr14	115558955	115559301	../data/2.2_zsGrR1A_bdgdiff__cond2_1041	5.06876	Gpc5
chr10	119883893	119884122	../data/2.2_zsGrR1A_bdgdiff__cond2_365	5.06874	Hmga2
chr10	84602057	84602323	../data/2.2_zsGrR1A_bdgdiff__cond2_314	5.06612	Cry1
chr3	145916928	145917166	../data/2.2_zsGrR1A_bdgdiff__cond2_2056	5.06143	Lpar3
chr3	96188818	96189053	../data/2.2_zsGrR1A_bdgdiff__cond2_1984	5.05946
chr15	102535508	102535790	../data/2.2_zsGrR1A_bdgdiff__cond2_1218	5.05931
chr18	36118632	36119049	../data/2.2_zsGrR1A_bdgdiff__cond2_1538	5.05797	Psd2
chr9	45811614	45812531	../data/2.2_zsGrR1A_bdgdiff__cond2_2999	5.05739	Sik3
chr4	45713668	45713882	../data/2.2_zsGrR1A_bdgdiff__cond2_2106	5.05719	Gm829
chr10	41187087	41187303	../data/2.2_zsGrR1A_bdgdiff__cond2_244	5.057	Mical1
chr4	3127322	3127593	../data/2.2_zsGrR1A_bdgdiff__cond2_2063	5.05486
chr4	149504701	149504996	../data/2.2_zsGrR1A_bdgdiff__cond2_2287	5.05405	Slc2a5
chr2	131784159	131784367	../data/2.2_zsGrR1A_bdgdiff__cond2_1798	5.05282
chr14	78498366	78498614	../data/2.2_zsGrR1A_bdgdiff__cond2_995	5.05267	AU021034
chr6	5392635	5392938	../data/2.2_zsGrR1A_bdgdiff__cond2_2495	5.05127
chr10	117550798	117551039	../data/2.2_zsGrR1A_bdgdiff__cond2_359	5.04887
chr7	134368469	134368673	../data/2.2_zsGrR1A_bdgdiff__cond2_2809	5.04658	Zfp553,Sept1
chr9	58604571	58604863	../data/2.2_zsGrR1A_bdgdiff__cond2_3039	5.04549
chr17	23737733	23738133	../data/2.2_zsGrR1A_bdgdiff__cond2_1365	5.045	Zscan10,Zfp13
chr16	90658300	90658748	../data/2.2_zsGrR1A_bdgdiff__cond2_1303	5.0448
chr19	3699550	3699827	../data/2.2_zsGrR1A_bdgdiff__cond2_1609	5.04265	1810055G02Rik
chr11	114598916	114599126	../data/2.2_zsGrR1A_bdgdiff__cond2_565	5.04149	Dnaic2
chr7	86363840	86364058	../data/2.2_zsGrR1A_bdgdiff__cond2_2738	5.04144
chr3	84405588	84405853	../data/2.2_zsGrR1A_bdgdiff__cond2_1951	5.04135	Arfip1
chr14	120642080	120642282	../data/2.2_zsGrR1A_bdgdiff__cond2_1075	5.04105
chr3	84419768	84419993	../data/2.2_zsGrR1A_bdgdiff__cond2_1952	5.04002	Arfip1
chr10	82633855	82634103	../data/2.2_zsGrR1A_bdgdiff__cond2_308	5.03854	Chst11
chr14	86782927	86783141	../data/2.2_zsGrR1A_bdgdiff__cond2_1000	5.03688
chr1	153140899	153141110	../data/2.2_zsGrR1A_bdgdiff__cond2_132	5.03515
chr17	24225725	24226189	../data/2.2_zsGrR1A_bdgdiff__cond2_1369	5.03337	Pdpk1
chr8	19857740	19858409	../data/2.2_zsGrR1A_bdgdiff__cond2_2874	5.03202
chr17	30647474	30647700	../data/2.2_zsGrR1A_bdgdiff__cond2_1393	5.02869	Btbd9
chr8	19708488	19708712	../data/2.2_zsGrR1A_bdgdiff__cond2_2872	5.02832
chr4	147327529	147327760	../data/2.2_zsGrR1A_bdgdiff__cond2_2280	5.02806
chr3	68340036	68340466	../data/2.2_zsGrR1A_bdgdiff__cond2_1940	5.02805	Iqcj-schip1,Schip1
chr9	62397739	62398009	../data/2.2_zsGrR1A_bdgdiff__cond2_3048	5.02755
chr15	94396453	94396775	../data/2.2_zsGrR1A_bdgdiff__cond2_1189	5.02606	Irak4
chr5	149321200	149321454	../data/2.2_zsGrR1A_bdgdiff__cond2_2484	5.02504	Ubl3
chr5	77575815	77576152	../data/2.2_zsGrR1A_bdgdiff__cond2_2385	5.023
chr13	98068389	98068666	../data/2.2_zsGrR1A_bdgdiff__cond2_836	5.02237
chr9	110580583	110580792	../data/2.2_zsGrR1A_bdgdiff__cond2_3112	5.01737	Ccdc12
chr4	61628930	61629225	../data/2.2_zsGrR1A_bdgdiff__cond2_2130	5.01709	Mup20
chr14	118813454	118813822	../data/2.2_zsGrR1A_bdgdiff__cond2_1052	5.01405
chr5	23744627	23744892	../data/2.2_zsGrR1A_bdgdiff__cond2_2316	5.01376
chr16	94383642	94383919	../data/2.2_zsGrR1A_bdgdiff__cond2_1311	5.01355	Hlcs
chr14	22553986	22554239	../data/2.2_zsGrR1A_bdgdiff__cond2_899	5.01198	Dusp13
chr10	69430921	69431171	../data/2.2_zsGrR1A_bdgdiff__cond2_290	5.01194	Ank3
chr10	6198740	6198982	../data/2.2_zsGrR1A_bdgdiff__cond2_208	5.01014	Mthfd1l
chr4	122525446	122525687	../data/2.2_zsGrR1A_bdgdiff__cond2_2177	5.00888	Ppt1
chr1	34095301	34095536	../data/2.2_zsGrR1A_bdgdiff__cond2_19	5.00762	Dst
chr2	18057033	18057436	../data/2.2_zsGrR1A_bdgdiff__cond2_1692	5.00741	Mllt10
chr4	123301025	123301325	../data/2.2_zsGrR1A_bdgdiff__cond2_2184	5.00732	Macf1
chr7	86282747	86283019	../data/2.2_zsGrR1A_bdgdiff__cond2_2736	5.00516	Mfge8,Hapln3
chr4	53853233	53853594	../data/2.2_zsGrR1A_bdgdiff__cond2_2111	5.00443	Tmem38b
chr1	167587153	167587457	../data/2.2_zsGrR1A_bdgdiff__cond2_162	5.00361	Rcsd1
chr3	101515500	101515784	../data/2.2_zsGrR1A_bdgdiff__cond2_1999	5.00343
chr11	103254460	103254757	../data/2.2_zsGrR1A_bdgdiff__cond2_548	5.00313	Plekhm1
chr6	49082509	49083034	../data/2.2_zsGrR1A_bdgdiff__cond2_2524	5.00109	Igf2bp3
chr7	86439400	86439852	../data/2.2_zsGrR1A_bdgdiff__cond2_2740	5.00033	Abhd2
chr1	75080961	75081269	../data/2.2_zsGrR1A_bdgdiff__cond2_60	4.99894	Nhej1
chr7	137092270	137092547	../data/2.2_zsGrR1A_bdgdiff__cond2_2817	4.99765
chr7	145663408	145663746	../data/2.2_zsGrR1A_bdgdiff__cond2_2830	4.9963
chr13	49896278	49896514	../data/2.2_zsGrR1A_bdgdiff__cond2_763	4.99208
chr5	126559232	126559477	../data/2.2_zsGrR1A_bdgdiff__cond2_2446	4.99129
chr15	88538434	88538659	../data/2.2_zsGrR1A_bdgdiff__cond2_1188	4.99101	Brd1
chr13	44878226	44878611	../data/2.2_zsGrR1A_bdgdiff__cond2_754	4.98856	Jarid2
chr17	35325393	35325612	../data/2.2_zsGrR1A_bdgdiff__cond2_1413	4.9884	Ltb,Lst1
chr3	101906704	101907017	../data/2.2_zsGrR1A_bdgdiff__cond2_2004	4.98732	Casq2
chr10	80686275	80686497	../data/2.2_zsGrR1A_bdgdiff__cond2_304	4.98669	Zfr2,Atcay
chr8	85560437	85560836	../data/2.2_zsGrR1A_bdgdiff__cond2_2917	4.98624	Rnf150
chr12	33921506	33921790	../data/2.2_zsGrR1A_bdgdiff__cond2_616	4.98567	Atxn7l1
chr18	65120659	65120890	../data/2.2_zsGrR1A_bdgdiff__cond2_1571	4.98508	Nedd4l
chr9	77346356	77346658	../data/2.2_zsGrR1A_bdgdiff__cond2_3072	4.98436	Lrrc1
chr7	144589100	144589391	../data/2.2_zsGrR1A_bdgdiff__cond2_2828	4.98343	9430038I01Rik
chr7	20194924	20195206	../data/2.2_zsGrR1A_bdgdiff__cond2_2673	4.98289	Relb,Clasrp
chr11	8885481	8885696	../data/2.2_zsGrR1A_bdgdiff__cond2_398	4.98281
chr1	161347838	161348183	../data/2.2_zsGrR1A_bdgdiff__cond2_147	4.982
chr2	6390014	6390288	../data/2.2_zsGrR1A_bdgdiff__cond2_1685	4.98193
chr5	126583443	126583768	../data/2.2_zsGrR1A_bdgdiff__cond2_2447	4.98072
chr13	98120871	98121153	../data/2.2_zsGrR1A_bdgdiff__cond2_837	4.98019
chr15	87730066	87730405	../data/2.2_zsGrR1A_bdgdiff__cond2_1187	4.97993
chr11	83268918	83269274	../data/2.2_zsGrR1A_bdgdiff__cond2_504	4.97962	Mmp28
chr15	85696286	85696668	../data/2.2_zsGrR1A_bdgdiff__cond2_1184	4.97957	Gtse1
chr9	40436283	40436827	../data/2.2_zsGrR1A_bdgdiff__cond2_2985	4.97876
chr2	165793279	165793592	../data/2.2_zsGrR1A_bdgdiff__cond2_1844	4.97673
chr19	47361598	47361815	../data/2.2_zsGrR1A_bdgdiff__cond2_1659	4.97479	Sh3pxd2a
chr1	158598598	158598865	../data/2.2_zsGrR1A_bdgdiff__cond2_146	4.97165	Tor3a
chr2	31576788	31576990	../data/2.2_zsGrR1A_bdgdiff__cond2_1717	4.9707	Abl1
chr5	147716185	147716409	../data/2.2_zsGrR1A_bdgdiff__cond2_2478	4.97025
chr4	122682232	122682514	../data/2.2_zsGrR1A_bdgdiff__cond2_2179	4.9676
chr18	36701117	36701473	../data/2.2_zsGrR1A_bdgdiff__cond2_1543	4.96685	Slc4a9
chr8	94306770	94306971	../data/2.2_zsGrR1A_bdgdiff__cond2_2926	4.96588
chr16	92287113	92287405	../data/2.2_zsGrR1A_bdgdiff__cond2_1305	4.96573	Kcne2
chr17	74857320	74857531	../data/2.2_zsGrR1A_bdgdiff__cond2_1466	4.96565	Nlrc4
chr4	104883053	104883258	../data/2.2_zsGrR1A_bdgdiff__cond2_2154	4.96547	Ppap2b
chr13	97977605	97977979	../data/2.2_zsGrR1A_bdgdiff__cond2_833	4.96465	Hexb
chr17	26846107	26846356	../data/2.2_zsGrR1A_bdgdiff__cond2_1374	4.96221	A930001N09Rik
chr10	126507076	126507396	../data/2.2_zsGrR1A_bdgdiff__cond2_371	4.96128	Agap2,March9,Tspan31
chr5	20182147	20182429	../data/2.2_zsGrR1A_bdgdiff__cond2_2311	4.95849	Magi2
chr14	117236496	117236721	../data/2.2_zsGrR1A_bdgdiff__cond2_1043	4.9581
chr15	7228966	7229250	../data/2.2_zsGrR1A_bdgdiff__cond2_1107	4.9573	Egflam
chr13	114654802	114655057	../data/2.2_zsGrR1A_bdgdiff__cond2_860	4.95674	Arl15
chr10	6213486	6213704	../data/2.2_zsGrR1A_bdgdiff__cond2_210	4.95487	Mthfd1l
chr11	107792977	107793235	../data/2.2_zsGrR1A_bdgdiff__cond2_561	4.95451
chr1	133937218	133937433	../data/2.2_zsGrR1A_bdgdiff__cond2_110	4.95395	Mfsd4
chr5	28063608	28063885	../data/2.2_zsGrR1A_bdgdiff__cond2_2319	4.94817
chr17	88890762	88890974	../data/2.2_zsGrR1A_bdgdiff__cond2_1499	4.94501
chrX	131154321	131154585	../data/2.2_zsGrR1A_bdgdiff__cond2_3153	4.94484
chr4	149057882	149058094	../data/2.2_zsGrR1A_bdgdiff__cond2_2286	4.94416	Pik3cd
chr4	134868912	134869124	../data/2.2_zsGrR1A_bdgdiff__cond2_2228	4.94288
chr10	41744187	41744491	../data/2.2_zsGrR1A_bdgdiff__cond2_246	4.9421	Armc2
chr14	49762015	49762220	../data/2.2_zsGrR1A_bdgdiff__cond2_935	4.94038
chr4	126656600	126656809	../data/2.2_zsGrR1A_bdgdiff__cond2_2194	4.93987
chr11	22511069	22511357	../data/2.2_zsGrR1A_bdgdiff__cond2_418	4.93979
chr13	99267390	99267679	../data/2.2_zsGrR1A_bdgdiff__cond2_839	4.93833
chr11	114701740	114702024	../data/2.2_zsGrR1A_bdgdiff__cond2_566	4.9361
chr7	30879748	30879948	../data/2.2_zsGrR1A_bdgdiff__cond2_2690	4.93282	Zfp260,Zfp82,Zfp566
chr17	7510731	7511014	../data/2.2_zsGrR1A_bdgdiff__cond2_1339	4.93126
chr3	130495746	130495956	../data/2.2_zsGrR1A_bdgdiff__cond2_2040	4.93006
chr4	84308188	84308432	../data/2.2_zsGrR1A_bdgdiff__cond2_2140	4.92911	Bnc2
chr13	4770991	4771224	../data/2.2_zsGrR1A_bdgdiff__cond2_702	4.92695
chr12	107355608	107355836	../data/2.2_zsGrR1A_bdgdiff__cond2_686	4.92668
chr13	112307678	112307904	../data/2.2_zsGrR1A_bdgdiff__cond2_852	4.92351
chr2	71233732	71233960	../data/2.2_zsGrR1A_bdgdiff__cond2_1743	4.9224	Hat1
chr2	121104623	121104851	../data/2.2_zsGrR1A_bdgdiff__cond2_1787	4.92135	Trp53bp1
chr19	53523868	53524118	../data/2.2_zsGrR1A_bdgdiff__cond2_1665	4.921	5830416P10Rik
chr1	59758130	59758341	../data/2.2_zsGrR1A_bdgdiff__cond2_45	4.92021	Snord11,Nop58
chr13	22400109	22400380	../data/2.2_zsGrR1A_bdgdiff__cond2_715	4.9197
chr6	122583430	122583752	../data/2.2_zsGrR1A_bdgdiff__cond2_2602	4.91874
chr1	167583919	167584191	../data/2.2_zsGrR1A_bdgdiff__cond2_161	4.91849	Rcsd1
chr7	3348037	3348291	../data/2.2_zsGrR1A_bdgdiff__cond2_2658	4.91844	Cacng7
chr8	19974835	19975108	../data/2.2_zsGrR1A_bdgdiff__cond2_2880	4.9183
chr5	100895636	100895873	../data/2.2_zsGrR1A_bdgdiff__cond2_2398	4.91778	Lin54
chr7	152087658	152088026	../data/2.2_zsGrR1A_bdgdiff__cond2_2848	4.91766
chr11	75286983	75287282	../data/2.2_zsGrR1A_bdgdiff__cond2_487	4.91598
chr2	33300658	33300880	../data/2.2_zsGrR1A_bdgdiff__cond2_1721	4.91416
chr3	83795877	83796162	../data/2.2_zsGrR1A_bdgdiff__cond2_1947	4.91401	D930015E06Rik
chr8	86820985	86821254	../data/2.2_zsGrR1A_bdgdiff__cond2_2919	4.91362
chr14	114361592	114361838	../data/2.2_zsGrR1A_bdgdiff__cond2_1039	4.9125
chr5	137886407	137886676	../data/2.2_zsGrR1A_bdgdiff__cond2_2465	4.91001	Zan
chr2	165795453	165795757	../data/2.2_zsGrR1A_bdgdiff__cond2_1846	4.90899
chr3	102996091	102996475	../data/2.2_zsGrR1A_bdgdiff__cond2_2010	4.90659
chr7	129333017	129333266	../data/2.2_zsGrR1A_bdgdiff__cond2_2803	4.90607	Ern2
chr6	5432178	5432432	../data/2.2_zsGrR1A_bdgdiff__cond2_2496	4.90541
chr12	73755750	73755965	../data/2.2_zsGrR1A_bdgdiff__cond2_641	4.90535	Dhrs7
chr7	13884867	13885082	../data/2.2_zsGrR1A_bdgdiff__cond2_2666	4.90456	Lig1
chr13	34201447	34201764	../data/2.2_zsGrR1A_bdgdiff__cond2_726	4.90444
chr12	88117539	88117764	../data/2.2_zsGrR1A_bdgdiff__cond2_670	4.90385
chr14	118489835	118490072	../data/2.2_zsGrR1A_bdgdiff__cond2_1045	4.90358
chr14	66245763	66246086	../data/2.2_zsGrR1A_bdgdiff__cond2_965	4.90339	Gm600
chr9	49337068	49337387	../data/2.2_zsGrR1A_bdgdiff__cond2_3014	4.90321	Gm11149,Ncam1
chr17	30295513	30295867	../data/2.2_zsGrR1A_bdgdiff__cond2_1392	4.90241	Zfand3
chr13	44579997	44580259	../data/2.2_zsGrR1A_bdgdiff__cond2_752	4.90074
chr7	97414047	97414353	../data/2.2_zsGrR1A_bdgdiff__cond2_2766	4.89925	Ccdc83
chr15	31239766	31239983	../data/2.2_zsGrR1A_bdgdiff__cond2_1124	4.89828	Ankrd33b
chr10	39242716	39242965	../data/2.2_zsGrR1A_bdgdiff__cond2_242	4.89566	Fyn
chr1	7042672	7042899	../data/2.2_zsGrR1A_bdgdiff__cond2_1	4.89499
chr8	19704681	19704968	../data/2.2_zsGrR1A_bdgdiff__cond2_2870	4.89055
chr6	39350378	39350634	../data/2.2_zsGrR1A_bdgdiff__cond2_2518	4.88926	Mkrn1
chr4	33016769	33017106	../data/2.2_zsGrR1A_bdgdiff__cond2_2084	4.88657	Ankrd6
chr16	35111208	35111430	../data/2.2_zsGrR1A_bdgdiff__cond2_1280	4.88615
chrX	7760344	7760601	../data/2.2_zsGrR1A_bdgdiff__cond2_3138	4.88459	Tbc1d25
chr9	22126762	22127154	../data/2.2_zsGrR1A_bdgdiff__cond2_2971	4.88376
chr5	113147347	113147598	../data/2.2_zsGrR1A_bdgdiff__cond2_2420	4.88346	Myo18b
chr7	4202694	4202970	../data/2.2_zsGrR1A_bdgdiff__cond2_2659	4.88013
chr11	32861932	32862158	../data/2.2_zsGrR1A_bdgdiff__cond2_428	4.87825
chr1	80234729	80234954	../data/2.2_zsGrR1A_bdgdiff__cond2_65	4.87682
chr15	95635333	95635624	../data/2.2_zsGrR1A_bdgdiff__cond2_1190	4.87659	Ano6
chr14	120766247	120766582	../data/2.2_zsGrR1A_bdgdiff__cond2_1083	4.87646	Mbnl2
chr8	18916599	18916829	../data/2.2_zsGrR1A_bdgdiff__cond2_2863	4.87509
chr17	65992336	65992592	../data/2.2_zsGrR1A_bdgdiff__cond2_1447	4.87447	Txndc2
chr4	83179387	83179696	../data/2.2_zsGrR1A_bdgdiff__cond2_2139	4.87295	4930473A06Rik
chr16	9280577	9280876	../data/2.2_zsGrR1A_bdgdiff__cond2_1227	4.87253
chr2	181026795	181027055	../data/2.2_zsGrR1A_bdgdiff__cond2_1898	4.87157	Gmeb2
chr7	29730781	29731047	../data/2.2_zsGrR1A_bdgdiff__cond2_2685	4.87136	Actn4
chr14	103458449	103458720	../data/2.2_zsGrR1A_bdgdiff__cond2_1024	4.87095
chr7	87920608	87920832	../data/2.2_zsGrR1A_bdgdiff__cond2_2751	4.87003	Iqgap1
chr14	105419925	105420229	../data/2.2_zsGrR1A_bdgdiff__cond2_1027	4.87
chr10	111018166	111018379	../data/2.2_zsGrR1A_bdgdiff__cond2_351	4.86885
chr18	21244604	21244847	../data/2.2_zsGrR1A_bdgdiff__cond2_1515	4.86882	Mep1b
chr13	73740495	73740710	../data/2.2_zsGrR1A_bdgdiff__cond2_821	4.86862	Clptm1l
chr7	25977212	25977430	../data/2.2_zsGrR1A_bdgdiff__cond2_2677	4.86814
chr16	22403121	22403375	../data/2.2_zsGrR1A_bdgdiff__cond2_1257	4.86738	Etv5
chr11	97058195	97058434	../data/2.2_zsGrR1A_bdgdiff__cond2_532	4.86714	Kpnb1
chr11	77586462	77586710	../data/2.2_zsGrR1A_bdgdiff__cond2_495	4.86611	Myo18a
chr8	86889259	86889561	../data/2.2_zsGrR1A_bdgdiff__cond2_2920	4.86425
chr1	154837585	154837889	../data/2.2_zsGrR1A_bdgdiff__cond2_137	4.8637	Nmnat2
chr12	70667123	70667359	../data/2.2_zsGrR1A_bdgdiff__cond2_638	4.86339
chr5	151622030	151622282	../data/2.2_zsGrR1A_bdgdiff__cond2_2493	4.86237
chr17	12269399	12269825	../data/2.2_zsGrR1A_bdgdiff__cond2_1345	4.8613
chr14	79086762	79087023	../data/2.2_zsGrR1A_bdgdiff__cond2_996	4.86114	Dgkh
chr4	129974437	129974778	../data/2.2_zsGrR1A_bdgdiff__cond2_2205	4.85793
chr14	99543531	99543831	../data/2.2_zsGrR1A_bdgdiff__cond2_1013	4.85743	Pibf1
chr2	103838244	103838524	../data/2.2_zsGrR1A_bdgdiff__cond2_1768	4.85517
chr15	59429015	59429226	../data/2.2_zsGrR1A_bdgdiff__cond2_1145	4.8545	Nsmce2
chr11	103138575	103138801	../data/2.2_zsGrR1A_bdgdiff__cond2_547	4.85431	Map3k14
chr19	53511745	53511981	../data/2.2_zsGrR1A_bdgdiff__cond2_1664	4.85119
chr11	63930124	63930422	../data/2.2_zsGrR1A_bdgdiff__cond2_467	4.85075
chr5	88596573	88596812	../data/2.2_zsGrR1A_bdgdiff__cond2_2390	4.84786
chr3	122177781	122178098	../data/2.2_zsGrR1A_bdgdiff__cond2_2034	4.84682	Bcar3
chr11	8547776	8548019	../data/2.2_zsGrR1A_bdgdiff__cond2_396	4.84547	Tns3
chr5	53922221	53922522	../data/2.2_zsGrR1A_bdgdiff__cond2_2352	4.84537
chr11	94126562	94126787	../data/2.2_zsGrR1A_bdgdiff__cond2_520	4.84433
chr10	95097570	95097779	../data/2.2_zsGrR1A_bdgdiff__cond2_336	4.84286
chr3	51452075	51452317	../data/2.2_zsGrR1A_bdgdiff__cond2_1932	4.8424
chrUn_random	3651132	3651547	../data/2.2_zsGrR1A_bdgdiff__cond2_3134	4.84224
chr9	31890733	31891031	../data/2.2_zsGrR1A_bdgdiff__cond2_2979	4.84219
chr3	101971773	101972038	../data/2.2_zsGrR1A_bdgdiff__cond2_2007	4.84075	Vangl1
chr14	9683368	9683618	../data/2.2_zsGrR1A_bdgdiff__cond2_881	4.84064
chr5	145734209	145734440	../data/2.2_zsGrR1A_bdgdiff__cond2_2474	4.8398	Smurf1
chr3	121416306	121416583	../data/2.2_zsGrR1A_bdgdiff__cond2_2031	4.8391	F3
chr5	77200330	77200554	../data/2.2_zsGrR1A_bdgdiff__cond2_2382	4.83889
chr19	53049745	53049948	../data/2.2_zsGrR1A_bdgdiff__cond2_1662	4.83683	Xpnpep1
chr5	150451648	150451879	../data/2.2_zsGrR1A_bdgdiff__cond2_2490	4.83582
chr4	41124278	41124571	../data/2.2_zsGrR1A_bdgdiff__cond2_2095	4.83549	Ube2r2
chr19	4785409	4785692	../data/2.2_zsGrR1A_bdgdiff__cond2_1614	4.83523	Rbm14
chr4	21648852	21649059	../data/2.2_zsGrR1A_bdgdiff__cond2_2075	4.83423	Ccnc
chr6	58775273	58775553	../data/2.2_zsGrR1A_bdgdiff__cond2_2529	4.83416	Herc3
chr11	22376791	22377045	../data/2.2_zsGrR1A_bdgdiff__cond2_417	4.83307
chr4	98399755	98399973	../data/2.2_zsGrR1A_bdgdiff__cond2_2145	4.83216	L1td1
chr14	41705428	41705646	../data/2.2_zsGrR1A_bdgdiff__cond2_919	4.83027	Sh2d4b
chr5	44370584	44370803	../data/2.2_zsGrR1A_bdgdiff__cond2_2341	4.82981	Fgfbp1
chr8	19698588	19698823	../data/2.2_zsGrR1A_bdgdiff__cond2_2865	4.82883
chr17	27748406	27748621	../data/2.2_zsGrR1A_bdgdiff__cond2_1377	4.82813	Nudt3
chr2	31160051	31160454	../data/2.2_zsGrR1A_bdgdiff__cond2_1713	4.82768
chr10	92839302	92839744	../data/2.2_zsGrR1A_bdgdiff__cond2_326	4.82611
chr2	128296230	128296486	../data/2.2_zsGrR1A_bdgdiff__cond2_1793	4.82503
chr1	36879121	36879408	../data/2.2_zsGrR1A_bdgdiff__cond2_27	4.82471	Tmem131
chr8	19699251	19699584	../data/2.2_zsGrR1A_bdgdiff__cond2_2866	4.82461
chr6	39398126	39398420	../data/2.2_zsGrR1A_bdgdiff__cond2_2520	4.8233
chr17	66004009	66004244	../data/2.2_zsGrR1A_bdgdiff__cond2_1448	4.82193	Rab31
chr9	59401790	59402038	../data/2.2_zsGrR1A_bdgdiff__cond2_3040	4.8212	Hexa
chr10	62369025	62369335	../data/2.2_zsGrR1A_bdgdiff__cond2_267	4.82072
chr14	86795513	86796102	../data/2.2_zsGrR1A_bdgdiff__cond2_1001	4.82045
chr7	51128434	51128776	../data/2.2_zsGrR1A_bdgdiff__cond2_2708	4.82013	Klk4
chr14	20993467	20993762	../data/2.2_zsGrR1A_bdgdiff__cond2_892	4.81726	Kcnk5
chr14	120772371	120772582	../data/2.2_zsGrR1A_bdgdiff__cond2_1084	4.81675	Mbnl2
chr3	27058537	27058768	../data/2.2_zsGrR1A_bdgdiff__cond2_1910	4.81292	Ect2
chr14	27160656	27160955	../data/2.2_zsGrR1A_bdgdiff__cond2_903	4.81263
chr11	115316971	115317693	../data/2.2_zsGrR1A_bdgdiff__cond2_568	4.81227	Slc16a5
chr1	121218560	121218768	../data/2.2_zsGrR1A_bdgdiff__cond2_99	4.81129
chr4	104948511	104948728	../data/2.2_zsGrR1A_bdgdiff__cond2_2155	4.81125
chr2	117002639	117002934	../data/2.2_zsGrR1A_bdgdiff__cond2_1777	4.80987	Spred1,Mir674
chr11	105811839	105812179	../data/2.2_zsGrR1A_bdgdiff__cond2_553	4.80801	Cyb561
chr3	95456297	95456531	../data/2.2_zsGrR1A_bdgdiff__cond2_1979	4.8064	Mcl1
chr13	64353539	64353773	../data/2.2_zsGrR1A_bdgdiff__cond2_794	4.80567	Cdc14b
chr2	101726147	101726587	../data/2.2_zsGrR1A_bdgdiff__cond2_1765	4.80486	Commd9
chr4	153006521	153006898	../data/2.2_zsGrR1A_bdgdiff__cond2_2297	4.80439
chr2	180719847	180720245	../data/2.2_zsGrR1A_bdgdiff__cond2_1896	4.80194	Col20a1
chr2	175001242	175001555	../data/2.2_zsGrR1A_bdgdiff__cond2_1883	4.80146
chr18	84877609	84877816	../data/2.2_zsGrR1A_bdgdiff__cond2_1604	4.80109
chr9	106509367	106509784	../data/2.2_zsGrR1A_bdgdiff__cond2_3104	4.7951
chr14	34125609	34125907	../data/2.2_zsGrR1A_bdgdiff__cond2_915	4.79316	Arhgap22
chr13	58467000	58467279	../data/2.2_zsGrR1A_bdgdiff__cond2_780	4.79212
chr18	67596303	67596562	../data/2.2_zsGrR1A_bdgdiff__cond2_1579	4.79144	Afg3l2
chr18	39168715	39168974	../data/2.2_zsGrR1A_bdgdiff__cond2_1553	4.78998	Arhgap26
chr17	6776212	6776474	../data/2.2_zsGrR1A_bdgdiff__cond2_1333	4.78943
chr12	22842594	22842842	../data/2.2_zsGrR1A_bdgdiff__cond2_611	4.78803
chr6	142934190	142934688	../data/2.2_zsGrR1A_bdgdiff__cond2_2643	4.78747
chr16	44299712	44299964	../data/2.2_zsGrR1A_bdgdiff__cond2_1286	4.78699	Sidt1
chrX	21961888	21962156	../data/2.2_zsGrR1A_bdgdiff__cond2_3142	4.78664
chr13	68708406	68708708	../data/2.2_zsGrR1A_bdgdiff__cond2_815	4.78593	Mtrr
chr7	52323303	52323554	../data/2.2_zsGrR1A_bdgdiff__cond2_2713	4.78368	Nosip,Prrg2
chr9	42668476	42668774	../data/2.2_zsGrR1A_bdgdiff__cond2_2994	4.78285	Grik4
chr1	129990510	129990800	../data/2.2_zsGrR1A_bdgdiff__cond2_106	4.78264	R3hdm1,Zranb3
chr7	88684228	88684458	../data/2.2_zsGrR1A_bdgdiff__cond2_2757	4.78165	Fsd2
chr15	102836388	102836603	../data/2.2_zsGrR1A_bdgdiff__cond2_1219	4.78135	Hoxc5,Hoxc6,Mir615
chr3	104800750	104800986	../data/2.2_zsGrR1A_bdgdiff__cond2_2016	4.78042
chr16	94014274	94014568	../data/2.2_zsGrR1A_bdgdiff__cond2_1309	4.77925	Cldn14
chr5	102555710	102555999	../data/2.2_zsGrR1A_bdgdiff__cond2_2402	4.77789
chr5	112898444	112898726	../data/2.2_zsGrR1A_bdgdiff__cond2_2417	4.77655	Sez6l
chr4	145371306	145371539	../data/2.2_zsGrR1A_bdgdiff__cond2_2259	4.77602	Gm13051
chr4	146604385	146604654	../data/2.2_zsGrR1A_bdgdiff__cond2_2272	4.77552	Gm13152
chr10	98924067	98924355	../data/2.2_zsGrR1A_bdgdiff__cond2_343	4.77485
chr6	121086621	121086931	../data/2.2_zsGrR1A_bdgdiff__cond2_2596	4.77355	Mical3
chr17	66832977	66833206	../data/2.2_zsGrR1A_bdgdiff__cond2_1454	4.77353
chr5	65092410	65092630	../data/2.2_zsGrR1A_bdgdiff__cond2_2363	4.77119
chr3	101216209	101216416	../data/2.2_zsGrR1A_bdgdiff__cond2_1996	4.76938	Igsf3
chr14	105498110	105498344	../data/2.2_zsGrR1A_bdgdiff__cond2_1028	4.76887
chr15	79481255	79481513	../data/2.2_zsGrR1A_bdgdiff__cond2_1169	4.76879	Cby1,4933432B09Rik
chr1	195208139	195208435	../data/2.2_zsGrR1A_bdgdiff__cond2_203	4.7687
chr7	30239714	30239956	../data/2.2_zsGrR1A_bdgdiff__cond2_2686	4.76847	Sipa1l3
chr16	95988708	95989391	../data/2.2_zsGrR1A_bdgdiff__cond2_1316	4.7666
chrX	92152539	92152818	../data/2.2_zsGrR1A_bdgdiff__cond2_3150	4.76638
chr2	120105782	120106025	../data/2.2_zsGrR1A_bdgdiff__cond2_1785	4.76507	Pla2g4d
chr9	42496554	42496764	../data/2.2_zsGrR1A_bdgdiff__cond2_2993	4.76485	Grik4
chr10	107733364	107733667	../data/2.2_zsGrR1A_bdgdiff__cond2_345	4.76413
chr17	29176426	29176729	../data/2.2_zsGrR1A_bdgdiff__cond2_1385	4.76221	Sfrs3
chr7	26504783	26505096	../data/2.2_zsGrR1A_bdgdiff__cond2_2679	4.76168	Ccdc97
chr10	21729842	21730147	../data/2.2_zsGrR1A_bdgdiff__cond2_226	4.76084
chr6	122337150	122337414	../data/2.2_zsGrR1A_bdgdiff__cond2_2598	4.76025
chr13	23616634	23616918	../data/2.2_zsGrR1A_bdgdiff__cond2_718	4.76013	Hist1h2af,Hist1h4h
chr15	87175635	87175847	../data/2.2_zsGrR1A_bdgdiff__cond2_1186	4.75815
chr14	86845063	86845361	../data/2.2_zsGrR1A_bdgdiff__cond2_1002	4.75731
chr14	76915531	76916190	../data/2.2_zsGrR1A_bdgdiff__cond2_991	4.75448
chr7	119967201	119967461	../data/2.2_zsGrR1A_bdgdiff__cond2_2787	4.7538	Tead1
chr2	152646165	152646550	../data/2.2_zsGrR1A_bdgdiff__cond2_1816	4.75292	Bcl2l1
chr2	178337260	178337551	../data/2.2_zsGrR1A_bdgdiff__cond2_1888	4.75229
chr12	78056153	78056448	../data/2.2_zsGrR1A_bdgdiff__cond2_654	4.7521	Max
chr14	87484840	87485085	../data/2.2_zsGrR1A_bdgdiff__cond2_1005	4.75101	Diap3
chr10	67694500	67694747	../data/2.2_zsGrR1A_bdgdiff__cond2_286	4.75064	Arid5b
chr14	70814783	70815002	../data/2.2_zsGrR1A_bdgdiff__cond2_977	4.75046	Piwil2
chr8	114295483	114295936	../data/2.2_zsGrR1A_bdgdiff__cond2_2938	4.75023	Cfdp1
chr18	38784488	38784729	../data/2.2_zsGrR1A_bdgdiff__cond2_1550	4.74977
chr7	31465442	31465643	../data/2.2_zsGrR1A_bdgdiff__cond2_2692	4.74906	Gapdhs,4930479M11Rik
chr6	37539646	37539851	../data/2.2_zsGrR1A_bdgdiff__cond2_2512	4.7476
chr13	37606224	37606522	../data/2.2_zsGrR1A_bdgdiff__cond2_732	4.74752
chr5	102452738	102452944	../data/2.2_zsGrR1A_bdgdiff__cond2_2401	4.7455	Wdfy3
chr9	58126650	58126910	../data/2.2_zsGrR1A_bdgdiff__cond2_3032	4.74413
chr11	103858567	103858867	../data/2.2_zsGrR1A_bdgdiff__cond2_550	4.74157
chr11	106452133	106452352	../data/2.2_zsGrR1A_bdgdiff__cond2_554	4.74042	Tex2
chr5	20747953	20748217	../data/2.2_zsGrR1A_bdgdiff__cond2_2314	4.73982	Pion
chr7	7080524	7080799	../data/2.2_zsGrR1A_bdgdiff__cond2_2664	4.73949	Zfp954,Zfp773
chr11	76164925	76165150	../data/2.2_zsGrR1A_bdgdiff__cond2_489	4.73887	Nxn
chr15	75116872	75117078	../data/2.2_zsGrR1A_bdgdiff__cond2_1153	4.73865
chr14	13620244	13620491	../data/2.2_zsGrR1A_bdgdiff__cond2_885	4.73858	Cadps
chr15	99847062	99847291	../data/2.2_zsGrR1A_bdgdiff__cond2_1210	4.73853
chr15	76943790	76944174	../data/2.2_zsGrR1A_bdgdiff__cond2_1159	4.73831	Rbfox2
chr10	59421192	59421398	../data/2.2_zsGrR1A_bdgdiff__cond2_257	4.73805	Ddit4
chr5	46393498	46393770	../data/2.2_zsGrR1A_bdgdiff__cond2_2344	4.73779
chr15	97163048	97163377	../data/2.2_zsGrR1A_bdgdiff__cond2_1196	4.73712	Fam113b
chr14	12639553	12639778	../data/2.2_zsGrR1A_bdgdiff__cond2_884	4.73649	Ptprg
chr5	44538579	44538829	../data/2.2_zsGrR1A_bdgdiff__cond2_2343	4.7351
chr17	66104075	66104348	../data/2.2_zsGrR1A_bdgdiff__cond2_1452	4.73482	Rab31
chr14	61623776	61624068	../data/2.2_zsGrR1A_bdgdiff__cond2_958	4.73345	Tnfrsf19
chr18	38043178	38043392	../data/2.2_zsGrR1A_bdgdiff__cond2_1545	4.73184	Diap1
chr15	96076233	96076469	../data/2.2_zsGrR1A_bdgdiff__cond2_1195	4.73183	AK163711
chr4	108011974	108012227	../data/2.2_zsGrR1A_bdgdiff__cond2_2163	4.73055	2010305A19Rik
chr2	5064132	5064392	../data/2.2_zsGrR1A_bdgdiff__cond2_1678	4.7303	Ccdc3
chr18	27995306	27995535	../data/2.2_zsGrR1A_bdgdiff__cond2_1520	4.72905
chr4	125639927	125640206	../data/2.2_zsGrR1A_bdgdiff__cond2_2188	4.72903
chr5	77622778	77623038	../data/2.2_zsGrR1A_bdgdiff__cond2_2386	4.72829
chr6	135776676	135776994	../data/2.2_zsGrR1A_bdgdiff__cond2_2628	4.72717	Grin2b
chrX	45492727	45492974	../data/2.2_zsGrR1A_bdgdiff__cond2_3145	4.72674	Sash3
chr2	172439365	172439895	../data/2.2_zsGrR1A_bdgdiff__cond2_1876	4.72573
chr1	90353669	90353893	../data/2.2_zsGrR1A_bdgdiff__cond2_81	4.72526
chr17	31560178	31560392	../data/2.2_zsGrR1A_bdgdiff__cond2_1408	4.72294	Pde9a
chr4	126878035	126878263	../data/2.2_zsGrR1A_bdgdiff__cond2_2196	4.72288	Dlgap3
chr5	136279474	136279771	../data/2.2_zsGrR1A_bdgdiff__cond2_2459	4.71256
chr19	44432742	44432952	../data/2.2_zsGrR1A_bdgdiff__cond2_1654	4.71239
chr1	45414781	45414995	../data/2.2_zsGrR1A_bdgdiff__cond2_34	4.71195
chr4	142892181	142892507	../data/2.2_zsGrR1A_bdgdiff__cond2_2252	4.7112	Pdpn
chr17	29601169	29601478	../data/2.2_zsGrR1A_bdgdiff__cond2_1389	4.70927
chr5	113850841	113851041	../data/2.2_zsGrR1A_bdgdiff__cond2_2423	4.70911
chr2	169047223	169047429	../data/2.2_zsGrR1A_bdgdiff__cond2_1865	4.70611
chr17	71155485	71155773	../data/2.2_zsGrR1A_bdgdiff__cond2_1463	4.7053	Dlgap1
chr12	88865415	88865618	../data/2.2_zsGrR1A_bdgdiff__cond2_675	4.70451
chr14	66285107	66285320	../data/2.2_zsGrR1A_bdgdiff__cond2_966	4.70431	Scara5
chr9	96614513	96614811	../data/2.2_zsGrR1A_bdgdiff__cond2_3087	4.70346	Zbtb38
chr3	32308139	32308443	../data/2.2_zsGrR1A_bdgdiff__cond2_1918	4.70323
chr16	78490621	78490906	../data/2.2_zsGrR1A_bdgdiff__cond2_1293	4.70289
chr2	179313244	179313457	../data/2.2_zsGrR1A_bdgdiff__cond2_1890	4.70201	Cdh4
chr14	61346191	61346722	../data/2.2_zsGrR1A_bdgdiff__cond2_954	4.69941	Spata13
chr19	56739128	56739375	../data/2.2_zsGrR1A_bdgdiff__cond2_1670	4.69844
chr1	75567054	75567345	../data/2.2_zsGrR1A_bdgdiff__cond2_62	4.69677
chr16	33326179	33326456	../data/2.2_zsGrR1A_bdgdiff__cond2_1277	4.69661
chr19	4795521	4795786	../data/2.2_zsGrR1A_bdgdiff__cond2_1615	4.69593	Rbm4,Rbm14
chr13	6578595	6578798	../data/2.2_zsGrR1A_bdgdiff__cond2_703	4.69569	Pitrm1
chr11	95510337	95510629	../data/2.2_zsGrR1A_bdgdiff__cond2_523	4.6953
chr9	7798961	7799183	../data/2.2_zsGrR1A_bdgdiff__cond2_2956	4.69456
chr6	136658887	136659116	../data/2.2_zsGrR1A_bdgdiff__cond2_2634	4.69439	Gucy2c
chr16	22426397	22426621	../data/2.2_zsGrR1A_bdgdiff__cond2_1260	4.69388	Etv5
chr18	65777276	65777565	../data/2.2_zsGrR1A_bdgdiff__cond2_1574	4.69326	Zfp532
chr3	36229819	36230072	../data/2.2_zsGrR1A_bdgdiff__cond2_1923	4.69299
chr1	133402845	133403149	../data/2.2_zsGrR1A_bdgdiff__cond2_108	4.69254	Srgap2
chr19	9156186	9156783	../data/2.2_zsGrR1A_bdgdiff__cond2_1620	4.68964
chr16	87611174	87611477	../data/2.2_zsGrR1A_bdgdiff__cond2_1298	4.68931
chr4	144889850	144890275	../data/2.2_zsGrR1A_bdgdiff__cond2_2256	4.68905	Tnfrsf8
chr8	129124835	129125064	../data/2.2_zsGrR1A_bdgdiff__cond2_2950	4.68834	Irf2bp2
chr4	41276514	41276721	../data/2.2_zsGrR1A_bdgdiff__cond2_2097	4.68828
chr5	118965282	118965547	../data/2.2_zsGrR1A_bdgdiff__cond2_2432	4.68753
chr10	59599052	59599386	../data/2.2_zsGrR1A_bdgdiff__cond2_258	4.68529
chr6	100560547	100560822	../data/2.2_zsGrR1A_bdgdiff__cond2_2583	4.68403	Shq1
chr10	66575433	66575645	../data/2.2_zsGrR1A_bdgdiff__cond2_280	4.6837	Jmjd1c
chr14	99664954	99665159	../data/2.2_zsGrR1A_bdgdiff__cond2_1016	4.68117
chr6	92184933	92185141	../data/2.2_zsGrR1A_bdgdiff__cond2_2573	4.67651
chr4	144885429	144885637	../data/2.2_zsGrR1A_bdgdiff__cond2_2255	4.67597	Tnfrsf8
chr4	131837660	131837886	../data/2.2_zsGrR1A_bdgdiff__cond2_2211	4.67596	Taf12
chr9	64394231	64394505	../data/2.2_zsGrR1A_bdgdiff__cond2_3053	4.67585	Megf11
chr13	114513946	114514246	../data/2.2_zsGrR1A_bdgdiff__cond2_859	4.67481
chr8	108391149	108391638	../data/2.2_zsGrR1A_bdgdiff__cond2_2933	4.67304	Nutf2
chr3	153261777	153262029	../data/2.2_zsGrR1A_bdgdiff__cond2_2059	4.67199	St6galnac3
chr14	120761777	120762036	../data/2.2_zsGrR1A_bdgdiff__cond2_1082	4.66774	Mbnl2
chr11	104167248	104167508	../data/2.2_zsGrR1A_bdgdiff__cond2_551	4.66684	Mapt
chr1	88206345	88206625	../data/2.2_zsGrR1A_bdgdiff__cond2_71	4.66551
chr9	70085727	70086017	../data/2.2_zsGrR1A_bdgdiff__cond2_3066	4.66448	Myo1e
chr12	89284158	89284370	../data/2.2_zsGrR1A_bdgdiff__cond2_676	4.66447
chr9	67422562	67422979	../data/2.2_zsGrR1A_bdgdiff__cond2_3062	4.66429
chr16	13085387	13085636	../data/2.2_zsGrR1A_bdgdiff__cond2_1231	4.66384
chr6	85960151	85960405	../data/2.2_zsGrR1A_bdgdiff__cond2_2558	4.66352	Figla
chr16	32009104	32009312	../data/2.2_zsGrR1A_bdgdiff__cond2_1275	4.66303	Senp5
chr17	30686485	30686788	../data/2.2_zsGrR1A_bdgdiff__cond2_1394	4.66299	Btbd9
chr3	96066024	96066227	../data/2.2_zsGrR1A_bdgdiff__cond2_1980	4.66168	Hist2h3b,Hist2h2bb
chr3	9572486	9572739	../data/2.2_zsGrR1A_bdgdiff__cond2_1902	4.66019	Zfp704
chr19	28881153	28881386	../data/2.2_zsGrR1A_bdgdiff__cond2_1634	4.65996
chr15	99296332	99296547	../data/2.2_zsGrR1A_bdgdiff__cond2_1208	4.65869	Nckap5l
chr13	40613687	40613926	../data/2.2_zsGrR1A_bdgdiff__cond2_740	4.6585
chr2	51609491	51609757	../data/2.2_zsGrR1A_bdgdiff__cond2_1731	4.65743
chr16	9140201	9140454	../data/2.2_zsGrR1A_bdgdiff__cond2_1226	4.65703
chr2	169640288	169640545	../data/2.2_zsGrR1A_bdgdiff__cond2_1867	4.6552	Tshz2
chr15	8577168	8577488	../data/2.2_zsGrR1A_bdgdiff__cond2_1109	4.65419
chr17	31011022	31011511	../data/2.2_zsGrR1A_bdgdiff__cond2_1404	4.65375	Dnahc8
chr6	39448584	39448815	../data/2.2_zsGrR1A_bdgdiff__cond2_2521	4.65331	Dennd2a
chr2	38401918	38402176	../data/2.2_zsGrR1A_bdgdiff__cond2_1728	4.65305	Nek6
chr17	33036597	33036821	../data/2.2_zsGrR1A_bdgdiff__cond2_1410	4.65298	Zfp870
chr3	67307736	67308092	../data/2.2_zsGrR1A_bdgdiff__cond2_1939	4.65256	Rarres1
chr8	44417971	44418184	../data/2.2_zsGrR1A_bdgdiff__cond2_2904	4.65252
chr10	127739954	127740177	../data/2.2_zsGrR1A_bdgdiff__cond2_376	4.6521	Pan2,Il23a
chr12	24587309	24587585	../data/2.2_zsGrR1A_bdgdiff__cond2_613	4.65086
chr14	119152816	119153070	../data/2.2_zsGrR1A_bdgdiff__cond2_1063	4.64967
chr15	97199584	97200062	../data/2.2_zsGrR1A_bdgdiff__cond2_1198	4.64869	Fam113b
chr19	33530688	33530961	../data/2.2_zsGrR1A_bdgdiff__cond2_1640	4.64844
chr6	84987708	84987959	../data/2.2_zsGrR1A_bdgdiff__cond2_2554	4.64844	Exoc6b
chr6	127092292	127092558	../data/2.2_zsGrR1A_bdgdiff__cond2_2613	4.64838	Ccnd2
chr10	76658765	76659238	../data/2.2_zsGrR1A_bdgdiff__cond2_296	4.64779
chr7	4818947	4819221	../data/2.2_zsGrR1A_bdgdiff__cond2_2660	4.64658	Isoc2a,Isoc2b
chr16	21817237	21817677	../data/2.2_zsGrR1A_bdgdiff__cond2_1250	4.646
chr17	46945441	46945743	../data/2.2_zsGrR1A_bdgdiff__cond2_1431	4.64525	BC032203
chr11	61006978	61007257	../data/2.2_zsGrR1A_bdgdiff__cond2_457	4.6438
chr1	183746916	183747215	../data/2.2_zsGrR1A_bdgdiff__cond2_183	4.6417	Lbr
chr16	96175259	96175593	../data/2.2_zsGrR1A_bdgdiff__cond2_1318	4.64115
chr17	13992092	13992332	../data/2.2_zsGrR1A_bdgdiff__cond2_1352	4.64107	Mllt4
chr1	72629705	72630034	../data/2.2_zsGrR1A_bdgdiff__cond2_55	4.64019	Smarcal1
chr7	116591418	116591645	../data/2.2_zsGrR1A_bdgdiff__cond2_2779	4.64013	Stk33
chr2	59909973	59910300	../data/2.2_zsGrR1A_bdgdiff__cond2_1735	4.63981	Baz2b
chr7	86617711	86617918	../data/2.2_zsGrR1A_bdgdiff__cond2_2743	4.63957	Polg
chr6	73206494	73206708	../data/2.2_zsGrR1A_bdgdiff__cond2_2545	4.63821	Suclg1
chr7	135746192	135746490	../data/2.2_zsGrR1A_bdgdiff__cond2_2813	4.63563	Inpp5f
chr17	31943485	31943731	../data/2.2_zsGrR1A_bdgdiff__cond2_1409	4.63443
chr7	108824699	108824973	../data/2.2_zsGrR1A_bdgdiff__cond2_2773	4.63338	Clpb
chr13	54269907	54270169	../data/2.2_zsGrR1A_bdgdiff__cond2_772	4.6317
chr7	128784936	128785197	../data/2.2_zsGrR1A_bdgdiff__cond2_2802	4.63062
chr9	21442910	21443155	../data/2.2_zsGrR1A_bdgdiff__cond2_2965	4.62876	Smarca4
chr3	86644965	86645225	../data/2.2_zsGrR1A_bdgdiff__cond2_1958	4.62875	Dclk2
chr14	52486659	52486941	../data/2.2_zsGrR1A_bdgdiff__cond2_941	4.62676
chr18	84973644	84973930	../data/2.2_zsGrR1A_bdgdiff__cond2_1605	4.62554
chr13	114477773	114478005	../data/2.2_zsGrR1A_bdgdiff__cond2_858	4.62524
chr14	8898798	8899022	../data/2.2_zsGrR1A_bdgdiff__cond2_877	4.62416
chr11	101535614	101535868	../data/2.2_zsGrR1A_bdgdiff__cond2_544	4.62334
chr17	80898152	80898456	../data/2.2_zsGrR1A_bdgdiff__cond2_1478	4.62187
chr4	146684590	146684864	../data/2.2_zsGrR1A_bdgdiff__cond2_2274	4.6193	Gm13152
chr18	38240685	38240896	../data/2.2_zsGrR1A_bdgdiff__cond2_1546	4.61915
chr16	21392420	21393097	../data/2.2_zsGrR1A_bdgdiff__cond2_1247	4.61913
chr17	10340879	10341114	../data/2.2_zsGrR1A_bdgdiff__cond2_1341	4.6163
chr7	118789857	118790136	../data/2.2_zsGrR1A_bdgdiff__cond2_2782	4.61541	Galntl4
chr13	47378238	47378515	../data/2.2_zsGrR1A_bdgdiff__cond2_759	4.61455
chr7	20475561	20475761	../data/2.2_zsGrR1A_bdgdiff__cond2_2675	4.61126	Ceacam19
chr13	46905576	46905776	../data/2.2_zsGrR1A_bdgdiff__cond2_758	4.61104	Kif13a
chr7	16777717	16777986	../data/2.2_zsGrR1A_bdgdiff__cond2_2668	4.60731
chr5	25327576	25327800	../data/2.2_zsGrR1A_bdgdiff__cond2_2317	4.60612	Actr3b
chr4	48636282	48636530	../data/2.2_zsGrR1A_bdgdiff__cond2_2108	4.60564	Tmeff1
chr13	13981898	13982138	../data/2.2_zsGrR1A_bdgdiff__cond2_708	4.60445
chr4	122587982	122588219	../data/2.2_zsGrR1A_bdgdiff__cond2_2178	4.6035
chr6	39082784	39083023	../data/2.2_zsGrR1A_bdgdiff__cond2_2517	4.60203
chr10	93282702	93282957	../data/2.2_zsGrR1A_bdgdiff__cond2_328	4.60164
chr5	20186817	20187086	../data/2.2_zsGrR1A_bdgdiff__cond2_2312	4.60141	Magi2
chr4	24363466	24363758	../data/2.2_zsGrR1A_bdgdiff__cond2_2080	4.60125
chr4	132071254	132071459	../data/2.2_zsGrR1A_bdgdiff__cond2_2213	4.60093	Sesn2
chr3	27862848	27863053	../data/2.2_zsGrR1A_bdgdiff__cond2_1913	4.59988	Pld1
chr2	154724597	154724855	../data/2.2_zsGrR1A_bdgdiff__cond2_1822	4.59618	Raly,Eif2s2
chr8	116893077	116893314	../data/2.2_zsGrR1A_bdgdiff__cond2_2940	4.59532	Vat1l
chr17	30776112	30776329	../data/2.2_zsGrR1A_bdgdiff__cond2_1400	4.59495	Dnahc8
chr3	152959257	152959540	../data/2.2_zsGrR1A_bdgdiff__cond2_2057	4.59402	St6galnac3
chr14	87605252	87605500	../data/2.2_zsGrR1A_bdgdiff__cond2_1007	4.59363
chr1	11273734	11274020	../data/2.2_zsGrR1A_bdgdiff__cond2_3	4.59208	Prex2
chr10	94680579	94680852	../data/2.2_zsGrR1A_bdgdiff__cond2_330	4.59033	Cradd
chr1	129403889	129404134	../data/2.2_zsGrR1A_bdgdiff__cond2_105	4.58982	Tmem163
chr6	136616737	136616992	../data/2.2_zsGrR1A_bdgdiff__cond2_2633	4.58895	Plbd1
chr9	62665251	62665507	../data/2.2_zsGrR1A_bdgdiff__cond2_3049	4.5877	Fem1b
chr14	96218672	96218885	../data/2.2_zsGrR1A_bdgdiff__cond2_1010	4.58767
chr9	53378737	53378993	../data/2.2_zsGrR1A_bdgdiff__cond2_3018	4.58428	Npat
chr2	168924388	168924624	../data/2.2_zsGrR1A_bdgdiff__cond2_1863	4.58223
chr11	78066129	78066334	../data/2.2_zsGrR1A_bdgdiff__cond2_496	4.5797	Sdf2,2610507B11Rik,Supt6h
chr2	168651230	168651505	../data/2.2_zsGrR1A_bdgdiff__cond2_1859	4.57648
chr4	137026168	137026451	../data/2.2_zsGrR1A_bdgdiff__cond2_2233	4.57619	Hspg2
chr17	6776763	6777164	../data/2.2_zsGrR1A_bdgdiff__cond2_1334	4.57329
chr6	70054324	70054622	../data/2.2_zsGrR1A_bdgdiff__cond2_2538	4.57211	abParts
chr1	179675451	179675804	../data/2.2_zsGrR1A_bdgdiff__cond2_172	4.57179	1700016C15Rik
chr11	107297513	107297746	../data/2.2_zsGrR1A_bdgdiff__cond2_559	4.56975	Pitpnc1
chr15	100078215	100078506	../data/2.2_zsGrR1A_bdgdiff__cond2_1212	4.56953	Atf1
chr8	24273519	24273791	../data/2.2_zsGrR1A_bdgdiff__cond2_2890	4.5655
chr7	107819218	107819485	../data/2.2_zsGrR1A_bdgdiff__cond2_2771	4.56538	Plekhb1
chr11	78606269	78606518	../data/2.2_zsGrR1A_bdgdiff__cond2_498	4.56499
chr2	77776441	77776678	../data/2.2_zsGrR1A_bdgdiff__cond2_1751	4.56283	Cwc22
chr2	160353122	160353344	../data/2.2_zsGrR1A_bdgdiff__cond2_1834	4.56186
chr8	36913434	36913638	../data/2.2_zsGrR1A_bdgdiff__cond2_2903	4.56175
chr2	132527976	132528271	../data/2.2_zsGrR1A_bdgdiff__cond2_1803	4.56124	1110034G24Rik
chr3	9244245	9244453	../data/2.2_zsGrR1A_bdgdiff__cond2_1900	4.56083	Zbtb10
chr16	31003843	31004087	../data/2.2_zsGrR1A_bdgdiff__cond2_1272	4.56006	AI480653
chr11	19884194	19884400	../data/2.2_zsGrR1A_bdgdiff__cond2_408	4.5598	Spred2
chrX	17367159	17367422	../data/2.2_zsGrR1A_bdgdiff__cond2_3141	4.55955
chr11	4763487	4763734	../data/2.2_zsGrR1A_bdgdiff__cond2_384	4.5573
chr5	92716934	92717221	../data/2.2_zsGrR1A_bdgdiff__cond2_2394	4.557	Sdad1,Naaa
chr5	117279708	117279977	../data/2.2_zsGrR1A_bdgdiff__cond2_2428	4.55645
chr5	33654036	33654341	../data/2.2_zsGrR1A_bdgdiff__cond2_2328	4.55616
chr4	153007409	153007702	../data/2.2_zsGrR1A_bdgdiff__cond2_2298	4.55587
chr1	123101624	123101929	../data/2.2_zsGrR1A_bdgdiff__cond2_104	4.55387
chr6	107179768	107179998	../data/2.2_zsGrR1A_bdgdiff__cond2_2585	4.55328
chr3	98167243	98167524	../data/2.2_zsGrR1A_bdgdiff__cond2_1989	4.55304
chr14	120565672	120565886	../data/2.2_zsGrR1A_bdgdiff__cond2_1073	4.55261
chr14	55031830	55032075	../data/2.2_zsGrR1A_bdgdiff__cond2_948	4.55213	Slc7a7
chr6	85786786	85787090	../data/2.2_zsGrR1A_bdgdiff__cond2_2557	4.55199	Nat8
chr11	70557733	70557949	../data/2.2_zsGrR1A_bdgdiff__cond2_478	4.55189
chr1	62819858	62820192	../data/2.2_zsGrR1A_bdgdiff__cond2_49	4.55141	Nrp2
chr3	108100115	108100404	../data/2.2_zsGrR1A_bdgdiff__cond2_2019	4.55064	Sort1
chr10	127985902	127986147	../data/2.2_zsGrR1A_bdgdiff__cond2_379	4.55046	Zc3h10,Rpl41
chr15	53140856	53141113	../data/2.2_zsGrR1A_bdgdiff__cond2_1140	4.54979	Ext1
chr16	23045896	23046164	../data/2.2_zsGrR1A_bdgdiff__cond2_1262	4.54722
chr10	59638204	59638469	../data/2.2_zsGrR1A_bdgdiff__cond2_260	4.5464
chr11	62808925	62809229	../data/2.2_zsGrR1A_bdgdiff__cond2_466	4.54534
chr13	40956075	40956338	../data/2.2_zsGrR1A_bdgdiff__cond2_743	4.5445	Gcnt2
chr1	132698133	132698366	../data/2.2_zsGrR1A_bdgdiff__cond2_107	4.54448	Fcamr
chr2	5732057	5732421	../data/2.2_zsGrR1A_bdgdiff__cond2_1681	4.54446	Cdc123
chr2	60213591	60213810	../data/2.2_zsGrR1A_bdgdiff__cond2_1737	4.54425	Ly75
chr17	6570213	6570639	../data/2.2_zsGrR1A_bdgdiff__cond2_1330	4.54326	Dynlt1e
chr7	86327628	86327949	../data/2.2_zsGrR1A_bdgdiff__cond2_2737	4.54248
chr10	95152568	95152783	../data/2.2_zsGrR1A_bdgdiff__cond2_338	4.54175
chr14	118769216	118769476	../data/2.2_zsGrR1A_bdgdiff__cond2_1050	4.54135
chr12	77380483	77380739	../data/2.2_zsGrR1A_bdgdiff__cond2_652	4.54085	Mthfd1
chr2	179502033	179502298	../data/2.2_zsGrR1A_bdgdiff__cond2_1892	4.54082	Cdh4
chr9	106062232	106062514	../data/2.2_zsGrR1A_bdgdiff__cond2_3102	4.5396	Glyctk
chr9	86638954	86639219	../data/2.2_zsGrR1A_bdgdiff__cond2_3081	4.53959	Prss35
chr17	29923299	29923580	../data/2.2_zsGrR1A_bdgdiff__cond2_1390	4.53886
chr18	76142365	76142584	../data/2.2_zsGrR1A_bdgdiff__cond2_1590	4.53868	Zbtb7c
chr13	40955370	40955630	../data/2.2_zsGrR1A_bdgdiff__cond2_742	4.53858	Gcnt2
chr14	110198558	110198801	../data/2.2_zsGrR1A_bdgdiff__cond2_1034	4.53764
chr4	94921087	94921339	../data/2.2_zsGrR1A_bdgdiff__cond2_2144	4.53693
chr7	148332732	148332953	../data/2.2_zsGrR1A_bdgdiff__cond2_2842	4.53667	Ptdss2
chr9	57040320	57040737	../data/2.2_zsGrR1A_bdgdiff__cond2_3024	4.53549
chr16	95838997	95839280	../data/2.2_zsGrR1A_bdgdiff__cond2_1314	4.53508
chr11	74690391	74690594	../data/2.2_zsGrR1A_bdgdiff__cond2_485	4.53316	Sgsm2
chr4	146662543	146662765	../data/2.2_zsGrR1A_bdgdiff__cond2_2273	4.53292	Gm13152
chr5	130660105	130660430	../data/2.2_zsGrR1A_bdgdiff__cond2_2454	4.53259	Rabgef1
chr11	17066941	17067204	../data/2.2_zsGrR1A_bdgdiff__cond2_402	4.53143	Ppp3r1
chr14	120898313	120898520	../data/2.2_zsGrR1A_bdgdiff__cond2_1085	4.53123	Rap2a
chr17	43729236	43729483	../data/2.2_zsGrR1A_bdgdiff__cond2_1426	4.53105	Pla2g7
chr11	30388022	30388249	../data/2.2_zsGrR1A_bdgdiff__cond2_425	4.53005
chr18	34598596	34598799	../data/2.2_zsGrR1A_bdgdiff__cond2_1529	4.52985	Pkd2l2
chr10	83880356	83880647	../data/2.2_zsGrR1A_bdgdiff__cond2_309	4.52668	Nuak1
chr16	22001202	22001497	../data/2.2_zsGrR1A_bdgdiff__cond2_1253	4.52652	Senp2,Liph
chr2	84490734	84491008	../data/2.2_zsGrR1A_bdgdiff__cond2_1757	4.52538	Gm13718,Ctnnd1
chr14	121298008	121298272	../data/2.2_zsGrR1A_bdgdiff__cond2_1099	4.52476
chr12	102304855	102305119	../data/2.2_zsGrR1A_bdgdiff__cond2_681	4.52311	Smek1
chr12	19198459	19198666	../data/2.2_zsGrR1A_bdgdiff__cond2_601	4.5224
chr9	21976366	21976582	../data/2.2_zsGrR1A_bdgdiff__cond2_2969	4.52122
chr14	99824358	99824622	../data/2.2_zsGrR1A_bdgdiff__cond2_1018	4.52047
chr1	63293780	63293990	../data/2.2_zsGrR1A_bdgdiff__cond2_52	4.5196
chr10	62645396	62645656	../data/2.2_zsGrR1A_bdgdiff__cond2_269	4.5194	Mypn
chr9	63830572	63830833	../data/2.2_zsGrR1A_bdgdiff__cond2_3051	4.51695	Smad6
chr1	90565755	90566047	../data/2.2_zsGrR1A_bdgdiff__cond2_84	4.51683
chr4	145682882	145683155	../data/2.2_zsGrR1A_bdgdiff__cond2_2262	4.51645	Gm13251
chr4	21774787	21775048	../data/2.2_zsGrR1A_bdgdiff__cond2_2077	4.5163	Sfrs18,4930528A17Rik
chr4	10971824	10972084	../data/2.2_zsGrR1A_bdgdiff__cond2_2072	4.514
chr2	30059024	30059236	../data/2.2_zsGrR1A_bdgdiff__cond2_1708	4.51368	Ccbl1
chr4	32247408	32247659	../data/2.2_zsGrR1A_bdgdiff__cond2_2083	4.51295
chr17	22894105	22894400	../data/2.2_zsGrR1A_bdgdiff__cond2_1361	4.51162
chr17	28864386	28864672	../data/2.2_zsGrR1A_bdgdiff__cond2_1382	4.51048	Mapk14
chr9	62183267	62183642	../data/2.2_zsGrR1A_bdgdiff__cond2_3047	4.50895	Anp32a
chr8	29857841	29858047	../data/2.2_zsGrR1A_bdgdiff__cond2_2898	4.5087	Unc5d
chr11	60740746	60741048	../data/2.2_zsGrR1A_bdgdiff__cond2_454	4.50859	Map2k3,Gm16516
chr3	85936975	85937177	../data/2.2_zsGrR1A_bdgdiff__cond2_1957	4.50842
chr6	9606011	9606284	../data/2.2_zsGrR1A_bdgdiff__cond2_2500	4.50736
chr9	84777493	84777734	../data/2.2_zsGrR1A_bdgdiff__cond2_3080	4.50729
chr15	33982085	33982341	../data/2.2_zsGrR1A_bdgdiff__cond2_1129	4.50716
chr12	87112547	87112762	../data/2.2_zsGrR1A_bdgdiff__cond2_668	4.50625	Mfsd7c
chr1	172801637	172801910	../data/2.2_zsGrR1A_bdgdiff__cond2_165	4.50535	Atf6
chr9	102993778	102994050	../data/2.2_zsGrR1A_bdgdiff__cond2_3099	4.50468	Slco2a1
chr13	98055070	98055377	../data/2.2_zsGrR1A_bdgdiff__cond2_835	4.50455
chr17	88065836	88066047	../data/2.2_zsGrR1A_bdgdiff__cond2_1495	4.50421	Msh2
chr11	52235129	52235386	../data/2.2_zsGrR1A_bdgdiff__cond2_439	4.50405
chr6	134809044	134809250	../data/2.2_zsGrR1A_bdgdiff__cond2_2623	4.50309
chr9	21474389	21474616	../data/2.2_zsGrR1A_bdgdiff__cond2_2966	4.50292	Smarca4
chr15	25862289	25862533	../data/2.2_zsGrR1A_bdgdiff__cond2_1123	4.50274	Fam134b
chr3	121148000	121148223	../data/2.2_zsGrR1A_bdgdiff__cond2_2025	4.50145	Cnn3
chr7	146777846	146778144	../data/2.2_zsGrR1A_bdgdiff__cond2_2836	4.50089	Nkx6-2
chr1	193255836	193256048	../data/2.2_zsGrR1A_bdgdiff__cond2_198	4.50007
chr17	81208684	81209247	../data/2.2_zsGrR1A_bdgdiff__cond2_1482	4.49869
chr9	45854720	45855018	../data/2.2_zsGrR1A_bdgdiff__cond2_3000	4.49863	Sik3
chr1	113587936	113588209	../data/2.2_zsGrR1A_bdgdiff__cond2_92	4.49851
chr6	145042592	145042864	../data/2.2_zsGrR1A_bdgdiff__cond2_2648	4.49502
chr6	84994839	84995076	../data/2.2_zsGrR1A_bdgdiff__cond2_2555	4.49463	Exoc6b
chr11	6795793	6796045	../data/2.2_zsGrR1A_bdgdiff__cond2_390	4.49406
chr1	89180870	89181076	../data/2.2_zsGrR1A_bdgdiff__cond2_74	4.49302	Efhd1
chr1	156920026	156920325	../data/2.2_zsGrR1A_bdgdiff__cond2_143	4.49244
chr17	6970204	6970462	../data/2.2_zsGrR1A_bdgdiff__cond2_1335	4.49083	Ezr
chr6	67891491	67891732	../data/2.2_zsGrR1A_bdgdiff__cond2_2536	4.4889	abParts
chr8	19883426	19883643	../data/2.2_zsGrR1A_bdgdiff__cond2_2878	4.48857
chr11	97497106	97497363	../data/2.2_zsGrR1A_bdgdiff__cond2_535	4.488	E130012A19Rik
chr4	57902445	57902647	../data/2.2_zsGrR1A_bdgdiff__cond2_2126	4.48774	Akap2
chr14	120712373	120712653	../data/2.2_zsGrR1A_bdgdiff__cond2_1081	4.48758	Mbnl2
chr15	76982355	76982626	../data/2.2_zsGrR1A_bdgdiff__cond2_1161	4.48623	Rbfox2
chr6	100456581	100456793	../data/2.2_zsGrR1A_bdgdiff__cond2_2582	4.48563
chr14	121295174	121295419	../data/2.2_zsGrR1A_bdgdiff__cond2_1098	4.4854
chr12	53496192	53496456	../data/2.2_zsGrR1A_bdgdiff__cond2_626	4.48523
chr4	55149190	55149666	../data/2.2_zsGrR1A_bdgdiff__cond2_2115	4.48472
chr4	141237669	141238146	../data/2.2_zsGrR1A_bdgdiff__cond2_2245	4.48337
chr7	86542683	86543117	../data/2.2_zsGrR1A_bdgdiff__cond2_2742	4.48225	Fanci
chr3	79031712	79032005	../data/2.2_zsGrR1A_bdgdiff__cond2_1943	4.48107
chr17	17141727	17141974	../data/2.2_zsGrR1A_bdgdiff__cond2_1357	4.48063
chr14	8688707	8688982	../data/2.2_zsGrR1A_bdgdiff__cond2_874	4.47924	Flnb
chr5	37166639	37166852	../data/2.2_zsGrR1A_bdgdiff__cond2_2336	4.47779
chr17	30746615	30746923	../data/2.2_zsGrR1A_bdgdiff__cond2_1398	4.47756	Glo1
chr1	52697095	52697300	../data/2.2_zsGrR1A_bdgdiff__cond2_37	4.47738	Tmem194b
chr2	179306120	179306352	../data/2.2_zsGrR1A_bdgdiff__cond2_1889	4.47666	Cdh4
chr9	24095669	24096054	../data/2.2_zsGrR1A_bdgdiff__cond2_2972	4.47527	Npsr1
chr6	94704610	94705082	../data/2.2_zsGrR1A_bdgdiff__cond2_2575	4.47526
chr4	100466617	100466827	../data/2.2_zsGrR1A_bdgdiff__cond2_2149	4.47445	Cachd1
chr2	5976442	5976681	../data/2.2_zsGrR1A_bdgdiff__cond2_1682	4.47353	Upf2
chr14	27680874	27681150	../data/2.2_zsGrR1A_bdgdiff__cond2_904	4.47331
chr9	41917354	41917647	../data/2.2_zsGrR1A_bdgdiff__cond2_2991	4.47317	Sorl1
chr8	83153545	83153756	../data/2.2_zsGrR1A_bdgdiff__cond2_2916	4.47221	Frem3
chr14	70390395	70390707	../data/2.2_zsGrR1A_bdgdiff__cond2_974	4.47196	Pebp4
chr14	68684683	68684894	../data/2.2_zsGrR1A_bdgdiff__cond2_971	4.47161
chr17	7097179	7097448	../data/2.2_zsGrR1A_bdgdiff__cond2_1336	4.46923
chr13	66720514	66720738	../data/2.2_zsGrR1A_bdgdiff__cond2_810	4.46917
chr10	95007741	95007982	../data/2.2_zsGrR1A_bdgdiff__cond2_334	4.46894	Ube2n
chr6	52066024	52066304	../data/2.2_zsGrR1A_bdgdiff__cond2_2526	4.46649
chr17	44592859	44593103	../data/2.2_zsGrR1A_bdgdiff__cond2_1428	4.46597
chr17	25419466	25419761	../data/2.2_zsGrR1A_bdgdiff__cond2_1370	4.46577	Ube2i
chr8	91588708	91589000	../data/2.2_zsGrR1A_bdgdiff__cond2_2925	4.46558
chr12	53738993	53739246	../data/2.2_zsGrR1A_bdgdiff__cond2_628	4.46346
chr17	71130884	71131103	../data/2.2_zsGrR1A_bdgdiff__cond2_1462	4.46314	Dlgap1
chr18	81177676	81177961	../data/2.2_zsGrR1A_bdgdiff__cond2_1594	4.46218	Sall3
chr4	146547201	146547444	../data/2.2_zsGrR1A_bdgdiff__cond2_2271	4.46071	Gm13152,Gm13139
chr18	38838982	38839299	../data/2.2_zsGrR1A_bdgdiff__cond2_1551	4.46059
chr5	44372876	44373180	../data/2.2_zsGrR1A_bdgdiff__cond2_2342	4.45913	Fgfbp1
chr9	71604807	71605024	../data/2.2_zsGrR1A_bdgdiff__cond2_3067	4.45623	Cgnl1
chr17	23679171	23679496	../data/2.2_zsGrR1A_bdgdiff__cond2_1362	4.45611
chr4	117901976	117902321	../data/2.2_zsGrR1A_bdgdiff__cond2_2174	4.45587	Ptprf
chr2	119667680	119667943	../data/2.2_zsGrR1A_bdgdiff__cond2_1783	4.45578
chr1	154939687	154939972	../data/2.2_zsGrR1A_bdgdiff__cond2_139	4.45498	Nmnat2
chr5	65252222	65252444	../data/2.2_zsGrR1A_bdgdiff__cond2_2367	4.45445
chr5	145148703	145149000	../data/2.2_zsGrR1A_bdgdiff__cond2_2472	4.45339	Bri3
chr17	27920624	27920827	../data/2.2_zsGrR1A_bdgdiff__cond2_1378	4.45242	D17Wsu92e
chr12	88151461	88151732	../data/2.2_zsGrR1A_bdgdiff__cond2_672	4.45226
chr13	114305495	114305846	../data/2.2_zsGrR1A_bdgdiff__cond2_857	4.45111
chr14	118934360	118934575	../data/2.2_zsGrR1A_bdgdiff__cond2_1056	4.44988	Abcc4
chr1	154647051	154647259	../data/2.2_zsGrR1A_bdgdiff__cond2_136	4.44643	Ncf2
chr1	88346655	88346918	../data/2.2_zsGrR1A_bdgdiff__cond2_72	4.44598
chr9	31829565	31829797	../data/2.2_zsGrR1A_bdgdiff__cond2_2978	4.44444
chr14	113804197	113804469	../data/2.2_zsGrR1A_bdgdiff__cond2_1037	4.44344
chr2	71214608	71214979	../data/2.2_zsGrR1A_bdgdiff__cond2_1741	4.44331	Slc25a12
chr11	110260322	110260550	../data/2.2_zsGrR1A_bdgdiff__cond2_564	4.44325	Map2k6
chr10	18928089	18928446	../data/2.2_zsGrR1A_bdgdiff__cond2_221	4.44311
chr14	119095772	119096083	../data/2.2_zsGrR1A_bdgdiff__cond2_1058	4.4429	Abcc4
chr11	60781562	60781866	../data/2.2_zsGrR1A_bdgdiff__cond2_455	4.44238
chr4	126278001	126278205	../data/2.2_zsGrR1A_bdgdiff__cond2_2192	4.44174	5730409E04Rik
chr8	14041064	14041287	../data/2.2_zsGrR1A_bdgdiff__cond2_2860	4.44114	Erich1
chr9	114437470	114438072	../data/2.2_zsGrR1A_bdgdiff__cond2_3116	4.43941	Trim71
chr2	19222815	19223119	../data/2.2_zsGrR1A_bdgdiff__cond2_1693	4.43925	Armc3
chr18	90655113	90655337	../data/2.2_zsGrR1A_bdgdiff__cond2_1608	4.43866
chr19	7659398	7659601	../data/2.2_zsGrR1A_bdgdiff__cond2_1617	4.43839	Pla2g16
chr17	81020665	81020930	../data/2.2_zsGrR1A_bdgdiff__cond2_1479	4.43777	Map4k3
chr1	137255108	137255339	../data/2.2_zsGrR1A_bdgdiff__cond2_122	4.43636	Lmod1
chr19	42517566	42517783	../data/2.2_zsGrR1A_bdgdiff__cond2_1649	4.43628
chr6	87821528	87821796	../data/2.2_zsGrR1A_bdgdiff__cond2_2568	4.43444
chr4	155567179	155567382	../data/2.2_zsGrR1A_bdgdiff__cond2_2305	4.43289	Agrn
chr17	36139014	36139226	../data/2.2_zsGrR1A_bdgdiff__cond2_1418	4.43232	A930015D03Rik
chr6	90334203	90334416	../data/2.2_zsGrR1A_bdgdiff__cond2_2569	4.4322	Zxdc
chr9	58063390	58063675	../data/2.2_zsGrR1A_bdgdiff__cond2_3030	4.42999
chr10	92713510	92713755	../data/2.2_zsGrR1A_bdgdiff__cond2_323	4.42993	Elk3
chr14	120703692	120703926	../data/2.2_zsGrR1A_bdgdiff__cond2_1080	4.42905	Mbnl2
chr18	33979853	33980070	../data/2.2_zsGrR1A_bdgdiff__cond2_1525	4.42812	Epb4.1l4a
chr1_random	810001	810282	../data/2.2_zsGrR1A_bdgdiff__cond2_1676	4.42694
chr6	90808303	90808551	../data/2.2_zsGrR1A_bdgdiff__cond2_2570	4.42583
chr2	30556607	30556868	../data/2.2_zsGrR1A_bdgdiff__cond2_1709	4.4249
chr10	68773282	68773536	../data/2.2_zsGrR1A_bdgdiff__cond2_288	4.42407
chr3	95325980	95326207	../data/2.2_zsGrR1A_bdgdiff__cond2_1976	4.42305	Ctss
chr7	88254918	88255175	../data/2.2_zsGrR1A_bdgdiff__cond2_2754	4.42293	Slc28a1
chr8	13190526	13190862	../data/2.2_zsGrR1A_bdgdiff__cond2_2858	4.42197	Mir1968,Grtp1
chrX	7628084	7628419	../data/2.2_zsGrR1A_bdgdiff__cond2_3137	4.42096
chr12	80292825	80293097	../data/2.2_zsGrR1A_bdgdiff__cond2_657	4.41972	Rdh11
chr18	82307382	82307680	../data/2.2_zsGrR1A_bdgdiff__cond2_1596	4.41868
chr6	34498547	34498783	../data/2.2_zsGrR1A_bdgdiff__cond2_2510	4.41759
chr13	44278003	44278298	../data/2.2_zsGrR1A_bdgdiff__cond2_750	4.41577
chr16	8746383	8746671	../data/2.2_zsGrR1A_bdgdiff__cond2_1224	4.41453	Usp7
chr7	6211693	6211960	../data/2.2_zsGrR1A_bdgdiff__cond2_2663	4.4133	Gm6792
chr8	98377282	98377503	../data/2.2_zsGrR1A_bdgdiff__cond2_2931	4.41328	Slc38a7
chr14	50067746	50068039	../data/2.2_zsGrR1A_bdgdiff__cond2_938	4.41292	Slc35f4
chr6	121091061	121091423	../data/2.2_zsGrR1A_bdgdiff__cond2_2597	4.41292
chr12	20432628	20432909	../data/2.2_zsGrR1A_bdgdiff__cond2_607	4.41291
chr8	80588442	80588735	../data/2.2_zsGrR1A_bdgdiff__cond2_2914	4.41277
chr1	120523125	120523376	../data/2.2_zsGrR1A_bdgdiff__cond2_96	4.4121	Tcfcp2l1
chr7	146059016	146059418	../data/2.2_zsGrR1A_bdgdiff__cond2_2833	4.41135	Ppp2r2d
chr1	133995645	133995860	../data/2.2_zsGrR1A_bdgdiff__cond2_111	4.40982
chr4	141059584	141059832	../data/2.2_zsGrR1A_bdgdiff__cond2_2240	4.40792	Spen
chr1	120971506	120971765	../data/2.2_zsGrR1A_bdgdiff__cond2_98	4.40686
chr13	112582180	112582392	../data/2.2_zsGrR1A_bdgdiff__cond2_856	4.40433	Map3k1
chr4	43483255	43483515	../data/2.2_zsGrR1A_bdgdiff__cond2_2099	4.40189
chr10	59625636	59625845	../data/2.2_zsGrR1A_bdgdiff__cond2_259	4.4008
chr6	64950798	64951109	../data/2.2_zsGrR1A_bdgdiff__cond2_2530	4.40068
chr7	109607930	109608187	../data/2.2_zsGrR1A_bdgdiff__cond2_2774	4.39939	Rrm1
chr19	58139361	58139765	../data/2.2_zsGrR1A_bdgdiff__cond2_1674	4.39781	Atrnl1
chr19	44312094	44312386	../data/2.2_zsGrR1A_bdgdiff__cond2_1653	4.39636	Scd3
chr11	9015656	9015889	../data/2.2_zsGrR1A_bdgdiff__cond2_399	4.39564	Upp1
chr2	155109810	155110042	../data/2.2_zsGrR1A_bdgdiff__cond2_1826	4.39294	Pigu
chr2	13182378	13182680	../data/2.2_zsGrR1A_bdgdiff__cond2_1687	4.39279	Rsu1
chr13	8937053	8937328	../data/2.2_zsGrR1A_bdgdiff__cond2_705	4.39098
chr3	84631072	84631370	../data/2.2_zsGrR1A_bdgdiff__cond2_1955	4.39051	Fbxw7,Arfip1
chr5	92543449	92543718	../data/2.2_zsGrR1A_bdgdiff__cond2_2393	4.39015
chr3	41353597	41353848	../data/2.2_zsGrR1A_bdgdiff__cond2_1926	4.38971	Phf17
chr17	31546921	31547141	../data/2.2_zsGrR1A_bdgdiff__cond2_1407	4.38963	Pde9a
chr4	147448567	147448840	../data/2.2_zsGrR1A_bdgdiff__cond2_2281	4.38945
chr1	62976027	62976429	../data/2.2_zsGrR1A_bdgdiff__cond2_50	4.3864
chr9	69895804	69896041	../data/2.2_zsGrR1A_bdgdiff__cond2_3065	4.38574	Gcnt3
chr14	52560901	52561130	../data/2.2_zsGrR1A_bdgdiff__cond2_942	4.3849
chr16	36708402	36708653	../data/2.2_zsGrR1A_bdgdiff__cond2_1282	4.38316	Ildr1
chr18	67438445	67438773	../data/2.2_zsGrR1A_bdgdiff__cond2_1577	4.38314
chr10	38944267	38944491	../data/2.2_zsGrR1A_bdgdiff__cond2_241	4.38281
chr4	125872028	125872243	../data/2.2_zsGrR1A_bdgdiff__cond2_2190	4.38164	Thrap3
chr14	121245103	121245722	../data/2.2_zsGrR1A_bdgdiff__cond2_1093	4.38148
chr11	95846180	95846406	../data/2.2_zsGrR1A_bdgdiff__cond2_526	4.38137	Igf2bp1
chr8	116905918	116906123	../data/2.2_zsGrR1A_bdgdiff__cond2_2941	4.38117
chr1	163110549	163110819	../data/2.2_zsGrR1A_bdgdiff__cond2_152	4.3808
chr14	119395364	119395597	../data/2.2_zsGrR1A_bdgdiff__cond2_1066	4.38073	Uggt2
chr14	66766303	66766549	../data/2.2_zsGrR1A_bdgdiff__cond2_967	4.37979	Chrna2
chr11	72560201	72560504	../data/2.2_zsGrR1A_bdgdiff__cond2_482	4.37772	Ankfy1
chr18	84803540	84803844	../data/2.2_zsGrR1A_bdgdiff__cond2_1603	4.37678	Cndp1
chr10	116872190	116872401	../data/2.2_zsGrR1A_bdgdiff__cond2_355	4.37673
chr11	21112399	21112640	../data/2.2_zsGrR1A_bdgdiff__cond2_415	4.37585
chr16	25483858	25484069	../data/2.2_zsGrR1A_bdgdiff__cond2_1265	4.37578
chr5	106294315	106294571	../data/2.2_zsGrR1A_bdgdiff__cond2_2410	4.3744
chr2	116756758	116757028	../data/2.2_zsGrR1A_bdgdiff__cond2_1775	4.37196
chr17	48245659	48245956	../data/2.2_zsGrR1A_bdgdiff__cond2_1437	4.37175
chr10	95110560	95110781	../data/2.2_zsGrR1A_bdgdiff__cond2_337	4.36934
chr1	166371251	166371471	../data/2.2_zsGrR1A_bdgdiff__cond2_158	4.3693	Atp1b1
chr2	35362829	35363108	../data/2.2_zsGrR1A_bdgdiff__cond2_1727	4.3681
chr1	155406398	155406796	../data/2.2_zsGrR1A_bdgdiff__cond2_141	4.36786	Npl
chr5	134801875	134802138	../data/2.2_zsGrR1A_bdgdiff__cond2_2456	4.36528
chr9	42268604	42269077	../data/2.2_zsGrR1A_bdgdiff__cond2_2992	4.3634	Tbcel
chr14	66244881	66245413	../data/2.2_zsGrR1A_bdgdiff__cond2_964	4.36292	Gm600
chr13	105617971	105618238	../data/2.2_zsGrR1A_bdgdiff__cond2_845	4.36219	Srek1ip1
chr9	7852640	7852884	../data/2.2_zsGrR1A_bdgdiff__cond2_2958	4.36141	Birc3
chr18	34003447	34003696	../data/2.2_zsGrR1A_bdgdiff__cond2_1526	4.36089	Epb4.1l4a
chr2	166029714	166029989	../data/2.2_zsGrR1A_bdgdiff__cond2_1851	4.36016
chr9	115769597	115769855	../data/2.2_zsGrR1A_bdgdiff__cond2_3118	4.35804
chr3	94468720	94469117	../data/2.2_zsGrR1A_bdgdiff__cond2_1971	4.35789	Tuft1,BC021767
chr4	125904304	125904593	../data/2.2_zsGrR1A_bdgdiff__cond2_2191	4.35707
chr12	12791058	12791355	../data/2.2_zsGrR1A_bdgdiff__cond2_591	4.35648
chr12	73935949	73936445	../data/2.2_zsGrR1A_bdgdiff__cond2_643	4.35601
chr13	37552334	37552573	../data/2.2_zsGrR1A_bdgdiff__cond2_731	4.3559
chr4	118948245	118948493	../data/2.2_zsGrR1A_bdgdiff__cond2_2176	4.35344
chr2	170355567	170355869	../data/2.2_zsGrR1A_bdgdiff__cond2_1873	4.35302
chr8	94926825	94927040	../data/2.2_zsGrR1A_bdgdiff__cond2_2927	4.35301
chr4	57892807	57893128	../data/2.2_zsGrR1A_bdgdiff__cond2_2125	4.35197	Akap2
chr7	117252594	117252860	../data/2.2_zsGrR1A_bdgdiff__cond2_2781	4.34961
chr3	121263519	121263849	../data/2.2_zsGrR1A_bdgdiff__cond2_2027	4.34516
chr16	30512496	30512777	../data/2.2_zsGrR1A_bdgdiff__cond2_1269	4.34478	Tmem44
chr1	15794454	15794662	../data/2.2_zsGrR1A_bdgdiff__cond2_14	4.34453	Terf1
chr9	46243039	46243326	../data/2.2_zsGrR1A_bdgdiff__cond2_3004	4.34417
chr5	136150845	136151115	../data/2.2_zsGrR1A_bdgdiff__cond2_2458	4.34374
chr1	114352792	114353073	../data/2.2_zsGrR1A_bdgdiff__cond2_93	4.34357
chr17	80416376	80416591	../data/2.2_zsGrR1A_bdgdiff__cond2_1474	4.34255
chr7	87704858	87705147	../data/2.2_zsGrR1A_bdgdiff__cond2_2748	4.34189
chr2	23762370	23762586	../data/2.2_zsGrR1A_bdgdiff__cond2_1698	4.34052
chr5	139594627	139594886	../data/2.2_zsGrR1A_bdgdiff__cond2_2466	4.34048	Prkar1b
chr6	120841620	120841838	../data/2.2_zsGrR1A_bdgdiff__cond2_2594	4.33962	Bcl2l13
chr16	30691899	30692179	../data/2.2_zsGrR1A_bdgdiff__cond2_1270	4.33951
chr1	137616148	137616608	../data/2.2_zsGrR1A_bdgdiff__cond2_123	4.33891	Csrp1
chr18	20928474	20928720	../data/2.2_zsGrR1A_bdgdiff__cond2_1513	4.33704
chr17	10345501	10345883	../data/2.2_zsGrR1A_bdgdiff__cond2_1343	4.3359
chr11	85598479	85598743	../data/2.2_zsGrR1A_bdgdiff__cond2_508	4.33501	Bcas3
chr15	38389289	38389531	../data/2.2_zsGrR1A_bdgdiff__cond2_1135	4.33486
chr1	58804293	58804508	../data/2.2_zsGrR1A_bdgdiff__cond2_41	4.33458	Cflar
chr5	17959133	17959361	../data/2.2_zsGrR1A_bdgdiff__cond2_2309	4.33395
chr2	166044658	166044967	../data/2.2_zsGrR1A_bdgdiff__cond2_1852	4.33312
chr1	157887915	157888130	../data/2.2_zsGrR1A_bdgdiff__cond2_144	4.33282	Tor1aip2,Tor1aip1
chr1	37041223	37041541	../data/2.2_zsGrR1A_bdgdiff__cond2_28	4.3308
chr3	121304167	121304456	../data/2.2_zsGrR1A_bdgdiff__cond2_2029	4.32941
chr13	58576732	58576950	../data/2.2_zsGrR1A_bdgdiff__cond2_781	4.32816
chr9	121336169	121336440	../data/2.2_zsGrR1A_bdgdiff__cond2_3129	4.32763	Trak1
chr9	116130268	116130485	../data/2.2_zsGrR1A_bdgdiff__cond2_3120	4.32624
chr4	98471121	98471462	../data/2.2_zsGrR1A_bdgdiff__cond2_2146	4.325	Kank4
chr17	24103130	24103381	../data/2.2_zsGrR1A_bdgdiff__cond2_1368	4.32434
chr4	153206170	153206419	../data/2.2_zsGrR1A_bdgdiff__cond2_2301	4.32423
chr2	131761362	131761652	../data/2.2_zsGrR1A_bdgdiff__cond2_1797	4.32357	Prnp,Prnd
chr8	19861387	19861602	../data/2.2_zsGrR1A_bdgdiff__cond2_2875	4.32251
chr1	135137336	135137569	../data/2.2_zsGrR1A_bdgdiff__cond2_115	4.32204	Plekha6
chr9	83601044	83601268	../data/2.2_zsGrR1A_bdgdiff__cond2_3079	4.32148
chr12	74186347	74186626	../data/2.2_zsGrR1A_bdgdiff__cond2_644	4.32092
chr1	153907453	153907669	../data/2.2_zsGrR1A_bdgdiff__cond2_135	4.32052	ENSMUSG00000073540
chr15	58138095	58138399	../data/2.2_zsGrR1A_bdgdiff__cond2_1142	4.32025
chr8	72460128	72460355	../data/2.2_zsGrR1A_bdgdiff__cond2_2910	4.31969	Gatad2a
chr7	52229957	52230188	../data/2.2_zsGrR1A_bdgdiff__cond2_2712	4.31948	Cpt1c
chr1	59484002	59484275	../data/2.2_zsGrR1A_bdgdiff__cond2_43	4.31932
chr5	110899321	110899524	../data/2.2_zsGrR1A_bdgdiff__cond2_2415	4.31867
chr5	110868150	110868374	../data/2.2_zsGrR1A_bdgdiff__cond2_2413	4.31513	Fbrsl1
chr14	48991501	48991717	../data/2.2_zsGrR1A_bdgdiff__cond2_934	4.31499
chr2	116747397	116747610	../data/2.2_zsGrR1A_bdgdiff__cond2_1774	4.3148
chr2	31406188	31406389	../data/2.2_zsGrR1A_bdgdiff__cond2_1716	4.31386
chr8	96643141	96643356	../data/2.2_zsGrR1A_bdgdiff__cond2_2928	4.31318
chr3	85511314	85511550	../data/2.2_zsGrR1A_bdgdiff__cond2_1956	4.31207	Fam160a1,Arfip1
chr14	115416980	115417206	../data/2.2_zsGrR1A_bdgdiff__cond2_1040	4.31172
chr9	13505536	13505777	../data/2.2_zsGrR1A_bdgdiff__cond2_2961	4.31159	Maml2
chr5	44251802	44252099	../data/2.2_zsGrR1A_bdgdiff__cond2_2340	4.31095	Cd38
chr5	33701100	33701360	../data/2.2_zsGrR1A_bdgdiff__cond2_2329	4.31063	Maea
chr16	23982561	23982914	../data/2.2_zsGrR1A_bdgdiff__cond2_1264	4.30999	Bcl6
chr2	147420768	147420971	../data/2.2_zsGrR1A_bdgdiff__cond2_1809	4.30949
chr3	153332946	153333344	../data/2.2_zsGrR1A_bdgdiff__cond2_2060	4.3088	St6galnac3
chr4	152261012	152261271	../data/2.2_zsGrR1A_bdgdiff__cond2_2292	4.30814
chr4	106660699	106661045	../data/2.2_zsGrR1A_bdgdiff__cond2_2160	4.30809	Ssbp3
chr15	98944877	98945316	../data/2.2_zsGrR1A_bdgdiff__cond2_1207	4.30797
chr2	128253261	128254033	../data/2.2_zsGrR1A_bdgdiff__cond2_1791	4.30684	Gm14005
chr2	129501053	129501311	../data/2.2_zsGrR1A_bdgdiff__cond2_1794	4.30598
chr4	132549334	132549757	../data/2.2_zsGrR1A_bdgdiff__cond2_2216	4.30559	Fgr
chr4	141626164	141626395	../data/2.2_zsGrR1A_bdgdiff__cond2_2248	4.30477	Tmem51
chr11	59272674	59272916	../data/2.2_zsGrR1A_bdgdiff__cond2_453	4.30426	Snap47
chr16	22116175	22116464	../data/2.2_zsGrR1A_bdgdiff__cond2_1255	4.30188	Igf2bp2
chr17	30741986	30742204	../data/2.2_zsGrR1A_bdgdiff__cond2_1395	4.30092	Glo1
chr2	154767888	154768101	../data/2.2_zsGrR1A_bdgdiff__cond2_1824	4.2998	Raly,a
chr10	107865324	107865553	../data/2.2_zsGrR1A_bdgdiff__cond2_347	4.29952
chr1	183964358	183964655	../data/2.2_zsGrR1A_bdgdiff__cond2_185	4.29879
chr4	132905297	132905510	../data/2.2_zsGrR1A_bdgdiff__cond2_2219	4.29753	Wdtc1
chr5	123834352	123834561	../data/2.2_zsGrR1A_bdgdiff__cond2_2442	4.29523
chr7	137717300	137717591	../data/2.2_zsGrR1A_bdgdiff__cond2_2819	4.29507	Tacc2
chr18	67676963	67677220	../data/2.2_zsGrR1A_bdgdiff__cond2_1581	4.29472
chr14	70741012	70741405	../data/2.2_zsGrR1A_bdgdiff__cond2_976	4.29471	Slc39a14
chr14	36494796	36495031	../data/2.2_zsGrR1A_bdgdiff__cond2_917	4.29444
chr2	179785594	179785854	../data/2.2_zsGrR1A_bdgdiff__cond2_1893	4.2938	Ss18l1,Psma7
chr11	69399801	69400008	../data/2.2_zsGrR1A_bdgdiff__cond2_476	4.29331	Trp53,Wrap53
chr16	96173827	96174032	../data/2.2_zsGrR1A_bdgdiff__cond2_1317	4.29283
chr5	104153889	104154153	../data/2.2_zsGrR1A_bdgdiff__cond2_2403	4.29256	Aff1
chr18	82298110	82298324	../data/2.2_zsGrR1A_bdgdiff__cond2_1595	4.29239
chr9	36924117	36924400	../data/2.2_zsGrR1A_bdgdiff__cond2_2982	4.29233	Pknox2
chr13	28978545	28978901	../data/2.2_zsGrR1A_bdgdiff__cond2_722	4.29211
chr5	106951361	106951609	../data/2.2_zsGrR1A_bdgdiff__cond2_2411	4.29023
chr2	126454342	126454545	../data/2.2_zsGrR1A_bdgdiff__cond2_1788	4.28746	Hdc
chr13	64031618	64031861	../data/2.2_zsGrR1A_bdgdiff__cond2_791	4.28691
chr6	67061852	67062281	../data/2.2_zsGrR1A_bdgdiff__cond2_2533	4.28351
chr19	57038401	57038619	../data/2.2_zsGrR1A_bdgdiff__cond2_1671	4.28238	Afap1l2
chr13	25655007	25655302	../data/2.2_zsGrR1A_bdgdiff__cond2_721	4.28138
chr17	37064687	37064920	../data/2.2_zsGrR1A_bdgdiff__cond2_1422	4.281
chr17	6375227	6375431	../data/2.2_zsGrR1A_bdgdiff__cond2_1327	4.28079	Dynlt1e
chr7	51111442	51111785	../data/2.2_zsGrR1A_bdgdiff__cond2_2706	4.28007
chr2	168693073	168693338	../data/2.2_zsGrR1A_bdgdiff__cond2_1860	4.27912
chr17	10085096	10085333	../data/2.2_zsGrR1A_bdgdiff__cond2_1340	4.27826
chr4	137153193	137153496	../data/2.2_zsGrR1A_bdgdiff__cond2_2234	4.274	Usp48
chr14	121238290	121238904	../data/2.2_zsGrR1A_bdgdiff__cond2_1090	4.27318
chr4	141108511	141108754	../data/2.2_zsGrR1A_bdgdiff__cond2_2241	4.27238
chr3	101129288	101129509	../data/2.2_zsGrR1A_bdgdiff__cond2_1995	4.27137
chr1	180393833	180394102	../data/2.2_zsGrR1A_bdgdiff__cond2_173	4.27022	Efcab2
chr11	19833071	19833327	../data/2.2_zsGrR1A_bdgdiff__cond2_407	4.26835	Spred2
chr17	56405091	56405310	../data/2.2_zsGrR1A_bdgdiff__cond2_1446	4.26755
chr14	99438518	99438765	../data/2.2_zsGrR1A_bdgdiff__cond2_1012	4.26562	6720463M24Rik,Mzt1
chr14	120702345	120702739	../data/2.2_zsGrR1A_bdgdiff__cond2_1079	4.26482	Mbnl2
chr10	128021316	128021579	../data/2.2_zsGrR1A_bdgdiff__cond2_380	4.26047	Erbb3
chr2	154734273	154734488	../data/2.2_zsGrR1A_bdgdiff__cond2_1823	4.2602	Raly
chr6	116306903	116307138	../data/2.2_zsGrR1A_bdgdiff__cond2_2590	4.25804	Mar8
chr15	95680147	95680520	../data/2.2_zsGrR1A_bdgdiff__cond2_1192	4.25669	Ano6
chr11	120200759	120200995	../data/2.2_zsGrR1A_bdgdiff__cond2_582	4.25626
chr3	18525572	18525774	../data/2.2_zsGrR1A_bdgdiff__cond2_1907	4.25457
chr13	38906826	38907139	../data/2.2_zsGrR1A_bdgdiff__cond2_739	4.25445
chr19	37338527	37339007	../data/2.2_zsGrR1A_bdgdiff__cond2_1643	4.25413
chr9	109802099	109802569	../data/2.2_zsGrR1A_bdgdiff__cond2_3109	4.25395
chr17	10570003	10570270	../data/2.2_zsGrR1A_bdgdiff__cond2_1344	4.2531
chr6	145135988	145136196	../data/2.2_zsGrR1A_bdgdiff__cond2_2649	4.25245	Casc1
chr7	106630133	106630384	../data/2.2_zsGrR1A_bdgdiff__cond2_2770	4.2519	Rps3,Snord15b
chr1	12780925	12781156	../data/2.2_zsGrR1A_bdgdiff__cond2_6	4.2518	Sulf1
chr10	33524949	33525253	../data/2.2_zsGrR1A_bdgdiff__cond2_239	4.25156
chr16	17079289	17079517	../data/2.2_zsGrR1A_bdgdiff__cond2_1235	4.25075	Ypel1
chr3	103644792	103645303	../data/2.2_zsGrR1A_bdgdiff__cond2_2014	4.25017	Bcl2l15
chr4	153105385	153105637	../data/2.2_zsGrR1A_bdgdiff__cond2_2299	4.24958
chr6	82795405	82795659	../data/2.2_zsGrR1A_bdgdiff__cond2_2550	4.24945
chr11	19734132	19734399	../data/2.2_zsGrR1A_bdgdiff__cond2_406	4.24833
chr13	40948357	40948620	../data/2.2_zsGrR1A_bdgdiff__cond2_741	4.24712	Gcnt2
chr19	43104128	43104332	../data/2.2_zsGrR1A_bdgdiff__cond2_1650	4.24538	Hpse2
chr10	82052657	82052862	../data/2.2_zsGrR1A_bdgdiff__cond2_307	4.24333
chr12	83276963	83277227	../data/2.2_zsGrR1A_bdgdiff__cond2_658	4.24236	Sipa1l1
chr7	87323251	87323546	../data/2.2_zsGrR1A_bdgdiff__cond2_2746	4.24093	Sema4b
chr2	157898103	157898358	../data/2.2_zsGrR1A_bdgdiff__cond2_1833	4.24067	Rprd1b
chr1	155943302	155943569	../data/2.2_zsGrR1A_bdgdiff__cond2_142	4.24063
chr3	100354735	100355293	../data/2.2_zsGrR1A_bdgdiff__cond2_1992	4.24017
chr12	86698999	86699210	../data/2.2_zsGrR1A_bdgdiff__cond2_667	4.23991	Tmed10
chr12	85593906	85594155	../data/2.2_zsGrR1A_bdgdiff__cond2_665	4.23882
chr15	76981173	76981383	../data/2.2_zsGrR1A_bdgdiff__cond2_1160	4.23827	Rbfox2
chr17	87858361	87858597	../data/2.2_zsGrR1A_bdgdiff__cond2_1493	4.23569
chr2	172133609	172133868	../data/2.2_zsGrR1A_bdgdiff__cond2_1875	4.23538
chr13	41240870	41241156	../data/2.2_zsGrR1A_bdgdiff__cond2_746	4.23499
chr1	40059242	40059493	../data/2.2_zsGrR1A_bdgdiff__cond2_32	4.23481	Map4k4
chr9	116255907	116256207	../data/2.2_zsGrR1A_bdgdiff__cond2_3121	4.23241
chr1	167547252	167547461	../data/2.2_zsGrR1A_bdgdiff__cond2_160	4.23186	Mpzl1
chr4	146823085	146823398	../data/2.2_zsGrR1A_bdgdiff__cond2_2277	4.23073	Gm13152
chr1	138586863	138587127	../data/2.2_zsGrR1A_bdgdiff__cond2_125	4.2301
chr7	93491311	93491684	../data/2.2_zsGrR1A_bdgdiff__cond2_2764	4.22971	Olfr307
chr17	13065293	13065600	../data/2.2_zsGrR1A_bdgdiff__cond2_1347	4.22953	Mrgprh,Mas1
chr14	28482734	28483032	../data/2.2_zsGrR1A_bdgdiff__cond2_909	4.22909	Erc2
chr10	66277209	66277414	../data/2.2_zsGrR1A_bdgdiff__cond2_273	4.22892
chr18	53570526	53570810	../data/2.2_zsGrR1A_bdgdiff__cond2_1563	4.22725	Ppic
chr11	10230415	10230616	../data/2.2_zsGrR1A_bdgdiff__cond2_400	4.22697
chr1	55220902	55221103	../data/2.2_zsGrR1A_bdgdiff__cond2_39	4.22675
chr5	150184823	150185055	../data/2.2_zsGrR1A_bdgdiff__cond2_2488	4.22631
chr11	75731462	75731687	../data/2.2_zsGrR1A_bdgdiff__cond2_488	4.22527	Rph3al
chr4	130195150	130195382	../data/2.2_zsGrR1A_bdgdiff__cond2_2206	4.22526
chr11	20034362	20034583	../data/2.2_zsGrR1A_bdgdiff__cond2_410	4.22443
chr3	131040207	131040434	../data/2.2_zsGrR1A_bdgdiff__cond2_2041	4.22423	Sgms2
chr18	35899725	35899992	../data/2.2_zsGrR1A_bdgdiff__cond2_1536	4.22403	Tmem173
chr1	187374705	187374929	../data/2.2_zsGrR1A_bdgdiff__cond2_193	4.22357
chr14	42003715	42004012	../data/2.2_zsGrR1A_bdgdiff__cond2_923	4.22268	Sftpd
chr19	10422038	10422363	../data/2.2_zsGrR1A_bdgdiff__cond2_1623	4.22045
chr12	111965151	111965483	../data/2.2_zsGrR1A_bdgdiff__cond2_694	4.21976
chr11	44618947	44619227	../data/2.2_zsGrR1A_bdgdiff__cond2_435	4.21939	Ebf1
chr12	19674313	19674526	../data/2.2_zsGrR1A_bdgdiff__cond2_602	4.2186
chr19	29230569	29230777	../data/2.2_zsGrR1A_bdgdiff__cond2_1636	4.21842
chr2	153411689	153411968	../data/2.2_zsGrR1A_bdgdiff__cond2_1817	4.2178
chr18	10866074	10866674	../data/2.2_zsGrR1A_bdgdiff__cond2_1505	4.21711
chr14	55028595	55028821	../data/2.2_zsGrR1A_bdgdiff__cond2_947	4.21667	Slc7a7
chr12	53705656	53705869	../data/2.2_zsGrR1A_bdgdiff__cond2_627	4.2153
chr4	147076454	147076687	../data/2.2_zsGrR1A_bdgdiff__cond2_2279	4.21485	Zfp534
chr9	57276097	57276297	../data/2.2_zsGrR1A_bdgdiff__cond2_3028	4.21386	Ppcdc
chr4	143002383	143002632	../data/2.2_zsGrR1A_bdgdiff__cond2_2253	4.21352	Pramef8
chr14	20934593	20934818	../data/2.2_zsGrR1A_bdgdiff__cond2_891	4.21179
chr12	17171970	17172205	../data/2.2_zsGrR1A_bdgdiff__cond2_596	4.21174
chr18	36570044	36570329	../data/2.2_zsGrR1A_bdgdiff__cond2_1540	4.21073	Pfdn1
chr9	102686776	102687056	../data/2.2_zsGrR1A_bdgdiff__cond2_3095	4.20969
chr9	61195152	61195439	../data/2.2_zsGrR1A_bdgdiff__cond2_3042	4.20949
chr15	102289502	102289758	../data/2.2_zsGrR1A_bdgdiff__cond2_1217	4.20942	Prr13
chr3	101633581	101633844	../data/2.2_zsGrR1A_bdgdiff__cond2_2002	4.20819	BC037703
chr12	18237859	18238134	../data/2.2_zsGrR1A_bdgdiff__cond2_598	4.20812
chr10	67577730	67577961	../data/2.2_zsGrR1A_bdgdiff__cond2_284	4.20808	Arid5b
chr9	65497061	65497279	../data/2.2_zsGrR1A_bdgdiff__cond2_3056	4.20797	Rbpms
chr17	47708558	47709103	../data/2.2_zsGrR1A_bdgdiff__cond2_1436	4.20772	Ccnd3
chr2	70861350	70861576	../data/2.2_zsGrR1A_bdgdiff__cond2_1738	4.20617	Mettl8
chr6	100448605	100448890	../data/2.2_zsGrR1A_bdgdiff__cond2_2581	4.20513
chr14	120677668	120677871	../data/2.2_zsGrR1A_bdgdiff__cond2_1077	4.20488	Mbnl2
chr14	76711453	76711687	../data/2.2_zsGrR1A_bdgdiff__cond2_988	4.20392
chr4	140235590	140235898	../data/2.2_zsGrR1A_bdgdiff__cond2_2239	4.20304
chr15	36086795	36087082	../data/2.2_zsGrR1A_bdgdiff__cond2_1131	4.20281	Fbxo43
chrX	166417169	166417434	../data/2.2_zsGrR1A_bdgdiff__cond2_3155	4.20191	Mid1,G530011O06Rik
chr11	95843800	95844084	../data/2.2_zsGrR1A_bdgdiff__cond2_525	4.2017	Igf2bp1
chr11	8487112	8487426	../data/2.2_zsGrR1A_bdgdiff__cond2_394	4.20105	Tns3
[truncated: 210 more rows]
